# Supplementary material for: A Non-Coding RNA Network Involved in KSHV Tumorigenesis
Source: Front Oncol. 2021 Jun 16;11:687629. doi: 10.3389/fonc.2021.687629 (PMC8242244; doi:10.3389/fonc.2021.687629)
Supplement: Supplementary Table 1 — DE lncRNAs in key biological comparisons detected by RNA-sequencing. Results were obtained after DeSeq2 analysis of: two KSHV (+) cells, two KSHV (−) cells, six KSHV (+) tumors, two KSHV (−) tumor cells and three KSHV (−) tumors. [file Table_1.xlsx]

## Sheet: C1
RefSeq_ID	ncRNA	Modulation	baseMean	log2FoldChange	lfcSE	stat	pvalue	padj		after filtering	Modulation
NR_033483	U90926	Up in KSHV (+) cells	162.105	3.45087	0.340252	10.1421	3.59366e-24	7.1394e-22		U90926	Up in KSHV (+) cells
NR_002864	Peg13	Up in KSHV (+) cells	53.305	4.78477	0.676188	7.07609	1.48278e-12	2.20934e-10		Peg13	Up in KSHV (+) cells
NR_045098	Gm2115	Up in KSHV (+) cells	755.34	0.996139	0.15784	6.31105	2.77144e-10	3.30355e-08		Mir703	Up in KSHV (+) cells
NR_026733	3110039M20Rik	Up in KSHV (+) cells	239.304	1.44162	0.240932	5.9835	2.18396e-09	2.1694e-07		Malat1	Up in KSHV (+) cells
NR_030484	Mir703	Up in KSHV (+) cells	339.821	1.35377	0.236884	5.71492	1.09758e-08	9.34512e-07		Kcnq1ot1	Up in KSHV (+) cells
NR_002905	Snora74a	Up in KSHV (+) cells	5272	0.615994	0.130615	4.71611	2.40398e-06	0.000143277		Neat1	Up in KSHV (+) cells
NR_002847	Malat1	Up in KSHV (+) cells	95421.6	0.477756	0.101888	4.68904	2.74493e-06	0.000148099		Snhg1	Up in KSHV (+) cells
NR_001461	Kcnq1ot1	Up in KSHV (+) cells	754.866	0.658123	0.156927	4.19381	2.74312e-05	0.00125762		H2-T10	Up in KSHV (+) cells
NR_003513	Neat1	Up in KSHV (+) cells	1527.57	0.655065	0.157634	4.15561	3.24423e-05	0.00138112		Snhg9	Up in KSHV (+) cells
NR_002896	Snhg1	Up in KSHV (+) cells	1617.43	0.522932	0.130093	4.01967	5.82798e-05	0.00231565		Gt(ROSA)26Sor	Up in KSHV (+) cells
NR_046286	H2-T10	Up in KSHV (+) cells	673.938	0.620707	0.162018	3.83111	0.000127567	0.00475188		Dnm3os	Down in KSHV (+) cells
NR_027900	Snhg9	Up in KSHV (+) cells	37.3381	1.46125	0.597873	2.44408	1.27567e-05	0.0145224		Snhg6	Down in KSHV (+) cells
NR_027008	Gt(ROSA)26Sor	Up in KSHV (+) cells	123.426	0.843045	0.355019	2.37464	0.000153795	0.0175659		Erdr1	Down in KSHV (+) cells
NR_002870	Dnm3os	Down in KSHV (+) cells	505.512	-0.711196	0.186606	-3.81121	0.000138289	0.00484826		Mirg	Down in KSHV (+) cells
NR_024067	Snhg6	Down in KSHV (+) cells	812.497	-0.782675	0.160302	-4.8825	1.0475e-06	7.80387e-05		Rian	Down in KSHV (+) cells
NR_137282	Erdr1	Down in KSHV (+) cells	371.927	-1.05136	0.21651	-4.85593	1.19822e-06	7.93489e-05		Meg3	Down in KSHV (+) cells
NR_028265	Mirg	Down in KSHV (+) cells	38.7045	-2.909	0.622637	-4.67207	2.98185e-06	0.000148099
NR_028261	Rian	Down in KSHV (+) cells	928.478	-3.41365	0.168153	-20.3008	1.26503e-91	7.53959e-89
NR_003633	Meg3	Down in KSHV (+) cells	161.353	-4.02422	0.370976	-10.8477	2.04578e-27	6.09642e-25
NR_035472	Mir1949		862.572	0.482147	0.152221	3.16743	0.00153795	0.0509232
NR_045172	2610316D01Rik		17.1265	2.82371	0.925765	3.05014	0.00228737	0.0717512
NR_015603	4930483J18Rik		19.6985	2.08904	0.809254	2.58143	0.00983907	0.219812
NR_029439	1700018A04Rik		22.3246	1.99752	0.778854	2.56469	0.0103267	0.219812
NR_028515	Snora78		1212.46	0.398791	0.154208	2.58607	0.00970779	0.219812
NR_160862	B230217C12Rik		29.4458	1.48603	0.649731	2.28714	0.0221876	0.367329
NR_045778	C730002L08Rik		3.26008	5.24538	2.33248	2.24884	0.0245228	0.395016
NR_038116	Cxcl11		3.17499	5.21093	2.34622	2.22099	0.0263518	0.413308
NR_002901	Snora68		388.745	0.481823	0.218074	2.20945	0.0271433	0.414806
NR_029432	1500015A07Rik		115.667	0.713376	0.325574	2.19113	0.0284421	0.423787
NR_029468	Snhg12		583.999	0.370027	0.171184	2.16157	0.0306516	0.425167
NR_030762	Snord17		2647.22	0.298205	0.138563	2.15212	0.0313882	0.425167
NR_002173	Snord15b		578.319	0.412884	0.195951	2.10708	0.0351105	0.436119
NR_027943	1110038B12Rik		1873.55	0.263308	0.128546	2.04837	0.0405241	0.473575
NR_015465	C920009B18Rik		496.126	0.378786	0.186215	2.03413	0.041938	0.480674
NR_028421	D430020J02Rik		258.988	0.462565	0.229216	2.01803	0.0435883	0.490163
NR_033307	4930592I03Rik		10.1516	2.13367	1.12549	1.89576	0.0579912	0.585809
NR_028546	Snora7a		233.718	0.481157	0.2572	1.87075	0.0613796	0.609704
NR_015602	F730043M19Rik		42.2854	1.10053	0.59444	1.85138	0.0641147	0.616329
NR_028543	Snord47		26.9343	1.209	0.661643	1.82727	0.0676586	0.630071
NR_015537	9230114K14Rik		139.65	0.546557	0.308977	1.76892	0.0769071	0.674069
NR_040686	8430423G03Rik		20.2295	1.36517	0.797856	1.71104	0.0870732	0.717356
NR_045686	Gm16062		24.47	1.20006	0.697272	1.72108	0.0852358	0.717356
NR_015519	AI662270		657.485	0.283938	0.164108	1.73019	0.0835963	0.717356
NR_002172	Snord15a		203.71	0.466552	0.275361	1.69433	0.0902023	0.726495
NR_040337	Gm16982		21.3667	1.27522	0.762161	1.67317	0.0942947	0.742577
NR_073359	5830454E08Rik		16.7225	1.36912	0.826795	1.65593	0.0977357	0.751408
NR_029464	5033406O09Rik		27.4035	1.15714	0.701239	1.65013	0.098916	0.751408
NR_004445	Snord22		610.921	0.342501	0.208409	1.64341	0.100299	0.751408
NR_040260	2210408F21Rik		80.8498	0.636629	0.396859	1.60417	0.108676	0.789892
NR_037993	B230216N24Rik		4.21218	2.97963	1.86809	1.59502	0.110708	0.794964
NR_033474	2810433D01Rik		8.55953	1.84224	1.16766	1.57772	0.11463	0.806473
NR_045598	Gm15706		30.1052	0.954308	0.616552	1.54782	0.121667	0.806473
NR_028560	Scarna17		36.8699	0.872446	0.560047	1.55781	0.119278	0.806473
NR_033499	Gm8773		41.416	0.853497	0.542232	1.57404	0.115477	0.806473
NR_029412	Snora16a		56.5773	0.71568	0.459639	1.55705	0.119459	0.806473
NR_045268	2810013P06Rik		157.181	0.45909	0.29895	1.53568	0.124617	0.807304
NR_037220	Mir3060		4.73457	2.55683	1.73053	1.47748	0.139546	0.831696
NR_033540	F630042J09Rik		21.3633	1.11506	0.754135	1.47859	0.139249	0.831696
NR_034048	Snora81		95.4464	0.543424	0.359779	1.51044	0.130932	0.831696
NR_030694	1110002L01Rik		119.906	0.483868	0.327281	1.47845	0.139288	0.831696
NR_015472	9530082P21Rik		620.484	0.249552	0.166455	1.49921	0.133818	0.831696
NR_027801	Gm1141		3.71391	2.82464	1.96851	1.43491	0.151312	0.851063
NR_040577	1700123M08Rik		20.5287	1.08469	0.761243	1.42489	0.154189	0.851063
NR_045885	Gm10578		3.62882	2.79101	1.97873	1.4105	0.158391	0.858189
NR_040674	Gm12505		5.13844	2.17531	1.55388	1.39992	0.161536	0.867345
NR_037228	Mir3068		7.25175	1.76664	1.284	1.37589	0.168856	0.867573
NR_030738	2410006H16Rik		2199.01	0.168362	0.122188	1.3779	0.168235	0.867573
NR_038044	Gm10033		187.395	0.354384	0.262128	1.35195	0.176392	0.87608
NR_038073	Snhg4		467.997	0.253568	0.188276	1.34679	0.178048	0.876995
NR_040432	Gm15708		12.7052	1.28434	0.973235	1.31966	0.186947	0.892946
NR_040717	C130083M11Rik		111.393	0.453314	0.344934	1.31421	0.188777	0.892946
NR_037569	1810026B05Rik		102.977	0.437056	0.345407	1.26534	0.20575	0.934791
NR_045452	3010001F23Rik		23.7553	0.860565	0.69797	1.23295	0.217593	0.967802
NR_045989	A930001C03Rik		12.3262	1.22459	0.99957	1.22512	0.220531	0.973603
NR_036453	E230016K23Rik		3.60489	5.39319	4.80088	1.12338	0.261278	0.976283
NR_040286	Gm11627		4.68272	2.04228	1.70744	1.19611	0.231653	0.976283
NR_040430	Gm15787		5.74573	1.61838	1.42484	1.13583	0.256027	0.976283
NR_035444	Mir1907		5.62646	1.59686	1.42918	1.11733	0.263854	0.976283
NR_015533	A230057D06Rik		14.4195	1.08536	0.918289	1.18194	0.23723	0.976283
NR_002455	Snord34		14.9321	1.03321	0.888138	1.16335	0.244689	0.976283
NR_038153	1810044D09Rik		18.2327	0.916794	0.805322	1.13842	0.254946	0.976283
NR_033215	3000002C10Rik		33.0403	0.663158	0.5911	1.1219	0.261903	0.976283
NR_015510	4632427E13Rik		56.4619	0.503801	0.454978	1.10731	0.26816	0.976283
NR_033514	2310015A10Rik		84.335	0.448475	0.405397	1.10626	0.268613	0.976283
NR_028571	Snora17		143.147	0.355052	0.300172	1.18283	0.236877	0.976283
NR_003946	Hyi		270.928	0.272042	0.228938	1.18828	0.234723	0.976283
NR_015531	Dancr		250.453	0.270412	0.241075	1.12169	0.261994	0.976283
NR_028519	Scarna6		858.661	0.204636	0.175822	1.16388	0.244471	0.976283
NR_001460	Rmrp		190301	0.178114	0.149771	1.18925	0.234343	0.976283
NR_040721	Snhg5		990.726	0.169345	0.145565	1.16336	0.244683	0.976283
NR_028574	Snhg8		1526.61	0.151256	0.136274	1.10993	0.267027	0.976283
NR_045851	4933433G19Rik		4.39179	1.85333	1.7663	1.04927	0.294053	0.977635
NR_004441	Vmn2r-ps54		6.73126	1.40111	1.33352	1.05068	0.293403	0.977635
NR_030699	A630072M18Rik		41.1099	0.559787	0.536321	1.04375	0.2966	0.977635
NR_045619	Gm9776		43.4248	0.540532	0.513965	1.05169	0.292942	0.977635
NR_033222	9330151L19Rik		75.2811	0.426585	0.398088	1.07159	0.283906	0.977635
NR_045054	2610307P16Rik		104.711	0.376712	0.351215	1.0726	0.283452	0.977635
NR_040408	Gm7977		4.12519	1.81363	1.79132	1.01246	0.31132	0.997563
NR_033509	Gm9961		4.06593	1.75193	1.72101	1.01797	0.308693	0.997563
NR_027915	1700120K04Rik		10.7275	1.03686	1.02338	1.01318	0.310974	0.997563
NR_045299	2900076A07Rik		59.1486	0.453151	0.443663	1.02138	0.307072	0.997563
NR_045708	Gm11944		18.1049	0.809115	0.802689	1.00801	0.313452	0.999023
NR_040409	Gm15441		3.08326	1.80768	2.03289	0.889216	0.373887	0.999712
NR_045876	F630206G17Rik		3.10073	1.74067	2.03953	0.853467	0.3934	0.999712
NR_045458	4933433H22Rik		3.36183	1.33501	1.95139	0.684136	0.493889	0.999712
NR_015581	5430402O13Rik		4.68994	1.2426	1.60337	0.774995	0.438343	0.999712
NR_004446	H2-K2		3.84168	1.20602	1.67387	0.720497	0.471219	0.999712
NR_002891	Gm5512		4.69905	1.18601	1.71603	0.691134	0.489481	0.999712
NR_029572	Mir186		3.08306	1.15756	2.02737	0.570968	0.568021	0.999712
NR_045735	4930509E16Rik		6.69232	1.14191	1.30626	0.874183	0.382018	0.999712
NR_040429	Gm15408		8.0341	1.07387	1.21109	0.886692	0.375245	0.999712
NR_073433	1600023N17Rik		5.65875	1.04354	1.44017	0.724593	0.468701	0.999712
NR_029560	Mir150		3.57583	1.03702	1.72573	0.600914	0.547897	0.999712
NR_035459	Mir1938		6.38393	1.03359	1.30474	0.792183	0.428254	0.999712
NR_027930	1110020A21Rik		7.10911	1.02605	1.25765	0.815842	0.414591	0.999712
NR_045057	Gm20337		9.84048	1.01952	1.08931	0.935933	0.349308	0.999712
NR_160689	Gm2011		4.04276	0.969123	1.80247	0.537663	0.59081	0.999712
NR_045750	Gm16675		12.4769	0.963306	0.96917	0.993949	0.320248	0.999712
NR_045729	Nron		4.93887	0.962691	1.68646	0.570834	0.568112	0.999712
NR_040346	1810019D21Rik		4.15824	0.955788	1.66597	0.573712	0.566163	0.999712
NR_027963	Zfp783		9.05456	0.950978	1.19682	0.794588	0.426853	0.999712
NR_038349	AV039307		6.07098	0.93764	1.3478	0.695682	0.486628	0.999712
NR_033452	Gm4013		6.55919	0.911245	1.49342	0.610175	0.541746	0.999712
NR_035501	Mir1839		3.27579	0.848195	1.81607	0.467049	0.640465	0.999712
NR_045298	2900009J06Rik		3.87492	0.832866	1.75664	0.474125	0.635411	0.999712
NR_045888	3200001D21Rik		10.8121	0.830358	1.11295	0.74609	0.455613	0.999712
NR_046007	2310010J17Rik		14.1958	0.802485	0.921688	0.870669	0.383935	0.999712
NR_045694	Gm4961		10.1432	0.792846	1.04504	0.758672	0.448049	0.999712
NR_040365	Gm13544		3.72601	0.757594	1.77192	0.427554	0.668976	0.999712
NR_029450	C530005A16Rik		11.7688	0.750357	1.01328	0.740524	0.458982	0.999712
NR_002900	Snora69		13.5502	0.714805	0.931549	0.76733	0.442885	0.999712
NR_033595	Gm13498		17.2595	0.714741	0.80105	0.892255	0.372256	0.999712
NR_027298	A230020J21Rik		3.02666	0.684977	1.85133	0.369992	0.711388	0.999712
NR_028091	Snord72		15.737	0.679747	0.844416	0.804991	0.420825	0.999712
NR_045325	Gm19705		20.5905	0.656985	0.756445	0.868516	0.385112	0.999712
NR_027478	Gm8580		16.7612	0.652738	0.822088	0.794001	0.427195	0.999712
NR_015525	9430060I03Rik		15.5372	0.650486	0.878408	0.740529	0.458979	0.999712
NR_024324	E130201H02Rik		22.9179	0.648049	0.719264	0.90099	0.367594	0.999712
NR_028565	Snord85		11.913	0.64465	0.966252	0.667166	0.504666	0.999712
NR_040766	9430037G07Rik		7.12849	0.643528	1.26531	0.508594	0.611037	0.999712
NR_045473	1810012K16Rik		8.28261	0.637128	1.1586	0.549914	0.582378	0.999712
NR_040534	Gm10548		4.81029	0.630999	1.52231	0.4145	0.678508	0.999712
NR_003632	Gm6787		4.81029	0.630999	1.52231	0.4145	0.678508	0.999712
NR_040548	1700125G22Rik		3.53233	0.625494	1.72577	0.362443	0.717021	0.999712
NR_040698	AW046200		6.55519	0.623188	1.3013	0.478898	0.632011	0.999712
NR_028128	Snord68		10.4777	0.609249	1.07287	0.567869	0.570124	0.999712
NR_033596	5730416F02Rik		3.48979	0.601811	1.76117	0.341711	0.732568	0.999712
NR_028363	AA465934		31.2792	0.598297	0.642816	0.930744	0.351986	0.999712
NR_028382	B230319C09Rik		26.8098	0.584846	0.645975	0.90537	0.36527	0.999712
NR_015567	A930007I19Rik		7.54527	0.570801	1.20378	0.474175	0.635375	0.999712
NR_040412	Gm15471		3.99547	0.560389	1.64584	0.340487	0.733489	0.999712
NR_036572	Rps15a-ps4		20.799	0.559967	0.73677	0.760029	0.447237	0.999712
NR_015503	A330040F15Rik		11.4982	0.559592	1.00816	0.555065	0.57885	0.999712
NR_000003	Snord35a		22.4672	0.559126	0.703463	0.794819	0.426719	0.999712
NR_045798	1810034E14Rik		11.5582	0.553817	1.00105	0.553237	0.580101	0.999712
NR_033625	D5Ertd605e		24.2554	0.552895	0.685425	0.806646	0.41987	0.999712
NR_029787	Mir25		7.99549	0.545975	1.18824	0.459482	0.645888	0.999712
NR_037682	Snord42a		6.34479	0.520976	1.36131	0.382701	0.701941	0.999712
NR_027974	3110070M22Rik		26.84	0.516886	0.667533	0.774323	0.43874	0.999712
NR_030454	Mir684-1		5.04101	0.504386	1.45975	0.34553	0.729696	0.999712
NR_045709	1700007L15Rik		36.9742	0.485777	0.559905	0.867607	0.38561	0.999712
NR_073370	4930451G09Rik		25.1207	0.485409	0.671135	0.723265	0.469517	0.999712
NR_034052	Snora2b		48.5323	0.483156	0.501283	0.963839	0.335126	0.999712
NR_028555	Snord89		5.5125	0.482411	1.43224	0.336823	0.73625	0.999712
NR_003681	Snora15		30.4982	0.480984	0.683567	0.703639	0.481658	0.999712
NR_034051	Snora34		35.8383	0.468943	0.591336	0.793023	0.427764	0.999712
NR_045376	4930549G23Rik		13.7904	0.465794	0.903277	0.515671	0.606084	0.999712
NR_040446	C920021L13Rik		11.6507	0.462572	0.975737	0.474074	0.635447	0.999712
NR_040318	2500004C02Rik		31.1607	0.454911	0.663268	0.685862	0.4928	0.999712
NR_035493	Mir1967		3.29612	0.452942	1.80381	0.251102	0.801735	0.999712
NR_040438	3110045C21Rik		3.77597	0.450762	1.89869	0.237407	0.812341	0.999712
NR_033198	2700046G09Rik		38.2313	0.443255	0.576929	0.7683	0.442309	0.999712
NR_045428	2410021H03Rik		9.39178	0.438369	1.08694	0.403308	0.686722	0.999712
NR_045352	4930455C13Rik		3.87017	0.436185	1.87473	0.232665	0.816021	0.999712
NR_037274	Mir3091		12.637	0.429046	0.933277	0.45972	0.645717	0.999712
NR_045886	Gm10658		6.00602	0.420105	1.34736	0.311798	0.755194	0.999712
NR_003965	Gm10653		11.3416	0.418578	1.0209	0.410011	0.681798	0.999712
NR_026853	A930012L18Rik		3.78052	0.417992	1.68538	0.248011	0.804126	0.999712
NR_015579	2810032G03Rik		58.2979	0.410908	0.449898	0.913335	0.361067	0.999712
NR_040708	E130102H24Rik		3.24521	0.402465	1.79878	0.223743	0.822957	0.999712
NR_028125	0610038B21Rik		19.4371	0.401259	0.79917	0.502095	0.615601	0.999712
NR_028129	AF357399		18.2868	0.399564	0.78634	0.508131	0.611361	0.999712
NR_160726	C4a		29.8471	0.397205	0.624227	0.636315	0.524571	0.999712
NR_028554	Snord70		3.81926	0.390846	1.68203	0.232366	0.816253	0.999712
NR_027901	2900060B14Rik		22.5737	0.386423	0.704238	0.548712	0.583203	0.999712
NR_040441	Gm16023		18.2746	0.384679	0.789008	0.487547	0.62587	0.999712
NR_029652	Mir301		3.23685	0.377855	1.85988	0.203161	0.839009	0.999712
NR_135273	4933439C10Rik		48.6424	0.374291	0.495431	0.755486	0.449958	0.999712
NR_040328	4833419F23Rik		12.3582	0.372834	0.942132	0.395734	0.692301	0.999712
NR_028528	Snord57		11.7971	0.372237	0.965895	0.38538	0.699956	0.999712
NR_045939	2410012E07Rik		4.22238	0.370393	1.61018	0.230032	0.818067	0.999712
NR_045627	1700120C14Rik		8.52605	0.36882	1.12402	0.328125	0.742817	0.999712
NR_024323	4930426L09Rik		8.60733	0.367265	1.13181	0.324494	0.745564	0.999712
NR_040362	Gm13483		17.9693	0.366528	0.817272	0.448477	0.653809	0.999712
NR_029786	Mir19a		7.97782	0.363362	1.18083	0.307718	0.758297	0.999712
NR_002888	Smarca5-ps		37.8004	0.360821	0.559826	0.644525	0.519235	0.999712
NR_037971	Gm19589		5.94453	0.359225	1.61813	0.222	0.824314	0.999712
NR_045294	Gm4285		22.7664	0.352713	0.706057	0.499553	0.61739	0.999712
NR_002902	Snora62		28.5742	0.352178	0.629392	0.559553	0.575784	0.999712
NR_045008	Gm20300		77.5794	0.351981	0.393052	0.895506	0.370516	0.999712
NR_045701	C330013E15Rik		31.7534	0.349118	0.606863	0.575283	0.5651	0.999712
NR_045618	Gm9958		35.1019	0.346157	0.577276	0.599638	0.548748	0.999712
NR_040356	BB557941		18.1962	0.325327	0.815733	0.398816	0.690029	0.999712
NR_034045	Snora30		6.85788	0.32451	1.27924	0.253675	0.799747	0.999712
NR_028526	Snord49b		33.6538	0.324352	0.578664	0.560518	0.575126	0.999712
NR_037666	Gm16861		21.6669	0.322641	0.835971	0.385948	0.699535	0.999712
NR_028282	Snord83b		79.1562	0.318305	0.398739	0.798281	0.424707	0.999712
NR_004417	Snord73a		15.7924	0.318225	0.853606	0.372801	0.709296	0.999712
NR_028593	Gm10069		109.28	0.316369	0.341202	0.927217	0.353814	0.999712
NR_028078	Snora21		127.206	0.308457	0.334575	0.921937	0.356561	0.999712
NR_030670	Gm15760		47.0611	0.306493	0.495175	0.618959	0.535944	0.999712
NR_040390	A730090N16Rik		6.2542	0.304834	1.30685	0.233258	0.815561	0.999712
NR_000004	Snord35b		6.75988	0.302827	1.25581	0.241142	0.809445	0.999712
NR_024017	4930594C11Rik		11.5229	0.301006	1.00074	0.300784	0.76358	0.999712
NR_045749	Gm19710		10.4561	0.296782	1.10261	0.269164	0.787804	0.999712
NR_015540	4933400F21Rik		7.78415	0.295329	1.17206	0.251974	0.801061	0.999712
NR_000002	Snord32a		39.8881	0.281858	0.552417	0.510227	0.609893	0.999712
NR_028298	2610306M01Rik		88.6868	0.281038	0.367358	0.765025	0.444257	0.999712
NR_045187	4833417C18Rik		13.9449	0.280625	0.918903	0.305391	0.760069	0.999712
NR_038058	C030037D09Rik		22.1238	0.28033	0.747492	0.375027	0.70764	0.999712
NR_030703	Snord104		114.792	0.275149	0.334166	0.823391	0.410286	0.999712
NR_045980	4930471M09Rik		8.17055	0.270554	1.19238	0.226902	0.8205	0.999712
NR_027388	1700096K18Rik		23.6181	0.260091	0.68608	0.379097	0.704616	0.999712
NR_045042	2700038G22Rik		186.176	0.256273	0.270762	0.946491	0.343898	0.999712
NR_028548	Snord16a		33.1249	0.246007	0.582208	0.422542	0.672629	0.999712
NR_038158	5730405O15Rik		11.6017	0.243315	1.06902	0.227605	0.819953	0.999712
NR_030695	B330016D10Rik		47.1246	0.241733	0.513639	0.470629	0.637906	0.999712
NR_028310	4930503E24Rik		4.02871	0.239543	1.66897	0.143527	0.885874	0.999712
NR_040414	Gm12504		52.1996	0.23665	0.499003	0.474244	0.635326	0.999712
NR_045476	1700007J10Rik		12.7528	0.235694	0.94554	0.249269	0.803153	0.999712
NR_028317	8430429K09Rik		105.345	0.231476	0.340551	0.67971	0.496688	0.999712
NR_033780	2810001G20Rik		113.83	0.228045	0.328438	0.694334	0.487473	0.999712
NR_028562	Snord91a		4.00744	0.227809	1.64743	0.138282	0.890018	0.999712
NR_029656	Mirlet7d		6.95641	0.223862	1.31834	0.169806	0.865163	0.999712
NR_045821	6330418K02Rik		13.6168	0.219293	0.92142	0.237995	0.811885	0.999712
NR_028429	Thap6		124.657	0.218937	0.314409	0.696345	0.486213	0.999712
NR_028523	Snord19		10.5995	0.217124	1.03277	0.210236	0.833484	0.999712
NR_040407	Gm16845		8.06652	0.211618	1.16397	0.181807	0.855734	0.999712
NR_015470	2610203C22Rik		8.03234	0.209869	1.15907	0.181067	0.856315	0.999712
NR_015500	A530013C23Rik		25.5973	0.207849	0.664293	0.312888	0.754366	0.999712
NR_001277	Snord33		5.00207	0.20649	1.45221	0.14219	0.88693	0.999712
NR_046281	4930502E09Rik		3.56177	0.206026	1.75101	0.117661	0.906336	0.999712
NR_040296	Gm19434		3.04318	0.20467	1.86254	0.109887	0.912499	0.999712
NR_028542	Snord8		6.50239	0.199001	1.27757	0.155765	0.876218	0.999712
NR_033457	Gm6225		11.9676	0.197733	0.957709	0.206465	0.836428	0.999712
NR_028545	Scarna8		8.0498	0.192027	1.16417	0.164948	0.868985	0.999712
NR_045995	1110019D14Rik		36.2748	0.182016	0.557746	0.326342	0.744166	0.999712
NR_160734	Pcdhgb8		104.564	0.175794	0.366094	0.480189	0.631093	0.999712
NR_033621	Olfr856-ps1		6.97008	0.175412	1.2621	0.138984	0.889463	0.999712
NR_040560	Gm12522		19.041	0.17536	0.805126	0.217804	0.827582	0.999712
NR_027961	9130230L23Rik		5.03245	0.171277	1.50168	0.114057	0.909192	0.999712
NR_045645	BC037704		51.4806	0.168368	0.486472	0.346099	0.729268	0.999712
NR_015507	C130036L24Rik		25.0384	0.166178	0.753596	0.220514	0.825471	0.999712
NR_015491	A630089N07Rik		47.0168	0.164516	0.492917	0.333761	0.73856	0.999712
NR_028540	Snord12		51.3043	0.16187	0.488205	0.331562	0.74022	0.999712
NR_076393	Gm6756		3.99527	0.16048	1.67232	0.0959623	0.92355	0.999712
NR_045436	2700054A10Rik		110.923	0.159551	0.3443	0.463406	0.643073	0.999712
NR_029785	Mir17		3.02646	0.150899	2.06489	0.0730782	0.941744	0.999712
NR_027955	4931440P22Rik		24.7118	0.149795	0.700056	0.213976	0.830566	0.999712
NR_028549	Snord37		13.2317	0.145674	0.907622	0.1605	0.872487	0.999712
NR_027926	4930507D05Rik		15.7525	0.142712	0.840297	0.169835	0.86514	0.999712
NR_024331	1700008J07Rik		87.9646	0.141994	0.374709	0.378946	0.704728	0.999712
NR_029457	G530011O06Rik		5.30952	0.133271	1.6989	0.0784455	0.937474	0.999712
NR_034049	Snora52		103.555	0.128456	0.37435	0.343145	0.731489	0.999712
NR_028576	Scarna13		1390.49	0.118842	0.136951	0.867768	0.385521	0.999712
NR_027875	1810058I24Rik		587.717	0.116909	0.171414	0.682026	0.495223	0.999712
NR_033168	Snora28		25.799	0.10983	0.662202	0.165856	0.868271	0.999712
NR_015487	A930005H10Rik		68.3084	0.107507	0.413686	0.259876	0.794959	0.999712
NR_028547	Snord110		15.0615	0.105469	0.857939	0.122933	0.90216	0.999712
NR_030451	Mir682		95.0344	0.104682	0.356272	0.293826	0.768891	0.999712
NR_045078	Gm3716		168.746	0.0974471	0.30203	0.322641	0.746967	0.999712
NR_002853	Airn		11.9066	0.0950944	1.00125	0.0949753	0.924334	0.999712
NR_028368	4930404I05Rik		7.70267	0.09154	1.19014	0.0769156	0.938691	0.999712
NR_045716	F420014N23Rik		17.6329	0.0888265	0.820616	0.108244	0.913802	0.999712
NR_015467	5530601H04Rik		103.152	0.0877753	0.361996	0.242476	0.808411	0.999712
NR_033324	BC065397		24.877	0.0851076	0.676081	0.125884	0.899824	0.999712
NR_033551	Gm12359		18.4258	0.0830248	0.815737	0.101779	0.918932	0.999712
NR_004439	Rprl2		116.631	0.0826514	0.358177	0.230756	0.817505	0.999712
NR_028079	Snora3		69.5525	0.0822595	0.411009	0.20014	0.841371	0.999712
NR_045290	4732491K20Rik		26.7023	0.0707334	0.649234	0.108949	0.913243	0.999712
NR_015508	Jpx		20.6267	0.0672239	0.782962	0.0858584	0.931579	0.999712
NR_045997	1700113A16Rik		43.5888	0.0627558	0.532978	0.117746	0.906269	0.999712
NR_028442	9330020H09Rik		94.9204	0.0575518	0.358725	0.160434	0.872539	0.999712
NR_028553	Snord67		3.2739	0.0496819	2.0502	0.0242327	0.980667	0.999712
NR_002321	Tug1		4294.43	0.0480791	0.115735	0.415424	0.677831	0.999712
NR_034038	5430416N02Rik		273.431	0.0472504	0.225391	0.209637	0.833951	0.999712
NR_040401	C920006O11Rik		4.77041	0.0466239	1.49035	0.0312838	0.975043	0.999712
NR_038009	2810408I11Rik		169.83	0.0463585	0.277604	0.166995	0.867374	0.999712
NR_002865	Rnu11		77.6633	0.0462128	0.39097	0.1182	0.905909	0.999712
NR_045403	A830052D11Rik		11.8413	0.0451498	1.02041	0.0442465	0.964708	0.999712
NR_028552	Snord58b		15.2291	0.0439137	0.859156	0.0511126	0.959236	0.999712
NR_034050	Snora44		95.2757	0.0392398	0.358143	0.109565	0.912755	0.999712
NR_037982	9330159M07Rik		27.5169	0.0391197	0.640541	0.0610729	0.951301	0.999712
NR_015561	C130071C03Rik		18.7785	0.0320588	0.805269	0.0398113	0.968244	0.999712
NR_040707	1110046J04Rik		89.746	0.0314285	0.366472	0.0857598	0.931657	0.999712
NR_045746	Gm10865		7.93339	0.0299826	1.18418	0.0253192	0.9798	0.999712
NR_030708	6820431F20Rik		178.403	0.0296227	0.279954	0.105813	0.915731	0.999712
NR_045195	A830082K12Rik		85.8332	0.0247341	0.37671	0.0656582	0.94765	0.999712
NR_028563	Snord96a		80.247	0.0214792	0.405022	0.0530323	0.957706	0.999712
NR_037683	Snord42b		28.1127	0.0171807	0.631664	0.0271991	0.978301	0.999712
NR_045850	B130024G19Rik		28.106	0.0163043	0.678076	0.024045	0.980817	0.999712
NR_040348	4930473A02Rik		9.01842	0.0157671	1.13594	0.0138802	0.988926	0.999712
NR_033573	4930512B01Rik		12.1685	0.0156958	0.949758	0.0165261	0.986815	0.999712
NR_028428	2610005L07Rik		222.258	0.0134668	0.253268	0.0531722	0.957595	0.999712
NR_028533	Snord88a		3.27845	0.0125645	1.83319	0.00685389	0.994531	0.999712
NR_026741	Gm14379		4.27764	0.0120419	1.60493	0.0075031	0.994013	0.999712
NR_029822	Mir125b-1		13.5602	0.0036753	0.925302	0.00397201	0.996831	0.999712
NR_040343	Gm15880		3.73322	0.000930299	1.66599	0.000558406	0.999554	0.999712
NR_036602	4933421O10Rik		41.1597	0.000190656	0.529018	0.000360397	0.999712	0.999712
NR_033605	1700028B04Rik		2.7451	4.99602	2.49513	2.00231	0.0452513	NA
NR_045372	4933424G05Rik		2.70255	4.9755	2.46531	2.01821	0.0435696	NA
NR_033592	4933417G07Rik		2.66001	4.95486	2.47511	2.00187	0.0452982	NA
NR_045400	9330117O12Rik		2.66001	4.95486	2.47511	2.00187	0.0452982	NA
NR_040520	2310069B03Rik		1.88753	4.45798	2.78642	1.5999	0.109622	NA
NR_037301	Mir3470a		1.84499	4.42833	2.8227	1.56883	0.116688	NA
NR_028320	AU015836		1.67259	4.28015	3.22659	1.32652	0.184667	NA
NR_033629	BC021767		1.63004	4.24534	2.95057	1.43882	0.150202	NA
NR_045949	Gm16325		1.63004	4.24534	2.95057	1.43882	0.150202	NA
NR_028580	Gm10825		1.63004	4.24534	2.95057	1.43882	0.150202	NA
NR_045472	1810007C17Rik		1.63004	4.24534	2.95057	1.43882	0.150202	NA
NR_040371	Gm14023		1.5875	4.21093	2.97526	1.41531	0.156976	NA
NR_045836	A430090L17Rik		1.35128	3.97547	3.15929	1.25834	0.208268	NA
NR_045300	1700048M11Rik		1.11506	3.69499	3.75185	0.984847	0.324699	NA
NR_040353	E030013I19Rik		1.11506	3.69499	3.75185	0.984847	0.324699	NA
NR_045953	4930432J09Rik		1.11506	3.69499	3.75185	0.984847	0.324699	NA
NR_026942	E330013P04Rik		1.07251	3.64326	3.45487	1.05453	0.291641	NA
NR_045754	Gm16833		1.07251	3.64326	3.45487	1.05453	0.291641	NA
NR_045450	Gm11413		1.07251	3.64326	3.45487	1.05453	0.291641	NA
NR_030763	Smok4a		1.07251	3.64326	3.45487	1.05453	0.291641	NA
NR_046064	Gm10373		1.07251	3.64326	3.45487	1.05453	0.291641	NA
NR_033602	Gm5779		1.07251	3.64326	3.45487	1.05453	0.291641	NA
NR_029577	Mir191		1.07251	3.64326	3.45487	1.05453	0.291641	NA
NR_033301	Gm5627		1.07251	3.64326	3.45487	1.05453	0.291641	NA
NR_045342	4933411E08Rik		1.07251	3.64326	3.45487	1.05453	0.291641	NA
NR_003364	BC018473		1.02997	3.58968	3.8652	0.92872	0.353034	NA
NR_045336	Gm10635		1.02997	3.58968	3.8652	0.92872	0.353034	NA
NR_035412	Mir466i		1.02997	3.58968	3.8652	0.92872	0.353034	NA
NR_045393	2010010A06Rik		0.836293	3.27985	4.20895	0.779256	0.435829	NA
NR_040609	2010009K17Rik		0.815021	3.24527	3.87831	0.836776	0.402719	NA
NR_015583	BC024386		0.815021	3.24527	3.87831	0.836776	0.402719	NA
NR_045906	2810471M01Rik		2.41448	3.23343	2.49207	1.29749	0.194464	NA
NR_027362	A930003O13Rik		2.41448	3.23343	2.49207	1.29749	0.194464	NA
NR_046046	Gm13710		0.793748	3.21095	3.91706	0.819734	0.412368	NA
NR_033548	D030047H15Rik		0.793748	3.21095	3.91706	0.819734	0.412368	NA
NR_030759	Mir343		0.793748	3.21095	3.91706	0.819734	0.412368	NA
NR_033517	2410017I17Rik		0.772476	3.17473	4.34328	0.730953	0.464808	NA
NR_037281	Mir3098		0.772476	3.17473	4.34328	0.730953	0.464808	NA
NR_029585	Mir199a-1		2.0719	2.99433	2.60206	1.15076	0.249833	NA
NR_130109	Fendrr		0.557529	2.69453	4.88855	0.551192	0.581502	NA
NR_030683	Gm14207		0.557529	2.69453	4.88855	0.551192	0.581502	NA
NR_077059	2610027K06Rik		0.557529	2.69453	4.88855	0.551192	0.581502	NA
NR_033207	2010016I18Rik		0.557529	2.69453	4.88855	0.551192	0.581502	NA
NR_038175	2610206C17Rik		0.557529	2.69453	4.88855	0.551192	0.581502	NA
NR_033484	Gm10046		0.557529	2.69453	4.88855	0.551192	0.581502	NA
NR_045085	Gm2721		0.557529	2.69453	4.88855	0.551192	0.581502	NA
NR_045341	5730435O14Rik		0.557529	2.69453	4.88855	0.551192	0.581502	NA
NR_002452	Nctc1		0.557529	2.69453	4.88855	0.551192	0.581502	NA
NR_030571	Mir467c		0.557529	2.69453	4.88855	0.551192	0.581502	NA
NR_040602	4930521E06Rik		0.557529	2.69453	4.88855	0.551192	0.581502	NA
NR_029536	Mir99b		0.557529	2.69453	4.88855	0.551192	0.581502	NA
NR_045842	4933417O13Rik		0.557529	2.69453	4.88855	0.551192	0.581502	NA
NR_029855	Mir365-1		0.557529	2.69453	4.88855	0.551192	0.581502	NA
NR_037698	1500009C09Rik		0.557529	2.69453	4.88855	0.551192	0.581502	NA
NR_046158	5930438M14Rik		0.557529	2.69453	4.88855	0.551192	0.581502	NA
NR_045167	4930593A02Rik		0.557529	2.69453	4.88855	0.551192	0.581502	NA
NR_030404	Mir302c		0.557529	2.69453	4.88855	0.551192	0.581502	NA
NR_029562	Mir152		0.557529	2.69453	4.88855	0.551192	0.581502	NA
NR_040592	1700030L20Rik		0.557529	2.69453	4.88855	0.551192	0.581502	NA
NR_039559	Mir5100		0.557529	2.69453	4.88855	0.551192	0.581502	NA
NR_033522	1600029O15Rik		0.557529	2.69453	4.88855	0.551192	0.581502	NA
NR_029751	Mir34a		0.557529	2.69453	4.88855	0.551192	0.581502	NA
NR_015535	4930567H12Rik		0.557529	2.69453	4.88855	0.551192	0.581502	NA
NR_004434	Rprl1		0.557529	2.69453	4.88855	0.551192	0.581502	NA
NR_045334	B930092H01Rik		0.557529	2.69453	4.88855	0.551192	0.581502	NA
NR_040631	4930412B13Rik		0.557529	2.69453	4.88855	0.551192	0.581502	NA
NR_045968	4930455B14Rik		0.557529	2.69453	4.88855	0.551192	0.581502	NA
NR_045965	1700084F23Rik		0.557529	2.69453	4.88855	0.551192	0.581502	NA
NR_040595	4930419G24Rik		0.557529	2.69453	4.88855	0.551192	0.581502	NA
NR_038348	Gm3143		0.557529	2.69453	4.88855	0.551192	0.581502	NA
NR_030261	Mir543		0.557529	2.69453	4.88855	0.551192	0.581502	NA
NR_028122	2310001K24Rik		0.557529	2.69453	4.88855	0.551192	0.581502	NA
NR_029534	Mir30b		0.536256	2.64323	4.61861	0.5723	0.567119	NA
NR_028566	Snord118		0.536256	2.64323	4.61861	0.5723	0.567119	NA
NR_029789	Mir32		0.536256	2.64323	4.61861	0.5723	0.567119	NA
NR_035454	Mir1933		0.536256	2.64323	4.61861	0.5723	0.567119	NA
NR_030415	Mir301b		0.536256	2.64323	4.61861	0.5723	0.567119	NA
NR_040340	Gm16157		0.536256	2.64323	4.61861	0.5723	0.567119	NA
NR_015455	BC064078		0.514984	2.59043	4.89623	0.529065	0.59676	NA
NR_136884	Gm5535		0.514984	2.59043	4.89623	0.529065	0.59676	NA
NR_027805	A430093F15Rik		0.514984	2.59043	4.89623	0.529065	0.59676	NA
NR_040439	1810006J02Rik		0.514984	2.59043	4.89623	0.529065	0.59676	NA
NR_045446	4933438K21Rik		0.514984	2.59043	4.89623	0.529065	0.59676	NA
NR_035496	Mir1946b		0.514984	2.59043	4.89623	0.529065	0.59676	NA
NR_040715	4933422A05Rik		0.514984	2.59043	4.89623	0.529065	0.59676	NA
NR_038022	Gm20139		0.514984	2.59043	4.89623	0.529065	0.59676	NA
NR_030534	Mir181d		0.514984	2.59043	4.89623	0.529065	0.59676	NA
NR_029653	Mir302a		0.514984	2.59043	4.89623	0.529065	0.59676	NA
NR_045337	2310039L15Rik		0.514984	2.59043	4.89623	0.529065	0.59676	NA
NR_030712	3110099E03Rik		0.514984	2.59043	4.89623	0.529065	0.59676	NA
NR_040497	1700019E08Rik		0.514984	2.59043	4.89623	0.529065	0.59676	NA
NR_027883	1700096J18Rik		0.514984	2.59043	4.89623	0.529065	0.59676	NA
NR_033588	AY512931		0.514984	2.59043	4.89623	0.529065	0.59676	NA
NR_037288	Mir344f		0.514984	2.59043	4.89623	0.529065	0.59676	NA
NR_030431	Mir670		0.514984	2.59043	4.89623	0.529065	0.59676	NA
NR_029772	Mir344		0.514984	2.59043	4.89623	0.529065	0.59676	NA
NR_027619	Mug-ps1		0.514984	2.59043	4.89623	0.529065	0.59676	NA
NR_045967	A730085K08Rik		1.63365	2.55465	3.07042	0.832018	0.405399	NA
NR_040282	3632454L22Rik		1.61238	2.53589	2.8601	0.886643	0.375271	NA
NR_003649	Gm5434		2.85635	2.38935	2.14661	1.11308	0.265672	NA
NR_046184	4930447K03Rik		2.92472	2.36252	2.14073	1.1036	0.269765	NA
NR_045076	Gm19510		2.55631	2.20091	2.26186	0.973055	0.330526	NA
NR_030432	Mir761		2.56922	2.17553	2.14549	1.014	0.310583	NA
NR_038005	4933413J09Rik		2.32009	2.027	2.32219	0.872884	0.382726	NA
NR_045813	4930599N23Rik		2.32464	1.95969	2.33533	0.839151	0.401385	NA
NR_029726	Mirlet7a-2		1.02066	1.77897	3.34665	0.531565	0.595027	NA
NR_033332	Gm12216		0.278764	1.68354	4.99058	0.337344	0.735858	NA
NR_027659	Gm8883		0.278764	1.68354	4.99058	0.337344	0.735858	NA
NR_045919	1700054M17Rik		0.278764	1.68354	4.99058	0.337344	0.735858	NA
NR_030459	Mir687		0.278764	1.68354	4.99058	0.337344	0.735858	NA
NR_030477	Mir455		0.278764	1.68354	4.99058	0.337344	0.735858	NA
NR_126533	Gm1647		0.278764	1.68354	4.99058	0.337344	0.735858	NA
NR_029718	Mir30d		0.278764	1.68354	4.99058	0.337344	0.735858	NA
NR_035463	Mir1942		0.278764	1.68354	4.99058	0.337344	0.735858	NA
NR_030268	Mir367		0.278764	1.68354	4.99058	0.337344	0.735858	NA
NR_045882	Gm10787		0.278764	1.68354	4.99058	0.337344	0.735858	NA
NR_034044	Snora36b		0.278764	1.68354	4.99058	0.337344	0.735858	NA
NR_045959	4930447J18Rik		0.278764	1.68354	4.99058	0.337344	0.735858	NA
NR_045903	1700030M09Rik		0.278764	1.68354	4.99058	0.337344	0.735858	NA
NR_045887	4930456L15Rik		0.278764	1.68354	4.99058	0.337344	0.735858	NA
NR_040774	1700057H15Rik		0.278764	1.68354	4.99058	0.337344	0.735858	NA
NR_040310	1700025B11Rik		0.278764	1.68354	4.99058	0.337344	0.735858	NA
NR_046178	Gm16063		0.257492	1.62575	4.99459	0.325503	0.744801	NA
NR_040728	1700110K17Rik		0.257492	1.62575	4.99459	0.325503	0.744801	NA
NR_029545	Mir9-2		0.257492	1.62575	4.99459	0.325503	0.744801	NA
NR_039565	Mir5106		0.257492	1.62575	4.99459	0.325503	0.744801	NA
NR_035413	Mir1b		0.257492	1.62575	4.99459	0.325503	0.744801	NA
NR_029565	Mir155		0.257492	1.62575	4.99459	0.325503	0.744801	NA
NR_028535	Snord90		0.257492	1.62575	4.99459	0.325503	0.744801	NA
NR_028518	Scarna3a		0.257492	1.62575	4.99459	0.325503	0.744801	NA
NR_046460	4933425B07Rik		0.257492	1.62575	4.99459	0.325503	0.744801	NA
NR_035438	Mir1900		0.257492	1.62575	4.99459	0.325503	0.744801	NA
NR_030466	Mir693		0.257492	1.62575	4.99459	0.325503	0.744801	NA
NR_037280	Mir3097		0.257492	1.62575	4.99459	0.325503	0.744801	NA
NR_045490	2310002D06Rik		0.257492	1.62575	4.99459	0.325503	0.744801	NA
NR_029799	Mir218-2		0.257492	1.62575	4.99459	0.325503	0.744801	NA
NR_045613	Zfp572		0.257492	1.62575	4.99459	0.325503	0.744801	NA
NR_045308	2700089I24Rik		0.257492	1.62575	4.99459	0.325503	0.744801	NA
NR_040742	1700020M21Rik		0.257492	1.62575	4.99459	0.325503	0.744801	NA
NR_045178	1700042O10Rik		1.84765	1.60253	2.80723	0.570858	0.568096	NA
NR_029793	Mir210		1.78383	1.54091	2.57732	0.597872	0.549925	NA
NR_029737	Mir20a		1.78839	1.46362	2.61007	0.560757	0.574963	NA
NR_037275	Mir3092		2.52573	1.43089	2.22024	0.644473	0.519269	NA
NR_045475	1700001D01Rik		0.784443	1.26018	4.01746	0.313676	0.753767	NA
NR_046037	4933406G16Rik		0.784443	1.26018	4.01746	0.313676	0.753767	NA
NR_035457	Mir1936		0.784443	1.26018	4.01746	0.313676	0.753767	NA
NR_029803	Mir26a-2		1.54761	1.25435	2.75916	0.454615	0.649386	NA
NR_045274	5430437J10Rik		1.52634	1.22997	2.74479	0.448109	0.654074	NA
NR_073014	A930016O22Rik		1.52634	1.22997	2.74479	0.448109	0.654074	NA
NR_029727	Mirlet7b		0.797356	1.22478	3.99271	0.306755	0.75903	NA
NR_029908	Mir215		0.797356	1.22478	3.99271	0.306755	0.75903	NA
NR_029753	Mir98		0.76317	1.21101	3.75463	0.322538	0.747045	NA
NR_040679	2310034O05Rik		3.01014	1.20609	2.06408	0.584323	0.559003	NA
NR_035422	Mir1191		2.31534	1.19071	2.13382	0.558015	0.576834	NA
NR_039562	Mir5103		3.02305	1.19056	1.91917	0.620351	0.535027	NA
NR_040690	Gm6329		1.4838	1.18076	3.04002	0.388407	0.697715	NA
NR_033612	Gm13238		0.776083	1.17773	3.73216	0.315562	0.752335	NA
NR_033552	Gm10125		2.29406	1.1746	2.15066	0.546159	0.584956	NA
NR_028307	Gm6524		1.55217	1.17087	2.72712	0.429345	0.667672	NA
NR_003635	4933400A11Rik		0.741898	1.16116	4.10284	0.283015	0.777166	NA
NR_045073	A330102I10Rik		0.741898	1.16116	4.10284	0.283015	0.777166	NA
NR_045844	Gm17746		0.741898	1.16116	4.10284	0.283015	0.777166	NA
NR_029533	Mir30a		0.741898	1.16116	4.10284	0.283015	0.777166	NA
NR_029880	Mir379		0.741898	1.16116	4.10284	0.283015	0.777166	NA
NR_028113	0610039K10Rik		1.49671	1.15039	2.82535	0.407165	0.683886	NA
NR_030435	Mir666		0.754811	1.12543	4.07594	0.276116	0.782459	NA
NR_002903	Snord61		0.754811	1.12543	4.07594	0.276116	0.782459	NA
NR_037209	Mir344d-3		0.754811	1.12543	4.07594	0.276116	0.782459	NA
NR_040304	Gm5833		1.50962	1.11815	3.01962	0.370293	0.711164	NA
NR_030669	1700034H15Rik		2.26443	1.11698	2.56332	0.435755	0.663014	NA
NR_040734	4930429F24Rik		2.79138	0.972	1.97585	0.491939	0.622762	NA
NR_030465	Mir692-1		2.09203	0.935432	2.43392	0.384332	0.700732	NA
NR_038031	4930562F07Rik		1.29012	0.866227	3.21607	0.269344	0.787665	NA
NR_029729	Mirlet7c-2		1.30303	0.832577	2.98064	0.279328	0.779993	NA
NR_046043	Gm15412		1.26885	0.832158	2.98243	0.27902	0.780229	NA
NR_033613	1700001J11Rik		2.49515	0.800747	2.21681	0.361216	0.717938	NA
NR_015514	9330175E14Rik		1.24758	0.800252	2.99977	0.266771	0.789646	NA
NR_046063	Gm10445		1.24758	0.800252	2.99977	0.266771	0.789646	NA
NR_029758	Mir324		2.54225	0.785128	2.00942	0.390723	0.696002	NA
NR_035443	Mir1898		1.26049	0.769523	2.79757	0.275069	0.783263	NA
NR_028524	Snord38a		2.48679	0.768458	2.10291	0.365426	0.714793	NA
NR_046044	AI463170		2.53389	0.754112	2.04867	0.368098	0.7128	NA
NR_045775	Gm15350		2.46552	0.751364	2.28012	0.329528	0.741757	NA
NR_045151	9330175M20Rik		1.25213	0.702982	3.24951	0.216335	0.828727	NA
NR_035423	Mir1192		1.76617	0.625346	2.38586	0.262105	0.79324	NA
NR_040562	2810442N19Rik		1.79199	0.583733	2.55283	0.228661	0.819132	NA
NR_029811	Mir199b		2.28021	0.583643	2.34316	0.249083	0.803296	NA
NR_046036	4933405D12Rik		1.73654	0.555677	2.61738	0.212303	0.831871	NA
NR_028532	Snord71		1.74945	0.532088	2.82583	0.188294	0.850646	NA
NR_029602	Mir30e		1.74945	0.532088	2.82583	0.188294	0.850646	NA
NR_037304	Mir3471-1		2.25057	0.528292	2.14509	0.246279	0.805466	NA
NR_029465	Gm11149		2.26349	0.51276	2.11538	0.242396	0.808473	NA
NR_046171	C230024C17Rik		2.71826	0.407516	2.15334	0.189248	0.849898	NA
NR_030576	Mir568		1.51703	0.281992	2.99465	0.0941652	0.924978	NA
NR_030678	AA387883		1.01136	0.281016	3.55451	0.0790592	0.936986	NA
NR_040484	1600002D24Rik		1.01136	0.281016	3.55451	0.0790592	0.936986	NA
NR_030439	Mir760		1.01136	0.281016	3.55451	0.0790592	0.936986	NA
NR_037998	D030040B21Rik		1.01136	0.281016	3.55451	0.0790592	0.936986	NA
NR_030475	Mir695		0.505678	0.251558	4.8368	0.0520092	0.958521	NA
NR_029778	Mir101b		0.505678	0.251558	4.8368	0.0520092	0.958521	NA
NR_134979	4933427D06Rik		2.04854	0.246716	2.42049	0.101928	0.918814	NA
NR_040630	Gm20753		2.04854	0.246716	2.42049	0.101928	0.918814	NA
NR_030448	Mir680-2		0.990084	0.232665	3.31859	0.0701098	0.944106	NA
NR_035452	Mir1931		3.01735	0.22599	1.86633	0.121088	0.903622	NA
NR_027964	Gm10416		1.50868	0.225627	2.57047	0.0877766	0.930054	NA
NR_040347	Gm20556		2.02727	0.222711	2.25	0.0989828	0.921152	NA
NR_015599	A330076H08Rik		2.94898	0.217803	2.07877	0.104775	0.916554	NA
NR_029544	Mir130a		2.51167	0.215512	2.01619	0.106891	0.914875	NA
NR_038000	4921513I03Rik		2.07437	0.214598	2.6447	0.0811424	0.935329	NA
NR_040378	5730403I07Rik		1.03718	0.214269	3.51977	0.0608758	0.951458	NA
NR_046016	C330024C12Rik		1.03718	0.214269	3.51977	0.0608758	0.951458	NA
NR_040700	4930448H16Rik		0.518591	0.211886	4.78975	0.0442373	0.964715	NA
NR_051981	H2-Q5		1.003	0.200043	3.08209	0.0649051	0.94825	NA
NR_029531	Mir27b		1.4874	0.195461	2.58234	0.0756913	0.939665	NA
NR_039545	Mir378b		0.484406	0.194753	4.91842	0.0395968	0.968415	NA
NR_028123	Nme9		0.484406	0.194753	4.91842	0.0395968	0.968415	NA
NR_045855	4933430H16Rik		0.484406	0.194753	4.91842	0.0395968	0.968415	NA
NR_046181	5430403N17Rik		0.968811	0.185272	3.61401	0.0512649	0.959114	NA
NR_033608	1700084J12Rik		0.968811	0.185272	3.61401	0.0512649	0.959114	NA
NR_160686	5031434O11Rik		0.968811	0.185272	3.61401	0.0512649	0.959114	NA
NR_015600	A230072E10Rik		0.968811	0.185272	3.61401	0.0512649	0.959114	NA
NR_030549	Mir193b		0.968811	0.185272	3.61401	0.0512649	0.959114	NA
NR_045757	2310043O21Rik		0.968811	0.185272	3.61401	0.0512649	0.959114	NA
NR_045270	1700101I11Rik		2.51623	0.171715	2.05296	0.0836426	0.933341	NA
NR_037285	Mir344b		1.01591	0.168045	3.28736	0.0511187	0.959231	NA
NR_028314	4833422C13Rik		2.03182	0.167455	2.42699	0.0689972	0.944992	NA
NR_036449	Gm5084		2.03182	0.167455	2.42699	0.0689972	0.944992	NA
NR_029734	Mir16-1		0.497319	0.155029	4.86819	0.0318454	0.974595	NA
NR_037226	Mir3066		1.96345	0.152266	2.45314	0.0620698	0.950507	NA
NR_130973	H19		0.994638	0.11847	3.57742	0.0331161	0.973582	NA
NR_028417	Gm7854		0.994638	0.11847	3.57742	0.0331161	0.973582	NA
NR_029764	Mir331		0.994638	0.11847	3.57742	0.0331161	0.973582	NA
NR_015546	C130026L21Rik		0.994638	0.11847	3.57742	0.0331161	0.973582	NA
NR_029658	Mir106b		2.7515	-0.0540955	1.92922	-0.0280402	0.97763	NA
NR_045880	Gm15612		2.27545	-0.0693012	2.30779	-0.0300293	0.976044	NA
NR_040640	0610043K17Rik		2.77733	-0.0756797	1.98036	-0.0382151	0.969516	NA
NR_046304	DQ267100		2.24127	-0.0797003	2.18641	-0.0364526	0.970921	NA
NR_028271	Phxr4		2.31419	-0.108594	2.53617	-0.042818	0.965847	NA
NR_045305	AU040972		2.7006	-0.121764	2.14885	-0.0566648	0.954812	NA
NR_038088	Bc1		1.7014	-0.196364	2.63673	-0.0744725	0.940634	NA
NR_028023	Gm4566		1.7956	-0.202317	2.80253	-0.0721908	0.94245	NA
NR_030440	Mir674		2.91004	-0.288638	1.97769	-0.145947	0.883963	NA
NR_003631	Gm6578		2.45982	-0.373982	2.04336	-0.183023	0.85478	NA
NR_073535	Gm10364		2.45982	-0.373982	2.04336	-0.183023	0.85478	NA
NR_102361	9030612E09Rik		2.45982	-0.373982	2.04336	-0.183023	0.85478	NA
NR_045169	2010310C07Rik		2.50692	-0.374213	2.05855	-0.181784	0.855752	NA
NR_045461	1700110C19Rik		2.48565	-0.395972	2.03775	-0.194318	0.845927	NA
NR_045904	2310008N11Rik		2.48565	-0.395972	2.03775	-0.194318	0.845927	NA
NR_028586	Gm11978		2.48565	-0.395972	2.03775	-0.194318	0.845927	NA
NR_030424	Mir668		2.40436	-0.408526	2.29097	-0.178321	0.858471	NA
NR_045329	A330032B11Rik		1.20864	-0.418862	3.0346	-0.138029	0.890218	NA
NR_040647	1700003M07Rik		2.51147	-0.418905	2.24554	-0.18655	0.852013	NA
NR_046195	A930041C12Rik		1.22155	-0.441203	3.02356	-0.145922	0.883983	NA
NR_029775	Mir350		1.22155	-0.441203	3.02356	-0.145922	0.883983	NA
NR_040280	Gm12295		1.23446	-0.466106	3.27018	-0.142532	0.88666	NA
NR_035453	Mir1932		1.9625	-0.502553	2.31585	-0.217006	0.828204	NA
NR_045399	Gm15328		2.69965	-0.602684	1.95519	-0.308249	0.757893	NA
NR_028556	Snord92		1.97161	-0.619031	2.70186	-0.229113	0.818781	NA
NR_131166	1700028E10Rik		2.61836	-0.619191	2.41628	-0.256258	0.797752	NA
NR_030577	Mir574		1.49101	-0.757684	2.76638	-0.27389	0.784169	NA
NR_004447	Gm5523		1.49101	-0.757684	2.76638	-0.27389	0.784169	NA
NR_045809	4930527F14Rik		0.745505	-0.767448	3.7841	-0.202808	0.839285	NA
NR_029766	Mir148b		0.745505	-0.767448	3.7841	-0.202808	0.839285	NA
NR_039596	Mir5134		0.745505	-0.767448	3.7841	-0.202808	0.839285	NA
NR_029655	Mir34b		2.87946	-0.795867	2.00074	-0.397786	0.690788	NA
NR_027858	Nlrp1c-ps		0.758418	-0.799228	4.06745	-0.196494	0.844224	NA
NR_040580	1700094J05Rik		0.724233	-0.815857	3.82369	-0.213369	0.831039	NA
NR_030417	Mir744		1.48265	-0.816796	2.62947	-0.310631	0.756081	NA
NR_045323	Gm14827		2.9653	-0.816961	1.91129	-0.42744	0.669059	NA
NR_045879	Gm10532		2.25398	-0.819845	2.38838	-0.343264	0.7314	NA
NR_040349	Gm19466		2.8711	-0.827357	2.09964	-0.394047	0.693546	NA
NR_029547	Mir133a-1		1.44847	-0.843342	2.7971	-0.301506	0.763028	NA
NR_003628	Gm5766		1.44847	-0.843342	2.7971	-0.301506	0.763028	NA
NR_045835	A330041J22Rik		0.737146	-0.850767	4.11177	-0.20691	0.83608	NA
NR_029755	Mir103-2		0.737146	-0.850767	4.11177	-0.20691	0.83608	NA
NR_040379	G730013B05Rik		0.737146	-0.850767	4.11177	-0.20691	0.83608	NA
NR_039597	Mir5135		0.737146	-0.850767	4.11177	-0.20691	0.83608	NA
NR_029659	Mir130b		0.737146	-0.850767	4.11177	-0.20691	0.83608	NA
NR_047528	Hotair		1.47429	-0.880416	3.05157	-0.288512	0.772955	NA
NR_015587	9330111N05Rik		2.4338	-1.04095	2.08669	-0.498854	0.617882	NA
NR_045743	D930007P13Rik		2.39961	-1.06043	2.24391	-0.47258	0.636513	NA
NR_045335	Gm13582		1.71792	-1.07414	2.6103	-0.4115	0.680706	NA
NR_040481	1600019K03Rik		1.67538	-1.15688	2.63581	-0.438908	0.660728	NA
NR_030252	Mir484		2.65616	-1.1847	2.04052	-0.580588	0.561518	NA
NR_037959	1600010M07Rik		0.226914	-1.23134	4.99546	-0.246491	0.805302	NA
NR_037235	Mir3074-1		0.226914	-1.23134	4.99546	-0.246491	0.805302	NA
NR_035427	Mir1195		0.226914	-1.23134	4.99546	-0.246491	0.805302	NA
NR_033616	Pldi		0.226914	-1.23134	4.99546	-0.246491	0.805302	NA
NR_029762	Mir329		0.226914	-1.23134	4.99546	-0.246491	0.805302	NA
NR_029589	Mir202		0.226914	-1.23134	4.99546	-0.246491	0.805302	NA
NR_033673	Trim30e-ps1		0.226914	-1.23134	4.99546	-0.246491	0.805302	NA
NR_033461	Gm9999		0.226914	-1.23134	4.99546	-0.246491	0.805302	NA
NR_029916	Mir411		0.226914	-1.23134	4.99546	-0.246491	0.805302	NA
NR_046305	DQ267101		0.226914	-1.23134	4.99546	-0.246491	0.805302	NA
NR_029821	Mir181c		0.226914	-1.23134	4.99546	-0.246491	0.805302	NA
NR_029433	1700003G18Rik		0.226914	-1.23134	4.99546	-0.246491	0.805302	NA
NR_030487	Mir706		0.226914	-1.23134	4.99546	-0.246491	0.805302	NA
NR_030445	Mir679		0.226914	-1.23134	4.99546	-0.246491	0.805302	NA
NR_030481	Mir700		0.226914	-1.23134	4.99546	-0.246491	0.805302	NA
NR_029881	Mir380		0.226914	-1.23134	4.99546	-0.246491	0.805302	NA
NR_029877	Mir376a		0.226914	-1.23134	4.99546	-0.246491	0.805302	NA
NR_038002	1700027A15Rik		0.226914	-1.23134	4.99546	-0.246491	0.805302	NA
NR_029556	Mir144		0.226914	-1.23134	4.99546	-0.246491	0.805302	NA
NR_044988	Gm6213		0.226914	-1.23134	4.99546	-0.246491	0.805302	NA
NR_030264	Mir542		0.226914	-1.23134	4.99546	-0.246491	0.805302	NA
NR_040616	A130077B15Rik		0.239827	-1.27163	4.99263	-0.254701	0.798954	NA
NR_030500	Mir721		0.239827	-1.27163	4.99263	-0.254701	0.798954	NA
NR_040540	4933401H06Rik		0.239827	-1.27163	4.99263	-0.254701	0.798954	NA
NR_035416	Mir669j		0.239827	-1.27163	4.99263	-0.254701	0.798954	NA
NR_029564	Mir154		0.239827	-1.27163	4.99263	-0.254701	0.798954	NA
NR_037236	Mir3075		0.239827	-1.27163	4.99263	-0.254701	0.798954	NA
NR_029918	Mir370		0.239827	-1.27163	4.99263	-0.254701	0.798954	NA
NR_030262	Mir539		0.239827	-1.27163	4.99263	-0.254701	0.798954	NA
NR_029559	Mir149		0.239827	-1.27163	4.99263	-0.254701	0.798954	NA
NR_045810	4933408J17Rik		0.239827	-1.27163	4.99263	-0.254701	0.798954	NA
NR_035411	Mir669g		0.239827	-1.27163	4.99263	-0.254701	0.798954	NA
NR_033325	Gm5089		0.239827	-1.27163	4.99263	-0.254701	0.798954	NA
NR_030485	Mir704		0.239827	-1.27163	4.99263	-0.254701	0.798954	NA
NR_030480	Mir698		0.239827	-1.27163	4.99263	-0.254701	0.798954	NA
NR_046075	Gm4251		0.239827	-1.27163	4.99263	-0.254701	0.798954	NA
NR_029732	Mirlet7f-2		0.239827	-1.27163	4.99263	-0.254701	0.798954	NA
NR_045302	1700102H20Rik		2.89598	-1.3608	1.95851	-0.694816	0.487171	NA
NR_029717	Mir30c-2		0.938233	-1.36491	3.73513	-0.365426	0.714794	NA
NR_035455	Mir1934		0.985332	-1.36749	3.3864	-0.403818	0.686347	NA
NR_045009	Gm15987		1.98358	-1.36823	2.51869	-0.54323	0.586971	NA
NR_045093	Gm9920		0.998245	-1.38823	3.65259	-0.380066	0.703896	NA
NR_029728	Mirlet7c-1		0.951147	-1.38851	3.42796	-0.405055	0.685437	NA
NR_029414	Gsdmcl-ps		2.90054	-1.40194	1.94799	-0.719682	0.471721	NA
NR_037212	Mir3058		2.17175	-1.55381	2.39074	-0.649929	0.515738	NA
NR_045306	4931403E22Rik		2.14212	-1.64149	2.38788	-0.687427	0.491814	NA
NR_045488	1700022H16Rik		2.15503	-1.65147	2.38376	-0.692801	0.488435	NA
NR_033585	Cyp4f41-ps		1.18642	-1.73424	3.42334	-0.506593	0.612441	NA
NR_035481	Mir1956		2.39867	-1.74487	2.30935	-0.755568	0.449908	NA
NR_040327	E130018N17Rik		2.42449	-1.76317	2.27378	-0.775435	0.438082	NA
NR_045194	4930525G20Rik		2.42449	-1.76317	2.27378	-0.775435	0.438082	NA
NR_037988	Gm16701		2.43741	-1.7719	2.27698	-0.778181	0.436462	NA
NR_046081	Gm805		1.16515	-1.77899	3.44612	-0.516229	0.605695	NA
NR_040619	A930019D19Rik		2.33029	-1.80494	2.58533	-0.698146	0.485086	NA
NR_037218	Mir3057		1.20389	-1.83182	3.14859	-0.581792	0.560707	NA
NR_038016	Gm16998		2.4336	-1.87726	2.55247	-0.735469	0.462054	NA
NR_040333	A230108P19Rik		2.66432	-1.93816	2.19585	-0.882649	0.377426	NA
NR_033542	Gm10636		2.82667	-2.04585	2.42307	-0.844321	0.39849	NA
NR_045502	4921511C10Rik		2.91706	-2.10124	2.14111	-0.981379	0.326406	NA
NR_038060	5830428M24Rik		2.86996	-2.12243	2.03396	-1.0435	0.296719	NA
NR_035451	Mir1930		1.4308	-2.14269	2.9323	-0.730718	0.464951	NA
NR_040454	4933417E11Rik		2.84869	-2.15764	2.14187	-1.00736	0.313761	NA
NR_045161	A830009L08Rik		2.87451	-2.17203	2.15536	-1.00774	0.313581	NA
NR_033657	Miat		0.453828	-2.20671	4.89501	-0.450808	0.652128	NA
NR_015457	B430010I23Rik		0.453828	-2.20671	4.89501	-0.450808	0.652128	NA
NR_033609	A930017M01Rik		0.453828	-2.20671	4.89501	-0.450808	0.652128	NA
NR_029733	Mir15a		0.453828	-2.20671	4.89501	-0.450808	0.652128	NA
NR_045380	1700034I23Rik		0.453828	-2.20671	4.89501	-0.450808	0.652128	NA
NR_045852	Gm14634		0.453828	-2.20671	4.89501	-0.450808	0.652128	NA
NR_033593	4930529C04Rik		0.453828	-2.20671	4.89501	-0.450808	0.652128	NA
NR_027236	AI854703		0.453828	-2.20671	4.89501	-0.450808	0.652128	NA
NR_036590	1700001K23Rik		0.453828	-2.20671	4.89501	-0.450808	0.652128	NA
NR_029526	Mirlet7g		0.453828	-2.20671	4.89501	-0.450808	0.652128	NA
NR_027968	1700020N01Rik		0.453828	-2.20671	4.89501	-0.450808	0.652128	NA
NR_040466	5830418P13Rik		0.453828	-2.20671	4.89501	-0.450808	0.652128	NA
NR_045319	4930449E18Rik		0.453828	-2.20671	4.89501	-0.450808	0.652128	NA
NR_003650	Ppp1r2-ps3		0.453828	-2.20671	4.89501	-0.450808	0.652128	NA
NR_003622	Gm5065		0.453828	-2.20671	4.89501	-0.450808	0.652128	NA
NR_033566	AI507597		0.453828	-2.20671	4.89501	-0.450808	0.652128	NA
NR_045859	5430440P10Rik		0.453828	-2.20671	4.89501	-0.450808	0.652128	NA
NR_045760	0610031O16Rik		0.453828	-2.20671	4.89501	-0.450808	0.652128	NA
NR_046014	A530006G24Rik		0.453828	-2.20671	4.89501	-0.450808	0.652128	NA
NR_037302	Mir3470b		0.453828	-2.20671	4.89501	-0.450808	0.652128	NA
NR_037282	Mir3100		0.453828	-2.20671	4.89501	-0.450808	0.652128	NA
NR_029807	Mir222		0.453828	-2.20671	4.89501	-0.450808	0.652128	NA
NR_045119	Nlrp5-ps		0.453828	-2.20671	4.89501	-0.450808	0.652128	NA
NR_045086	AW495222		0.453828	-2.20671	4.89501	-0.450808	0.652128	NA
NR_040752	4930565D16Rik		0.453828	-2.20671	4.89501	-0.450808	0.652128	NA
NR_037972	BB014433		0.453828	-2.20671	4.89501	-0.450808	0.652128	NA
NR_036606	1700060C20Rik		0.453828	-2.20671	4.89501	-0.450808	0.652128	NA
NR_045373	8430422H06Rik		0.453828	-2.20671	4.89501	-0.450808	0.652128	NA
NR_045837	9130227L01Rik		0.453828	-2.20671	4.89501	-0.450808	0.652128	NA
NR_029757	Mir323		0.466741	-2.24338	4.88649	-0.459098	0.646164	NA
NR_040530	Gm10714		0.466741	-2.24338	4.88649	-0.459098	0.646164	NA
NR_037237	Mir3076		0.466741	-2.24338	4.88649	-0.459098	0.646164	NA
NR_015499	C030034L19Rik		0.479654	-2.2793	4.88966	-0.466146	0.641111	NA
NR_045788	Gm16291		0.479654	-2.2793	4.88966	-0.466146	0.641111	NA
NR_046015	Gm1720		0.479654	-2.2793	4.88966	-0.466146	0.641111	NA
NR_045741	Gm10432		0.479654	-2.2793	4.88966	-0.466146	0.641111	NA
NR_033631	4632428C04Rik		0.479654	-2.2793	4.88966	-0.466146	0.641111	NA
NR_038014	Gm17745		0.479654	-2.2793	4.88966	-0.466146	0.641111	NA
NR_045895	Gm13546		0.479654	-2.2793	4.88966	-0.466146	0.641111	NA
NR_045834	E130006D01Rik		0.479654	-2.2793	4.88966	-0.466146	0.641111	NA
NR_037975	Gm5105		0.479654	-2.2793	4.88966	-0.466146	0.641111	NA
NR_040558	4933439K11Rik		0.479654	-2.2793	4.88966	-0.466146	0.641111	NA
NR_029535	Mir99a		0.479654	-2.2793	4.88966	-0.466146	0.641111	NA
NR_045738	8030423F21Rik		0.479654	-2.2793	4.88966	-0.466146	0.641111	NA
NR_040276	4732490B19Rik		0.479654	-2.2793	4.88966	-0.466146	0.641111	NA
NR_037963	2410004I01Rik		0.479654	-2.2793	4.88966	-0.466146	0.641111	NA
NR_035417	Mir669i		0.479654	-2.2793	4.88966	-0.466146	0.641111	NA
NR_037976	Gm15179		0.479654	-2.2793	4.88966	-0.466146	0.641111	NA
NR_040435	E130218I03Rik		0.479654	-2.2793	4.88966	-0.466146	0.641111	NA
NR_046183	BC051537		0.479654	-2.2793	4.88966	-0.466146	0.641111	NA
NR_030263	Mir541		0.479654	-2.2793	4.88966	-0.466146	0.641111	NA
NR_037277	Mir3094		0.479654	-2.2793	4.88966	-0.466146	0.641111	NA
NR_029566	Mir10b		0.479654	-2.2793	4.88966	-0.466146	0.641111	NA
NR_027825	4930470P17Rik		0.479654	-2.2793	4.88966	-0.466146	0.641111	NA
NR_029882	Mir381		0.479654	-2.2793	4.88966	-0.466146	0.641111	NA
NR_029794	Mir212		0.479654	-2.2793	4.88966	-0.466146	0.641111	NA
NR_045891	1700016G22Rik		0.479654	-2.2793	4.88966	-0.466146	0.641111	NA
NR_045718	4930572O13Rik		0.479654	-2.2793	4.88966	-0.466146	0.641111	NA
NR_045003	Gm16497		0.479654	-2.2793	4.88966	-0.466146	0.641111	NA
NR_030274	Mir450-2		0.479654	-2.2793	4.88966	-0.466146	0.641111	NA
NR_030540	Mir882		0.479654	-2.2793	4.88966	-0.466146	0.641111	NA
NR_028423	A530058N18Rik		0.479654	-2.2793	4.88966	-0.466146	0.641111	NA
NR_045848	D930028M14Rik		1.61897	-2.36254	3.07497	-0.768314	0.442301	NA
NR_029580	Mir194-1		1.91881	-2.59246	2.64517	-0.980072	0.32705	NA
NR_040529	Gm13807		0.680742	-2.79086	4.57519	-0.609997	0.541864	NA
NR_029530	Mir23b		0.680742	-2.79086	4.57519	-0.609997	0.541864	NA
NR_035478	Mir1953		0.680742	-2.79086	4.57519	-0.609997	0.541864	NA
NR_029913	Mir409		0.680742	-2.79086	4.57519	-0.609997	0.541864	NA
NR_033141	Gm6994		0.680742	-2.79086	4.57519	-0.609997	0.541864	NA
NR_029651	Mir300		0.680742	-2.79086	4.57519	-0.609997	0.541864	NA
NR_033571	1810062O18Rik		0.693655	-2.81617	4.12919	-0.682016	0.495229	NA
NR_027803	D6Ertd474e		0.693655	-2.81617	4.12919	-0.682016	0.495229	NA
NR_035466	Mir1945		0.693655	-2.81617	4.12919	-0.682016	0.495229	NA
NR_040699	4930429D17Rik		0.693655	-2.81617	4.12919	-0.682016	0.495229	NA
NR_045978	4930543E12Rik		0.693655	-2.81617	4.12919	-0.682016	0.495229	NA
NR_029878	Mir377		0.706568	-2.84041	4.09997	-0.692788	0.488443	NA
NR_035424	Mir1193		0.706568	-2.84041	4.09997	-0.692788	0.488443	NA
NR_030578	Mir654		0.706568	-2.84041	4.09997	-0.692788	0.488443	NA
NR_029646	Mir296		0.706568	-2.84041	4.09997	-0.692788	0.488443	NA
NR_046004	4933406J10Rik		0.719481	-2.8649	4.47413	-0.640325	0.521961	NA
NR_035490	Mir1964		0.719481	-2.8649	4.47413	-0.640325	0.521961	NA
NR_030260	Mir540		0.719481	-2.8649	4.47413	-0.640325	0.521961	NA
NR_045477	1700003D09Rik		0.719481	-2.8649	4.47413	-0.640325	0.521961	NA
NR_029961	Mir449a		0.719481	-2.8649	4.47413	-0.640325	0.521961	NA
NR_045984	C530044C16Rik		2.61702	-3.14762	2.41089	-1.30559	0.191693	NA
NR_037283	Mir3101		0.907655	-3.20584	4.06487	-0.78867	0.430305	NA
NR_024085	BC006965		0.907655	-3.20584	4.06487	-0.78867	0.430305	NA
NR_045379	4930563E18Rik		0.907655	-3.20584	4.06487	-0.78867	0.430305	NA
NR_033568	9430041J12Rik		0.907655	-3.20584	4.06487	-0.78867	0.430305	NA
NR_035464	Mir1943		0.907655	-3.20584	4.06487	-0.78867	0.430305	NA
NR_138420	1700074H08Rik		0.907655	-3.20584	4.06487	-0.78867	0.430305	NA
NR_029553	Mir140		0.920569	-3.22506	3.68614	-0.874915	0.38162	NA
NR_046302	AF357425		0.920569	-3.22506	3.68614	-0.874915	0.38162	NA
NR_040292	2310040G24Rik		0.933482	-3.24338	3.64133	-0.890713	0.373083	NA
NR_040517	4930545L23Rik		0.933482	-3.24338	3.64133	-0.890713	0.373083	NA
NR_126492	D030018L15Rik		0.933482	-3.24338	3.64133	-0.890713	0.373083	NA
NR_029527	Mirlet7i		0.959308	-3.28	3.97933	-0.824259	0.409792	NA
NR_040472	1700112H15Rik		1.13457	-3.52772	3.72247	-0.947681	0.343292	NA
NR_037233	Mir3072		1.1604	-3.55802	3.33915	-1.06555	0.286629	NA
NR_030270	Mir376c		1.17331	-3.57258	3.32634	-1.07403	0.282811	NA
NR_028529	Snord64		1.17331	-3.57258	3.32634	-1.07403	0.282811	NA
NR_039557	Mir5098		1.17331	-3.57258	3.32634	-1.07403	0.282811	NA
NR_033495	Gm13629		1.18622	-3.58705	3.3505	-1.0706	0.284349	NA
NR_046306	DQ267102		1.41314	-3.84045	3.10231	-1.23793	0.215741	NA
NR_029883	Mir382		1.43896	-3.86508	3.40807	-1.1341	0.256754	NA
NR_015513	E130114P18Rik		1.43896	-3.86508	3.40807	-1.1341	0.256754	NA
NR_030559	Mir453		1.62714	-4.04554	2.93117	-1.38018	0.167532	NA
NR_029790	Mir100		1.62714	-4.04554	2.93117	-1.38018	0.167532	NA
NR_030421	Mir758		1.65296	-4.0663	2.93366	-1.38608	0.165721	NA
NR_040386	AI115009		1.81531	-4.20566	3.13422	-1.34185	0.179644	NA
NR_037230	Mir3070a		1.89279	-4.26154	2.80211	-1.52083	0.128302	NA
NR_035429	Mir1197		2.10679	-4.41736	2.67043	-1.65418	0.0980917	NA
NR_030671	AW011738		2.26914	-4.52752	2.90962	-1.55605	0.119696	NA
NR_045165	4933431G14Rik		2.29496	-4.54321	2.63105	-1.72677	0.0842091	NA
NR_015580	Sox2ot		2.29496	-4.54321	2.63105	-1.72677	0.0842091	NA
NR_029746	Mir27a		2.80044	-4.82836	2.42481	-1.99123	0.0464553	NA
NR_040462	1700034P13Rik		3.78032	-0.00234133	1.69252	-0.00138334	0.998896	0.999712
NR_027953	Trmt61b		49.4392	-0.00392348	0.481777	-0.00814376	0.993502	0.999712
NR_035445	Mir1894		48.453	-0.00481059	0.488184	-0.00985404	0.992138	0.999712
NR_029725	Mirlet7a-1		7.88704	-0.00669297	1.21668	-0.00550103	0.995611	0.999712
NR_029743	Mir26b		3.74614	-0.00716529	1.67203	-0.00428539	0.996581	0.999712
NR_015349	Etohd2		28.8348	-0.00903539	0.655401	-0.0137861	0.989001	0.999712
NR_028534	Snord88c		10.205	-0.0108912	1.02834	-0.0105911	0.99155	0.999712
NR_015573	1700012D14Rik		13.5693	-0.0128275	0.919473	-0.0139509	0.988869	0.999712
NR_135302	3930402G23Rik		6.4589	-0.0129955	1.29095	-0.0100666	0.991968	0.999712
NR_045710	Gm9833		174.741	-0.0151539	0.273181	-0.0554721	0.955762	0.999712
NR_045964	Gm1976		179.39	-0.0154818	0.307375	-0.0503677	0.959829	0.999712
NR_033639	Rps19-ps3		46.1365	-0.0171189	0.517073	-0.0331074	0.973589	0.999712
NR_045056	3110056K07Rik		51.2172	-0.0180504	0.483797	-0.0373099	0.970238	0.999712
NR_024329	2900097C17Rik		4894.27	-0.0204824	0.124373	-0.164685	0.869192	0.999712
NR_027914	5430405H02Rik		27.241	-0.0296866	0.649009	-0.0457415	0.963516	0.999712
NR_029529	Mir15b		3.21463	-0.0328136	1.79799	-0.0182501	0.985439	0.999712
NR_003270	Snhg3		443.408	-0.0339425	0.192628	-0.176208	0.860131	0.999712
NR_033782	4921531C22Rik		39.0707	-0.0351267	0.540713	-0.0649638	0.948203	0.999712
NR_028550	Snord49a		63.548	-0.0362692	0.426977	-0.0849443	0.932306	0.999712
NR_030442	Mir677		8.85438	-0.0369878	1.17146	-0.0315742	0.974812	0.999712
NR_038184	C430049B03Rik		100.601	-0.0407013	0.370221	-0.109938	0.912459	0.999712
NR_132746	Pvt1		1323.97	-0.0418103	0.13831	-0.302295	0.762427	0.999712
NR_015506	4833418N02Rik		41.9771	-0.0451056	0.529232	-0.0852285	0.93208	0.999712
NR_028567	Snord1b		5.97905	-0.0476	1.33151	-0.0357487	0.971483	0.999712
NR_015475	1700086O06Rik		79.088	-0.0490849	0.39296	-0.124911	0.900594	0.999712
NR_028359	5830417I10Rik		650.036	-0.0492526	0.167446	-0.29414	0.768651	0.999712
NR_040452	A430035B10Rik		8.24159	-0.0502842	1.14904	-0.0437621	0.965094	0.999712
NR_003619	6330549D23Rik		33.0605	-0.0505628	0.607793	-0.0831909	0.9337	0.999712
NR_027980	1700001L05Rik		11.4608	-0.0549823	0.972475	-0.0565385	0.954913	0.999712
NR_045727	B230209E15Rik		5.92359	-0.0593038	1.36033	-0.0435951	0.965227	0.999712
NR_045873	Gm11201		10.9505	-0.06027	0.994139	-0.0606253	0.951658	0.999712
NR_033508	Gm11110		161.8	-0.0623815	0.281073	-0.221941	0.82436	0.999712
NR_002863	Emx2os		50.7786	-0.0688828	0.536489	-0.128396	0.897836	0.999712
NR_015471	3830408C21Rik		18.6014	-0.0757179	0.772986	-0.0979551	0.921968	0.999712
NR_028561	Snord45b		43.5659	-0.0766265	0.512653	-0.149471	0.881182	0.999712
NR_157376	Gm5113		87.1023	-0.0781012	0.36996	-0.211107	0.832804	0.999712
NR_045793	Gm10390		20.9285	-0.0808727	0.728985	-0.110939	0.911665	0.999712
NR_027802	Mtag2		5.43918	-0.0812481	1.40911	-0.0576591	0.95402	0.999712
NR_037999	4930558J18Rik		32.5858	-0.0861847	0.586315	-0.146994	0.883137	0.999712
NR_073429	4930577N17Rik		50.9237	-0.0863268	0.503455	-0.171469	0.863855	0.999712
NR_028426	Gm5129		6.22648	-0.0935319	1.448	-0.0645937	0.948497	0.999712
NR_040294	4930414N06Rik		4.92895	-0.0956605	1.47758	-0.0647413	0.94838	0.999712
NR_034042	Snora5c		78.9233	-0.115353	0.389688	-0.296015	0.767219	0.999712
NR_040504	4930443O20Rik		4.46582	-0.115368	1.53334	-0.0752394	0.940024	0.999712
NR_030704	Snord55		12.2625	-0.115723	0.991296	-0.116739	0.907067	0.999712
NR_037224	Mir3064		38.8288	-0.12414	0.550419	-0.225537	0.821561	0.999712
NR_002899	Snora70		89.3989	-0.127501	0.376811	-0.338368	0.735086	0.999712
NR_040404	Gm15417		114.949	-0.141817	0.337927	-0.419666	0.674729	0.999712
NR_003568	Gpr137b-ps		535.295	-0.144347	0.188332	-0.766449	0.443409	0.999712
NR_040440	Alms1-ps2		19.0681	-0.144507	0.764032	-0.189137	0.849985	0.999712
NR_015556	2610035D17Rik		19.9351	-0.1475	0.80622	-0.182952	0.854836	0.999712
NR_029539	Mir125a		4.0627	-0.148454	1.71758	-0.086432	0.931123	0.999712
NR_040389	Gm10785		22.0374	-0.151582	0.719378	-0.210712	0.833112	0.999712
NR_040363	9430091E24Rik		44.6412	-0.154327	0.505476	-0.30531	0.76013	0.999712
NR_015504	2410018L13Rik		5.6699	-0.160501	1.40446	-0.11428	0.909016	0.999712
NR_040366	Gm15446		28.6321	-0.1617	0.649187	-0.24908	0.803299	0.999712
NR_015560	2610028E06Rik		25.6202	-0.161937	0.661138	-0.244937	0.806505	0.999712
NR_030689	4930539J05Rik		52.532	-0.163259	0.569457	-0.286692	0.774348	0.999712
NR_015588	4932441J04Rik		25.1875	-0.173385	0.67376	-0.257339	0.796917	0.999712
NR_033541	Gm10389		13.6677	-0.176188	0.896154	-0.196604	0.844137	0.999712
NR_002898	Snora65		127.027	-0.179374	0.316096	-0.567466	0.570398	0.999712
NR_045905	2700069I18Rik		7.90356	-0.185811	1.18959	-0.156197	0.875877	0.999712
NR_028572	Snora43		158.713	-0.191013	0.28611	-0.667621	0.504376	0.999712
NR_033224	D330050I16Rik		23.1337	-0.192428	0.707651	-0.271925	0.785679	0.999712
NR_040316	B230217O12Rik		12.6814	-0.193311	0.928863	-0.208116	0.835139	0.999712
NR_029741	Mir24-2		3.53119	-0.19343	1.78069	-0.108626	0.913499	0.999712
NR_033567	E130304I02Rik		5.6661	-0.194057	1.38337	-0.140279	0.88844	0.999712
NR_003145	Snhg10		53.3798	-0.19511	0.464432	-0.420104	0.674409	0.999712
NR_040376	Gm16793		7.01984	-0.208318	1.26266	-0.164983	0.868957	0.999712
NR_027872	4930515G01Rik		23.126	-0.209119	0.696221	-0.300363	0.763901	0.999712
NR_039595	Mir5133		29.7607	-0.210232	0.648121	-0.324371	0.745657	0.999712
NR_045751	Gm16596		14.3235	-0.212246	0.883884	-0.240128	0.810231	0.999712
NR_004432	Rnu12		158.325	-0.216758	0.302579	-0.716368	0.473764	0.999712
NR_037957	1300002E11Rik		78.4712	-0.220751	0.388819	-0.567747	0.570207	0.999712
NR_040308	Apol7d		3.45446	-0.229912	1.73901	-0.132208	0.894819	0.999712
NR_040278	E230016M11Rik		19.5083	-0.247456	0.787954	-0.314049	0.753484	0.999712
NR_157372	Gm5464		8.17302	-0.248713	1.14817	-0.216618	0.828506	0.999712
NR_029825	Mir7-1		10.3854	-0.255165	1.1012	-0.231714	0.81676	0.999712
NR_029731	Mirlet7f-1		3.4932	-0.255182	1.8157	-0.140542	0.888231	0.999712
NR_027316	Pdxk-ps		4.79984	-0.258029	1.57714	-0.163606	0.870041	0.999712
NR_030705	Snord2		72.09	-0.260095	0.411106	-0.632672	0.526948	0.999712
NR_045448	B630019K06Rik		188.839	-0.262877	0.269242	-0.976359	0.328887	0.999712
NR_028558	Snora41		25.4059	-0.263855	0.683479	-0.386046	0.699462	0.999712
NR_002897	Snora64		75.9044	-0.267919	0.395283	-0.677789	0.497906	0.999712
NR_028481	Snora31		21.6263	-0.273149	0.742876	-0.367691	0.713104	0.999712
NR_038156	2610020C07Rik		40.2561	-0.277008	0.549091	-0.504485	0.613921	0.999712
NR_027446	A230072C01Rik		18.748	-0.304607	0.855702	-0.355974	0.72186	0.999712
NR_040476	4930565N06Rik		16.3314	-0.307364	0.857413	-0.358478	0.719985	0.999712
NR_030488	Mir707		10.8719	-0.307465	1.03339	-0.297532	0.766061	0.999712
NR_038027	B230208H11Rik		18.029	-0.307758	0.795715	-0.386769	0.698927	0.999712
NR_036607	Gm3086		4.23415	-0.3149	1.58145	-0.199122	0.842168	0.999712
NR_028527	Snord52		47.9352	-0.316034	0.490209	-0.644694	0.519126	0.999712
NR_033503	E530011L22Rik		77.6469	-0.317747	0.450904	-0.704688	0.481004	0.999712
NR_033526	Gm16523		5.99176	-0.318671	1.42475	-0.223668	0.823016	0.999712
NR_028531	Snord69		9.13633	-0.331328	1.1144	-0.297316	0.766225	0.999712
NR_015574	4930513N10Rik		28.2038	-0.335554	0.663395	-0.505814	0.612987	0.999712
NR_045988	9430018G01Rik		35.6061	-0.340598	0.630636	-0.540086	0.589138	0.999712
NR_045068	Gm20324		17.4474	-0.349993	0.818373	-0.42767	0.668892	0.999712
NR_045849	4933417D19Rik		4.96219	-0.351549	1.50569	-0.23348	0.815389	0.999712
NR_046001	9130221H12Rik		92.0542	-0.352079	0.361026	-0.97522	0.329451	0.999712
NR_029443	4933407K13Rik		47.2918	-0.352084	0.499624	-0.704697	0.480999	0.999712
NR_015498	1500004A13Rik		55.3145	-0.35271	0.458332	-0.76955	0.441567	0.999712
NR_029806	Mir221		4.21743	-0.354026	1.64611	-0.215068	0.829715	0.999712
NR_028537	Snord99		32.7682	-0.357679	0.594735	-0.601409	0.547568	0.999712
NR_040266	2310001H17Rik		30.4049	-0.366224	0.646066	-0.566853	0.570814	0.999712
NR_015493	2810403D21Rik		15.7118	-0.368607	0.871948	-0.42274	0.672485	0.999712
NR_033554	D330041H03Rik		23.8506	-0.375966	0.765152	-0.491361	0.623171	0.999712
NR_033536	Gm10516		17.1504	-0.376812	0.840851	-0.448132	0.654058	0.999712
NR_045874	Gm15413		8.62229	-0.37702	1.12554	-0.334968	0.737649	0.999712
NR_028541	Snord65		15.9379	-0.385834	0.85148	-0.453133	0.650453	0.999712
NR_045164	Slc2a4rg-ps		34.1164	-0.389233	0.577337	-0.674186	0.500193	0.999712
NR_028551	Snord53		23.3607	-0.3903	0.699028	-0.558346	0.576608	0.999712
NR_028575	Snord123		9.86967	-0.390529	1.04875	-0.372376	0.709613	0.999712
NR_037299	Mir3112		6.61799	-0.406843	1.52923	-0.266044	0.790205	0.999712
NR_040428	Gm19619		4.90293	-0.407279	1.49417	-0.272579	0.785177	0.999712
NR_029736	Mir18		8.18498	-0.411361	1.15727	-0.35546	0.722245	0.999712
NR_040417	1810021B22Rik		14.7004	-0.413848	0.92497	-0.447418	0.654573	0.999712
NR_040400	4930570G19Rik		21.9371	-0.423168	0.713423	-0.593152	0.55308	0.999712
NR_038015	Gm19395		3.24787	-0.424227	1.98427	-0.213795	0.830707	0.999712
NR_045820	A930024E05Rik		11.2619	-0.427857	1.01523	-0.421438	0.673435	0.999712
NR_030677	BC025920		19.3276	-0.433988	0.78647	-0.551818	0.581073	0.999712
NR_046209	Gm16973		12.6164	-0.435547	0.933896	-0.466377	0.640946	0.999712
NR_040287	A730020E08Rik		3.65174	-0.435574	1.87989	-0.231702	0.81677	0.999712
NR_027810	1110006O24Rik		20.1673	-0.445401	0.745091	-0.59778	0.549986	0.999712
NR_040421	Gm15401		7.64057	-0.44682	1.20067	-0.372143	0.709787	0.999712
NR_045327	A330009N23Rik		19.0233	-0.454268	0.767271	-0.592057	0.553812	0.999712
NR_029475	4930581F22Rik		63.9114	-0.456674	0.478129	-0.955127	0.339513	0.999712
NR_004410	Snord87		20.8832	-0.462931	0.73622	-0.628794	0.529484	0.999712
NR_033603	Gm5176		10.0586	-0.470505	1.07794	-0.436487	0.662483	0.999712
NR_040771	Gm20756		3.99338	-0.48466	1.82087	-0.26617	0.790109	0.999712
NR_029947	Mir425		3.19697	-0.4868	1.80262	-0.270051	0.787121	0.999712
NR_045807	4931431C16Rik		11.6263	-0.493895	0.976822	-0.505614	0.613128	0.999712
NR_035500	Mir1983		3.92501	-0.501972	1.6935	-0.296411	0.766916	0.999712
NR_028264	Dleu2		41.4527	-0.506525	0.529586	-0.956455	0.338843	0.999712
NR_027874	0610040B10Rik		11.1586	-0.509414	1.00809	-0.505326	0.61333	0.999712
NR_029959	Mir365-2		3.90373	-0.516669	1.6838	-0.306847	0.75896	0.999712
NR_045614	4930413G21Rik		60.1572	-0.516791	0.534194	-0.967421	0.333334	0.999712
NR_028521	Snord11		5.90498	-0.52549	1.35122	-0.388901	0.69735	0.999712
NR_028559	Snord111		10.4655	-0.532946	1.15573	-0.461132	0.644704	0.999712
NR_033199	1700001G17Rik		12.1569	-0.575141	0.978822	-0.587585	0.556811	0.999712
NR_030702	Snord4a		22.6009	-0.579512	0.708197	-0.818293	0.41319	0.999712
NR_046026	Gm15713		3.98577	-0.587243	1.88542	-0.311465	0.755447	0.999712
NR_027978	4930465K10Rik		11.9989	-0.590783	0.96229	-0.613935	0.539259	0.999712
NR_045266	Gm15545		25.9952	-0.594807	0.672289	-0.884748	0.376292	0.999712
NR_029441	2810454H06Rik		30.9823	-0.600336	0.604103	-0.993766	0.320337	0.999712
NR_015492	C230035I16Rik		9.66669	-0.60994	1.11978	-0.544698	0.585961	0.999712
NR_028478	Snora75		21.0702	-0.627137	0.731268	-0.857602	0.391112	0.999712
NR_028530	Snord66		12.3413	-0.629559	0.951814	-0.661431	0.508336	0.999712
NR_037920	Zfa-ps		10.7393	-0.629627	1.0447	-0.602684	0.546719	0.999712
NR_015494	4930511M06Rik		5.38258	-0.634135	1.43913	-0.440637	0.659476	0.999712
NR_036594	2810049E08Rik		3.44515	-0.635868	1.74864	-0.363635	0.716131	0.999712
NR_040621	D930015M05Rik		7.65709	-0.639431	1.22283	-0.52291	0.601037	0.999712
NR_038181	1700125H03Rik		7.62745	-0.65869	1.19398	-0.551677	0.581169	0.999712
NR_030460	Mir688		3.43679	-0.660342	1.74985	-0.377371	0.705898	0.999712
NR_029773	Mir345		6.42262	-0.672955	1.40306	-0.479633	0.631489	0.999712
NR_015569	4732471J01Rik		23.0705	-0.678565	0.703073	-0.965142	0.334474	0.999712
NR_028266	BC037032		19.2496	-0.680848	0.793731	-0.857781	0.391013	0.999712
NR_038049	D130020L05Rik		18.1906	-0.69219	0.788479	-0.87788	0.380009	0.999712
NR_033214	B430212C06Rik		11.2137	-0.69323	1.01716	-0.681533	0.495534	0.999712
NR_045354	4930483K19Rik		17.0541	-0.696184	0.837594	-0.83117	0.405877	0.999712
NR_004418	Rnu73b		21.1209	-0.69646	0.73054	-0.953349	0.340413	0.999712
NR_027938	4930481A15Rik		4.06683	-0.698427	1.84545	-0.378458	0.70509	0.999712
NR_040367	Gm16796		5.55784	-0.712863	1.44424	-0.493592	0.621595	0.999712
NR_040402	Gm19522		4.10557	-0.71708	1.78534	-0.40165	0.687942	0.999712
NR_045822	Gm4890		18.4175	-0.721155	0.782933	-0.921094	0.357001	0.999712
NR_038006	9630028B13Rik		4.11848	-0.723415	1.78413	-0.405471	0.685131	0.999712
NR_029730	Mirlet7e		4.35301	-0.748822	1.83179	-0.408792	0.682692	0.999712
NR_045889	Gm10791		5.89567	-0.77015	1.39476	-0.552172	0.58083	0.999712
NR_002851	Snord82		3.76627	-0.776462	1.90844	-0.406856	0.684114	0.999712
NR_029654	Mir34c		3.76627	-0.776462	1.90844	-0.406856	0.684114	0.999712
NR_030756	Mir423		3.71917	-0.781507	1.73662	-0.450017	0.652698	0.999712
NR_040626	9230105E05Rik		9.52519	-0.788961	1.08268	-0.728711	0.466178	0.999712
NR_033590	Gm8096		8.8868	-0.791549	1.13538	-0.697169	0.485697	0.999712
NR_045765	A530072M11Rik		7.34033	-0.812001	1.2239	-0.663453	0.50704	0.999712
NR_030479	Mir697		3.66826	-0.839494	1.75707	-0.477781	0.632806	0.999712
NR_045742	Gm16853		6.82099	-0.84746	1.31215	-0.645856	0.518373	0.999712
NR_029446	6230400D17Rik		9.77413	-0.868151	1.07086	-0.810704	0.417536	0.999712
NR_033197	4933427E11Rik		12.1775	-0.88885	0.95823	-0.927597	0.353617	0.999712
NR_040275	9330179D12Rik		13.9676	-0.890209	0.9373	-0.949759	0.342235	0.999712
NR_040569	4930478L05Rik		5.41201	-0.921619	1.45105	-0.635138	0.525338	0.999712
NR_037221	Mir3061		8.45383	-0.922881	1.17497	-0.78545	0.43219	0.999712
NR_038065	Zfp133-ps		7.08664	-0.931337	1.26427	-0.736659	0.46133	0.999712
NR_028124	2310068J16Rik		7.87544	-0.93858	1.20307	-0.780157	0.435299	0.999712
NR_038020	Gm20125		7.78125	-0.942905	1.19242	-0.79075	0.42909	0.999712
NR_037296	Mir3109		7.19831	-0.945547	1.32337	-0.7145	0.474918	0.999712
NR_028569	Snord1c		4.5594	-0.952263	1.71316	-0.55585	0.578313	0.999712
NR_045744	Gm20744		4.92686	-0.97386	1.665	-0.584902	0.558614	0.999712
NR_038097	Gm11696		4.85468	-1.0363	1.50476	-0.688679	0.491025	0.999712
NR_038166	0610005C13Rik		5.10212	-1.05109	1.72245	-0.610228	0.541711	0.999712
NR_038077	1700001G11Rik		7.54047	-1.06647	1.23753	-0.861778	0.38881	0.999712
NR_038023	Gm15910		7.64378	-1.09144	1.25917	-0.866797	0.386053	0.999712
NR_045991	4930578M01Rik		3.3933	-1.1153	1.78208	-0.625843	0.531418	0.999712
NR_029444	4930579K19Rik		6.86409	-1.13587	1.29944	-0.874122	0.382052	0.999712
NR_029740	Mir23a		7.75067	-1.15386	1.20122	-0.960577	0.336765	0.999712
NR_029749	Mir93		4.36572	-1.16277	1.59095	-0.730867	0.46486	0.999712
NR_026990	Gm5577		5.59469	-1.24515	1.59952	-0.778453	0.436302	0.999712
NR_000040	Tyms-ps		5.25305	-1.24975	1.61662	-0.773068	0.439482	0.999712
NR_073374	4930506C21Rik		6.25966	-1.25266	1.35336	-0.925596	0.354656	0.999712
NR_037206	Mir1249		3.67187	-1.27525	1.7527	-0.727589	0.466865	0.999712
NR_044986	4933406C10Rik		3.13126	-1.47549	2.05966	-0.716373	0.473761	0.999712
NR_040505	4930405A21Rik		4.09987	-1.49809	1.6521	-0.906777	0.364525	0.999712
NR_033148	Gm20605		4.10898	-1.56115	1.83093	-0.85265	0.393853	0.999712
NR_029440	2010320M18Rik		112.993	-0.352114	0.346342	-1.01667	0.309313	0.997563
NR_110355	R74862		53.0294	-0.529198	0.507329	-1.04311	0.296899	0.977635
NR_030682	2810410L24Rik		35.4515	-0.625408	0.569365	-1.09843	0.272017	0.977635
NR_045007	Gm20257		30.96	-0.645845	0.605556	-1.06653	0.286183	0.977635
NR_029747	Mir31		28.9725	-0.664627	0.630373	-1.05434	0.291728	0.977635
NR_028021	Ppifos		26.2255	-0.735492	0.673512	-1.09202	0.274822	0.977635
NR_045295	2810029C07Rik		18.1591	-0.853292	0.795148	-1.07312	0.283216	0.977635
NR_045783	Gm10814		20.0054	-0.867676	0.810912	-1.07	0.284619	0.977635
NR_029436	1700028J19Rik		9.46859	-1.1395	1.09227	-1.04324	0.296837	0.977635
NR_034043	Snora47		7.46354	-1.34242	1.25539	-1.06932	0.284926	0.977635
NR_077219	A930006K02Rik		4.78972	-1.84828	1.69269	-1.09191	0.274871	0.977635
NR_045157	Gm7008		3.1698	-2.24762	2.11402	-1.0632	0.287692	0.977635
NR_040469	5031425E22Rik		287.054	-0.255276	0.221323	-1.15341	0.248743	0.976283
NR_001579	Terc		378.128	-0.267017	0.223219	-1.19621	0.231614	0.976283
NR_028380	Ftx		228.14	-0.287874	0.250213	-1.15051	0.249933	0.976283
NR_030711	Mir22hg		136.008	-0.370173	0.305056	-1.21346	0.224955	0.976283
NR_037961	1600020E01Rik		68.2555	-0.568812	0.490462	-1.15975	0.246152	0.976283
NR_040719	4933433G15Rik		33.6846	-0.684241	0.587797	-1.16408	0.244392	0.976283
NR_033336	Snora23		293.196	-0.757065	0.631675	-1.1985	0.230721	0.976283
NR_015566	A330023F24Rik		22.3402	-0.905168	0.743614	-1.21725	0.223507	0.976283
NR_026944	Gm10941		17.5537	-0.964605	0.829335	-1.16311	0.244786	0.976283
NR_024328	9230116N13Rik		14.7704	-1.09883	0.992519	-1.10712	0.268244	0.976283
NR_029721	Mir196a-1		7.78465	-1.39387	1.22034	-1.14219	0.253374	0.976283
NR_045282	Gm10433		5.05007	-1.83891	1.66237	-1.1062	0.268642	0.976283
NR_045728	Gm16617		19.106	-1.00874	0.801907	-1.25793	0.208419	0.934791
NR_029744	Mir29a		4.27493	-2.12671	1.69133	-1.25742	0.208603	0.934791
NR_045322	Gm19557		16.6796	-1.08648	0.8437	-1.28776	0.19783	0.906977
NR_028262	Rmst		11.1309	-1.30939	1.01447	-1.29072	0.196802	0.906977
NR_038037	E130307A14Rik		61.8069	-0.568785	0.436535	-1.30295	0.19259	0.896748
NR_027846	D630029K05Rik		5.26027	-1.96647	1.50616	-1.30562	0.191681	0.896748
NR_015555	4933404O12Rik		516.898	-0.238055	0.181092	-1.31455	0.188661	0.892946
NR_003293	D030028A08Rik		95.2153	-0.47972	0.360453	-1.33088	0.183228	0.887838
NR_040669	Gm12530		3.86345	-2.59142	1.94245	-1.3341	0.182173	0.887838
NR_027924	2010204K13Rik		89.8831	-0.511554	0.376261	-1.35957	0.173965	0.871287
NR_028564	Snord95		26.7927	-0.894907	0.658185	-1.35966	0.173938	0.871287
NR_045146	BC051226		20.9227	-1.01746	0.74552	-1.36477	0.172327	0.871287
NR_015495	A230056P14Rik		43.1222	-0.771899	0.554483	-1.3921	0.163891	0.867573
NR_028577	D030025P21Rik		28.2837	-0.887628	0.641579	-1.3835	0.16651	0.867573
NR_038126	0610009L18Rik		20.1131	-1.12869	0.820323	-1.37591	0.168849	0.867573
NR_040383	4930520O04Rik		17.2238	-1.15275	0.815052	-1.41433	0.157265	0.858189
NR_028376	A930004D18Rik		185.589	-0.381069	0.263097	-1.4484	0.147505	0.851063
NR_027957	Ppp4r1l-ps		92.9485	-0.515229	0.361619	-1.42478	0.15422	0.851063
NR_003519	Pisd-ps2		63.3087	-0.623748	0.432996	-1.44054	0.149714	0.851063
NR_015526	A830082N09Rik		55.3636	-0.665936	0.461613	-1.44263	0.149125	0.851063
NR_040614	4930533B01Rik		5.69282	-2.13261	1.4868	-1.43436	0.15147	0.851063
NR_045355	C130060C02Rik		3.99617	-2.73112	1.90206	-1.43587	0.151038	0.851063
NR_038053	4930579G18Rik		37.1076	-0.831818	0.558334	-1.48982	0.136271	0.831696
NR_040375	B130034C11Rik		11.3356	-1.50341	1.01516	-1.48096	0.138618	0.831696
NR_045083	AI197445		4.34311	-2.78801	1.87785	-1.48468	0.137627	0.831696
NR_033583	Spn-ps		48.477	-0.787273	0.509092	-1.54643	0.122002	0.806473
NR_045065	4930556M19Rik		36.3253	-0.903266	0.585873	-1.54174	0.123136	0.806473
NR_037231	Mir3070b		4.58294	-2.87716	1.85027	-1.55499	0.119948	0.806473
NR_037681	Snord100		46.8038	-0.818862	0.501743	-1.63203	0.102673	0.755467
NR_045445	1700071M16Rik		6.92995	-2.40576	1.4663	-1.6407	0.10086	0.751408
NR_002142	Rpph1		137867	-0.204262	0.122228	-1.67115	0.0946911	0.742577
NR_038025	4933412E12Rik		253.092	-0.405249	0.237436	-1.70677	0.0878641	0.717356
NR_040324	A730056A06Rik		34.6799	-0.997989	0.583188	-1.71126	0.0870324	0.717356
NR_024720	2700099C18Rik		195.033	-0.47055	0.265053	-1.77531	0.0758475	0.674069
NR_033553	1700048O20Rik		81.9133	-0.688179	0.38326	-1.79559	0.0725595	0.662068
NR_024325	9130024F11Rik		39.3685	-1.0789	0.602449	-1.79086	0.0733162	0.662068
NR_045069	Gm16576		83.7882	-0.716824	0.390142	-1.83734	0.0661596	0.625891
NR_029548	Mir134		4.21833	-3.89465	2.09182	-1.86185	0.0626241	0.611868
NR_046214	Gm2381		135.479	-0.602028	0.314946	-1.91153	0.0559364	0.574794
NR_111985	Gm5886		16.198	-1.73629	0.883654	-1.9649	0.0494258	0.516803
NR_038090	AI506816		1115.39	-0.280142	0.140734	-1.99058	0.0465271	0.495181
NR_033564	Gm16897		45.0485	-1.05199	0.525687	-2.00116	0.0453746	0.495181
NR_046029	Gm20758		9.72773	-2.36637	1.18751	-1.99271	0.0462935	0.495181
NR_045079	3300005D01Rik		523.245	-0.374059	0.179382	-2.08526	0.0370454	0.441582
NR_015523	A730017L22Rik		56.5084	-1.07153	0.512299	-2.09162	0.0364727	0.441582
NR_015572	1810014B01Rik		76.0441	-0.834399	0.396026	-2.10693	0.0351237	0.436119
NR_015459	4933431E20Rik		142.584	-0.660866	0.310986	-2.12506	0.0335812	0.435096
NR_045900	1700006H21Rik		6.76168	-3.51046	1.64467	-2.13445	0.0328062	0.434501
NR_040427	Gm9899		3.22845	-5.03502	2.33762	-2.15391	0.031247	0.425167
NR_040335	D330050G23Rik		3.25427	-5.04554	2.31447	-2.18	0.0292576	0.425167
NR_029447	E130317F20Rik		102.581	-0.820111	0.35497	-2.31037	0.0208676	0.355346
NR_033520	Tmem181b-ps		53.0352	-1.10524	0.476169	-2.3211	0.0202813	0.355346
NR_153812	Gas5		7503.34	-0.255692	0.10882	-2.34967	0.0187901	0.33936
NR_045059	4930431P03Rik		12.6568	-2.50465	1.04396	-2.39917	0.0164322	0.315922
NR_037680	Snora33		80.8877	-0.969177	0.390651	-2.48093	0.0131041	0.269312
NR_015548	5830432E09Rik		52.8362	-1.32518	0.512036	-2.58807	0.00965156	0.219812
NR_040374	A230028O05Rik		37.9949	-1.50071	0.576694	-2.60226	0.00926122	0.219812
NR_077063	2310002F09Rik		27.4171	-1.71037	0.666187	-2.5674	0.0102463	0.219812
NR_040387	AI606473		11.4092	-3.23599	1.23273	-2.62506	0.00866348	0.219812
NR_027984	2810025M15Rik		944.585	-0.444428	0.152205	-2.91994	0.003501	0.0993618
NR_037977	Gm53		85.8971	-1.12131	0.378294	-2.96412	0.00303545	0.0904565
NR_102366	AW112010		0	NA	NA	NA	NA	NA
NR_030718	F630028O10Rik		0	NA	NA	NA	NA	NA
NR_003520	Mx1		0	NA	NA	NA	NA	NA
NR_029460	6530402F18Rik		0	NA	NA	NA	NA	NA
NR_033498	AI504432		0	NA	NA	NA	NA	NA
NR_033140	AI427809		0	NA	NA	NA	NA	NA
NR_046157	Gm5086		0	NA	NA	NA	NA	NA
NR_002866	Dio3os		0	NA	NA	NA	NA	NA
NR_028520	Gm10451		0	NA	NA	NA	NA	NA
NR_110364	E230029C05Rik		0	NA	NA	NA	NA	NA
NR_027958	D930048N14Rik		0	NA	NA	NA	NA	NA
NR_015489	2900041M22Rik		0	NA	NA	NA	NA	NA
NR_028438	9230102K24Rik		0	NA	NA	NA	NA	NA
NR_045367	A630012P03Rik		0	NA	NA	NA	NA	NA
NR_037692	4933407L21Rik		0	NA	NA	NA	NA	NA
NR_040352	5430421F17Rik		0	NA	NA	NA	NA	NA
NR_038168	1600025M17Rik		0	NA	NA	NA	NA	NA
NR_015610	9530059O14Rik		0	NA	NA	NA	NA	NA
NR_015558	5031425F14Rik		0	NA	NA	NA	NA	NA
NR_029470	Gm10863		0	NA	NA	NA	NA	NA
NR_033555	Gm10400		0	NA	NA	NA	NA	NA
NR_045845	Gm5547		0	NA	NA	NA	NA	NA
NR_045719	AU022793		0	NA	NA	NA	NA	NA
NR_045894	Gm13446		0	NA	NA	NA	NA	NA
NR_027851	2900005J15Rik		0	NA	NA	NA	NA	NA
NR_033736	E330020D12Rik		0	NA	NA	NA	NA	NA
NR_029438	4933406I18Rik		0	NA	NA	NA	NA	NA
NR_015486	D130017N08Rik		0	NA	NA	NA	NA	NA
NR_028578	Gm10584		0	NA	NA	NA	NA	NA
NR_027986	4930474M22Rik		0	NA	NA	NA	NA	NA
NR_015530	9530026P05Rik		0	NA	NA	NA	NA	NA
NR_045782	I730030J21Rik		0	NA	NA	NA	NA	NA
NR_073011	4930572O03Rik		0	NA	NA	NA	NA	NA
NR_046275	C130021I20Rik		0	NA	NA	NA	NA	NA
NR_028284	Mcpt-ps1		0	NA	NA	NA	NA	NA
NR_003643	1700123L14Rik		0	NA	NA	NA	NA	NA
NR_040533	Gm10804		0	NA	NA	NA	NA	NA
NR_028539	Snord23		0	NA	NA	NA	NA	NA
NR_045722	E130310I04Rik		0	NA	NA	NA	NA	NA
NR_045695	Gm21057		0	NA	NA	NA	NA	NA
NR_027824	Gm13749		0	NA	NA	NA	NA	NA
NR_037984	Gm19461		0	NA	NA	NA	NA	NA
NR_033543	Gm16287		0	NA	NA	NA	NA	NA
NR_045829	4921511I17Rik		0	NA	NA	NA	NA	NA
NR_046277	4930479D17Rik		0	NA	NA	NA	NA	NA
NR_015485	1700108F19Rik		0	NA	NA	NA	NA	NA
NR_045363	2810429I04Rik		0	NA	NA	NA	NA	NA
NR_126081	Mucl1		0	NA	NA	NA	NA	NA
NR_033635	9130019P16Rik		0	NA	NA	NA	NA	NA
NR_040307	6720468P15Rik		0	NA	NA	NA	NA	NA
NR_046033	Gm7538		0	NA	NA	NA	NA	NA
NR_039584	Mir5123		0	NA	NA	NA	NA	NA
NR_029555	Mir142		0	NA	NA	NA	NA	NA
NR_160674	2310015D24Rik		0	NA	NA	NA	NA	NA
NR_039567	Mir5107		0	NA	NA	NA	NA	NA
NR_035480	Mir1955		0	NA	NA	NA	NA	NA
NR_045470	1110028F18Rik		0	NA	NA	NA	NA	NA
NR_038032	Gm15663		0	NA	NA	NA	NA	NA
NR_045264	AI847159		0	NA	NA	NA	NA	NA
NR_045802	4921508D12Rik		0	NA	NA	NA	NA	NA
NR_027893	BB123696		0	NA	NA	NA	NA	NA
NR_045421	Gm6277		0	NA	NA	NA	NA	NA
NR_040523	1700025N23Rik		0	NA	NA	NA	NA	NA
NR_037980	Gm16894		0	NA	NA	NA	NA	NA
NR_033784	1700041C23Rik		0	NA	NA	NA	NA	NA
NR_040651	1700125G02Rik		0	NA	NA	NA	NA	NA
NR_046131	A530046M15Rik		0	NA	NA	NA	NA	NA
NR_045309	A430088P11Rik		0	NA	NA	NA	NA	NA
NR_040624	D030045P18Rik		0	NA	NA	NA	NA	NA
NR_040491	1810053B23Rik		0	NA	NA	NA	NA	NA
NR_029458	A530088E08Rik		0	NA	NA	NA	NA	NA
NR_040559	Gm20755		0	NA	NA	NA	NA	NA
NR_045339	5730420D15Rik		0	NA	NA	NA	NA	NA
NR_040369	Gm13293		0	NA	NA	NA	NA	NA
NR_045853	4933427E13Rik		0	NA	NA	NA	NA	NA
NR_045435	2010106C02Rik		0	NA	NA	NA	NA	NA
NR_040633	4930555B11Rik		0	NA	NA	NA	NA	NA
NR_028285	2210417A02Rik		0	NA	NA	NA	NA	NA
NR_045657	4933432I03Rik		0	NA	NA	NA	NA	NA
NR_045070	4930592A05Rik		0	NA	NA	NA	NA	NA
NR_040646	A330049N07Rik		0	NA	NA	NA	NA	NA
NR_040544	4930433B08Rik		0	NA	NA	NA	NA	NA
NR_036457	A730020M07Rik		0	NA	NA	NA	NA	NA
NR_033535	Gm10845		0	NA	NA	NA	NA	NA
NR_029759	Mir325		0	NA	NA	NA	NA	NA
NR_002871	Vax2os		0	NA	NA	NA	NA	NA
NR_040760	AU023762		0	NA	NA	NA	NA	NA
NR_040447	1700047G03Rik		0	NA	NA	NA	NA	NA
NR_015521	1700030C10Rik		0	NA	NA	NA	NA	NA
NR_073044	1700011M02Rik		0	NA	NA	NA	NA	NA
NR_045892	Gm10538		0	NA	NA	NA	NA	NA
NR_039579	Mir5119		0	NA	NA	NA	NA	NA
NR_029768	Mir339		0	NA	NA	NA	NA	NA
NR_027896	A930003A15Rik		0	NA	NA	NA	NA	NA
NR_040391	A230001M10Rik		0	NA	NA	NA	NA	NA
NR_015527	4930417O13Rik		0	NA	NA	NA	NA	NA
NR_073569	Klrb1-ps1		0	NA	NA	NA	NA	NA
NR_046272	7420700N18Rik		0	NA	NA	NA	NA	NA
NR_045687	Gm9895		0	NA	NA	NA	NA	NA
NR_045668	Gm5124		0	NA	NA	NA	NA	NA
NR_045415	Gm10549		0	NA	NA	NA	NA	NA
NR_040480	4930568G15Rik		0	NA	NA	NA	NA	NA
NR_040463	9230112J17Rik		0	NA	NA	NA	NA	NA
NR_037973	Gm20597		0	NA	NA	NA	NA	NA
NR_045911	Gm13031		0	NA	NA	NA	NA	NA
NR_033618	1700128F08Rik		0	NA	NA	NA	NA	NA
NR_030269	Mir494		0	NA	NA	NA	NA	NA
NR_029601	Mir143		0	NA	NA	NA	NA	NA
NR_029543	Mir128-1		0	NA	NA	NA	NA	NA
NR_015539	9630013A20Rik		0	NA	NA	NA	NA	NA
NR_046179	6430584L05Rik		0	NA	NA	NA	NA	NA
NR_046142	A530065N20Rik		0	NA	NA	NA	NA	NA
NR_040477	4930503O07Rik		0	NA	NA	NA	NA	NA
NR_040443	Gm13003		0	NA	NA	NA	NA	NA
NR_035486	Mir1960		0	NA	NA	NA	NA	NA
NR_030478	Mir491		0	NA	NA	NA	NA	NA
NR_029904	Mir181b-2		0	NA	NA	NA	NA	NA
NR_001463	Xist		0	NA	NA	NA	NA	NA
NR_040541	5430434I15Rik		0	NA	NA	NA	NA	NA
NR_040492	6720483E21Rik		0	NA	NA	NA	NA	NA
NR_038010	5530401A14Rik		0	NA	NA	NA	NA	NA
NR_035450	Mir1929		0	NA	NA	NA	NA	NA
NR_030609	Mir511		0	NA	NA	NA	NA	NA
NR_029716	Mir30c-1		0	NA	NA	NA	NA	NA
NR_045902	Gm11747		0	NA	NA	NA	NA	NA
NR_045803	4933440M02Rik		0	NA	NA	NA	NA	NA
NR_045507	4933412O06Rik		0	NA	NA	NA	NA	NA
NR_045280	BC048602		0	NA	NA	NA	NA	NA
NR_039563	Mir5104		0	NA	NA	NA	NA	NA
NR_038055	2310065F04Rik		0	NA	NA	NA	NA	NA
NR_038042	1700028I16Rik		0	NA	NA	NA	NA	NA
NR_035527	Mir599		0	NA	NA	NA	NA	NA
NR_033468	AU019990		0	NA	NA	NA	NA	NA
NR_030734	1700086L19Rik		0	NA	NA	NA	NA	NA
NR_030606	Mir875		0	NA	NA	NA	NA	NA
NR_030490	Mir709		0	NA	NA	NA	NA	NA
NR_046062	Gm10640		0	NA	NA	NA	NA	NA
NR_045954	4833412C05Rik		0	NA	NA	NA	NA	NA
NR_045866	Gm6116		0	NA	NA	NA	NA	NA
NR_045429	2010308F09Rik		0	NA	NA	NA	NA	NA
NR_040594	1700027H10Rik		0	NA	NA	NA	NA	NA
NR_038051	4930546C10Rik		0	NA	NA	NA	NA	NA
NR_037295	Mir3108		0	NA	NA	NA	NA	NA
NR_033550	Gm10248		0	NA	NA	NA	NA	NA
NR_030557	Mir344-2		0	NA	NA	NA	NA	NA
NR_029568	Mir181a-2		0	NA	NA	NA	NA	NA
NR_024558	Gm11166		0	NA	NA	NA	NA	NA
NR_015541	1700066O22Rik		0	NA	NA	NA	NA	NA
NR_045459	4833427F10Rik		0	NA	NA	NA	NA	NA
NR_040749	Gm15133		0	NA	NA	NA	NA	NA
NR_040643	2210414B05Rik		0	NA	NA	NA	NA	NA
NR_040331	E130215H24Rik		0	NA	NA	NA	NA	NA
NR_040303	Gm20743		0	NA	NA	NA	NA	NA
NR_033545	Gm10790		0	NA	NA	NA	NA	NA
NR_030573	Mir493		0	NA	NA	NA	NA	NA
NR_030558	Mir421		0	NA	NA	NA	NA	NA
NR_029735	Mir16-2		0	NA	NA	NA	NA	NA
NR_046050	1700120G07Rik		0	NA	NA	NA	NA	NA
NR_045961	4930438E09Rik		0	NA	NA	NA	NA	NA
NR_045748	Gm19299		0	NA	NA	NA	NA	NA
NR_045365	2900057B20Rik		0	NA	NA	NA	NA	NA
NR_045317	4930526L06Rik		0	NA	NA	NA	NA	NA
NR_045267	Gm16336		0	NA	NA	NA	NA	NA
NR_044985	2210039B01Rik		0	NA	NA	NA	NA	NA
NR_040767	Gm5122		0	NA	NA	NA	NA	NA
NR_037272	Mir3089		0	NA	NA	NA	NA	NA
NR_033532	B230206H07Rik		0	NA	NA	NA	NA	NA
NR_029900	Mir335		0	NA	NA	NA	NA	NA
NR_024599	Gm11346		0	NA	NA	NA	NA	NA
NR_046167	Gm15850		0	NA	NA	NA	NA	NA
NR_046068	Gm12409		0	NA	NA	NA	NA	NA
NR_045976	4930544M13Rik		0	NA	NA	NA	NA	NA
NR_045792	Gm19583		0	NA	NA	NA	NA	NA
NR_045508	4933413L06Rik		0	NA	NA	NA	NA	NA
NR_045496	2410003L11Rik		0	NA	NA	NA	NA	NA
NR_045454	B230119M05Rik		0	NA	NA	NA	NA	NA
NR_045360	2210409D07Rik		0	NA	NA	NA	NA	NA
NR_045330	D930032P07Rik		0	NA	NA	NA	NA	NA
NR_045168	4930447N08Rik		0	NA	NA	NA	NA	NA
NR_040552	9830132P13Rik		0	NA	NA	NA	NA	NA
NR_038029	1700061I17Rik		0	NA	NA	NA	NA	NA
NR_037994	2310043L19Rik		0	NA	NA	NA	NA	NA
NR_030681	Gm4598		0	NA	NA	NA	NA	NA
NR_029901	Mir133a-2		0	NA	NA	NA	NA	NA
NR_110363	C330024D21Rik		0	NA	NA	NA	NA	NA
NR_045934	1700100L14Rik		0	NA	NA	NA	NA	NA
NR_045358	4930556N09Rik		0	NA	NA	NA	NA	NA
NR_040665	4930522O17Rik		0	NA	NA	NA	NA	NA
NR_040615	8030442B05Rik		0	NA	NA	NA	NA	NA
NR_040397	D430036J16Rik		0	NA	NA	NA	NA	NA
NR_037240	Mir3079		0	NA	NA	NA	NA	NA
NR_030693	4930412C18Rik		0	NA	NA	NA	NA	NA
NR_030493	Mir713		0	NA	NA	NA	NA	NA
NR_030468	Mir146b		0	NA	NA	NA	NA	NA
NR_030444	Mir497		0	NA	NA	NA	NA	NA
NR_030271	Mir487b		0	NA	NA	NA	NA	NA
NR_030253	Mir485		0	NA	NA	NA	NA	NA
NR_029763	Mir330		0	NA	NA	NA	NA	NA
NR_029532	Mir29b-1		0	NA	NA	NA	NA	NA
NR_015532	1700108J01Rik		0	NA	NA	NA	NA	NA
NR_125722	Gm2694		0	NA	NA	NA	NA	NA
NR_121595	Gm1965		0	NA	NA	NA	NA	NA
NR_073013	4930431F12Rik		0	NA	NA	NA	NA	NA
NR_045883	4930413F20Rik		0	NA	NA	NA	NA	NA
NR_045858	5430427M07Rik		0	NA	NA	NA	NA	NA
NR_045838	A730036I17Rik		0	NA	NA	NA	NA	NA
NR_045412	C030018K13Rik		0	NA	NA	NA	NA	NA
NR_045100	Gm12159		0	NA	NA	NA	NA	NA
NR_040703	4930557J02Rik		0	NA	NA	NA	NA	NA
NR_039583	Mir3473d		0	NA	NA	NA	NA	NA
NR_039540	Mir3963		0	NA	NA	NA	NA	NA
NR_037604	Rdh18-ps		0	NA	NA	NA	NA	NA
NR_037278	Mir3095		0	NA	NA	NA	NA	NA
NR_037242	Mir3081		0	NA	NA	NA	NA	NA
NR_030604	Mir872		0	NA	NA	NA	NA	NA
NR_030438	Mir673		0	NA	NA	NA	NA	NA
NR_030426	Mir667		0	NA	NA	NA	NA	NA
NR_029770	Mir341		0	NA	NA	NA	NA	NA
NR_015575	4933432I09Rik		0	NA	NA	NA	NA	NA
NR_015547	1700009J07Rik		0	NA	NA	NA	NA	NA
NR_108041	9030619P08Rik		0	NA	NA	NA	NA	NA
NR_046307	4930405A10Rik		0	NA	NA	NA	NA	NA
NR_045941	4930404H11Rik		0	NA	NA	NA	NA	NA
NR_045940	4930402F11Rik		0	NA	NA	NA	NA	NA
NR_045374	4930545E07Rik		0	NA	NA	NA	NA	NA
NR_045062	Gm11351		0	NA	NA	NA	NA	NA
NR_040704	4930563F08Rik		0	NA	NA	NA	NA	NA
NR_040566	4930542D17Rik		0	NA	NA	NA	NA	NA
NR_039591	Mir5129		0	NA	NA	NA	NA	NA
NR_039566	Mir3473c		0	NA	NA	NA	NA	NA
NR_039551	Mir28b		0	NA	NA	NA	NA	NA
NR_037679	5330439B14Rik		0	NA	NA	NA	NA	NA
NR_037312	Mir3474		0	NA	NA	NA	NA	NA
NR_036451	Gm4814		0	NA	NA	NA	NA	NA
NR_035442	Mir1904		0	NA	NA	NA	NA	NA
NR_035410	Mir669k		0	NA	NA	NA	NA	NA
NR_033547	Gm10684		0	NA	NA	NA	NA	NA
NR_033216	1700069L16Rik		0	NA	NA	NA	NA	NA
NR_030526	Mir615		0	NA	NA	NA	NA	NA
NR_030403	Mir302b		0	NA	NA	NA	NA	NA
NR_030272	Mir369		0	NA	NA	NA	NA	NA
NR_030251	Mir483		0	NA	NA	NA	NA	NA
NR_029912	Mir196b		0	NA	NA	NA	NA	NA
NR_029769	Mir340		0	NA	NA	NA	NA	NA
NR_029750	Mir96		0	NA	NA	NA	NA	NA
NR_077218	1700112J05Rik		0	NA	NA	NA	NA	NA
NR_073378	Gm8363		0	NA	NA	NA	NA	NA
NR_046459	Rubie		0	NA	NA	NA	NA	NA
NR_046182	A630019I02Rik		0	NA	NA	NA	NA	NA
NR_046061	Gm10782		0	NA	NA	NA	NA	NA
NR_046040	1700009C05Rik		0	NA	NA	NA	NA	NA
NR_046024	Gm6567		0	NA	NA	NA	NA	NA
NR_046022	Gm20751		0	NA	NA	NA	NA	NA
NR_046021	Gm6249		0	NA	NA	NA	NA	NA
NR_046017	9530052E02Rik		0	NA	NA	NA	NA	NA
NR_045944	Gm13032		0	NA	NA	NA	NA	NA
NR_045933	1700092E19Rik		0	NA	NA	NA	NA	NA
NR_045843	Gm5420		0	NA	NA	NA	NA	NA
NR_045831	4933408N05Rik		0	NA	NA	NA	NA	NA
NR_045468	1700095A21Rik		0	NA	NA	NA	NA	NA
NR_045422	1700018G05Rik		0	NA	NA	NA	NA	NA
NR_045353	4930467K11Rik		0	NA	NA	NA	NA	NA
NR_045179	Gm8633		0	NA	NA	NA	NA	NA
NR_045154	E130008D07Rik		0	NA	NA	NA	NA	NA
NR_045061	4921525O09Rik		0	NA	NA	NA	NA	NA
NR_040745	B230312C02Rik		0	NA	NA	NA	NA	NA
NR_040736	4930461G14Rik		0	NA	NA	NA	NA	NA
NR_040673	Gm12718		0	NA	NA	NA	NA	NA
NR_040494	1700029J03Rik		0	NA	NA	NA	NA	NA
NR_040445	1700017G19Rik		0	NA	NA	NA	NA	NA
NR_040433	AU022754		0	NA	NA	NA	NA	NA
NR_039553	Mir3971		0	NA	NA	NA	NA	NA
NR_038036	Gm6150		0	NA	NA	NA	NA	NA
NR_037981	Gm15217		0	NA	NA	NA	NA	NA
NR_037217	Mir2861		0	NA	NA	NA	NA	NA
NR_036598	6030440G07Rik		0	NA	NA	NA	NA	NA
NR_035421	Mir1190		0	NA	NA	NA	NA	NA
NR_033788	1700109G14Rik		0	NA	NA	NA	NA	NA
NR_033630	Gm5177		0	NA	NA	NA	NA	NA
NR_033537	Gm10754		0	NA	NA	NA	NA	NA
NR_030496	Mir501		0	NA	NA	NA	NA	NA
NR_030405	Mir302d		0	NA	NA	NA	NA	NA
NR_029974	Mir452		0	NA	NA	NA	NA	NA
NR_029804	Mir33		0	NA	NA	NA	NA	NA
NR_029742	Mir26a-1		0	NA	NA	NA	NA	NA
NR_029571	Mir185		0	NA	NA	NA	NA	NA
NR_026924	1700020N18Rik		0	NA	NA	NA	NA	NA
NR_015605	2900052N01Rik		0	NA	NA	NA	NA	NA
NR_015571	4930471G03Rik		0	NA	NA	NA	NA	NA
NR_003492	2210409E12Rik		0	NA	NA	NA	NA	NA
NR_045956	4930405D11Rik		0	NA	NA	NA	NA	NA
NR_045717	C330022C24Rik		0	NA	NA	NA	NA	NA
NR_045698	E330011O21Rik		0	NA	NA	NA	NA	NA
NR_045466	3110009F21Rik		0	NA	NA	NA	NA	NA
NR_045350	4930405J17Rik		0	NA	NA	NA	NA	NA
NR_040757	0610040F04Rik		0	NA	NA	NA	NA	NA
NR_040581	1700027J07Rik		0	NA	NA	NA	NA	NA
NR_039590	Mir5128		0	NA	NA	NA	NA	NA
NR_038024	4930486F22Rik		0	NA	NA	NA	NA	NA
NR_037286	Mir344c		0	NA	NA	NA	NA	NA
NR_037227	Mir3067		0	NA	NA	NA	NA	NA
NR_036591	1700028M03Rik		0	NA	NA	NA	NA	NA
NR_030548	Mir18b		0	NA	NA	NA	NA	NA
NR_030498	Mir450b		0	NA	NA	NA	NA	NA
NR_030492	Mir711		0	NA	NA	NA	NA	NA
NR_030474	Mir297b		0	NA	NA	NA	NA	NA
NR_030471	Mir669a-3		0	NA	NA	NA	NA	NA
NR_029820	Mir181b-1		0	NA	NA	NA	NA	NA
NR_029815	Mir19b-1		0	NA	NA	NA	NA	NA
NR_029802	Mir320		0	NA	NA	NA	NA	NA
NR_029569	Mir182		0	NA	NA	NA	NA	NA
NR_029558	Mir146		0	NA	NA	NA	NA	NA
NR_029540	Mir125b-2		0	NA	NA	NA	NA	NA
NR_027506	Speer5-ps1		0	NA	NA	NA	NA	NA
NR_073462	5730488B01Rik		0	NA	NA	NA	NA	NA
NR_046192	4930471C04Rik		0	NA	NA	NA	NA	NA
NR_046191	4930487D11Rik		0	NA	NA	NA	NA	NA
NR_046066	Gm2109		0	NA	NA	NA	NA	NA
NR_045974	4930519H02Rik		0	NA	NA	NA	NA	NA
NR_045950	B020018J22Rik		0	NA	NA	NA	NA	NA
NR_045938	1700128A07Rik		0	NA	NA	NA	NA	NA
NR_045865	9230009I02Rik		0	NA	NA	NA	NA	NA
NR_045819	4933407E24Rik		0	NA	NA	NA	NA	NA
NR_045801	5730460C07Rik		0	NA	NA	NA	NA	NA
NR_045764	4930470H14Rik		0	NA	NA	NA	NA	NA
NR_045621	1700006F04Rik		0	NA	NA	NA	NA	NA
NR_045498	2310005E17Rik		0	NA	NA	NA	NA	NA
NR_045432	4933400B14Rik		0	NA	NA	NA	NA	NA
NR_045416	4930513D17Rik		0	NA	NA	NA	NA	NA
NR_045345	1700030O20Rik		0	NA	NA	NA	NA	NA
NR_045190	E330017L17Rik		0	NA	NA	NA	NA	NA
NR_045185	1700123O12Rik		0	NA	NA	NA	NA	NA
NR_045162	A330048O09Rik		0	NA	NA	NA	NA	NA
NR_045143	AA536875		0	NA	NA	NA	NA	NA
NR_045092	Gm19303		0	NA	NA	NA	NA	NA
NR_040769	A730043L09Rik		0	NA	NA	NA	NA	NA
NR_040753	4930593C16Rik		0	NA	NA	NA	NA	NA
NR_040748	Gm6639		0	NA	NA	NA	NA	NA
NR_040746	4930540M03Rik		0	NA	NA	NA	NA	NA
NR_040737	4930502A04Rik		0	NA	NA	NA	NA	NA
NR_040735	4930524O08Rik		0	NA	NA	NA	NA	NA
NR_040706	B930018H19Rik		0	NA	NA	NA	NA	NA
NR_040702	6030466F02Rik		0	NA	NA	NA	NA	NA
NR_040645	8430436N08Rik		0	NA	NA	NA	NA	NA
NR_040636	Gm13497		0	NA	NA	NA	NA	NA
NR_040603	2310030A07Rik		0	NA	NA	NA	NA	NA
NR_040596	4930455H04Rik		0	NA	NA	NA	NA	NA
NR_040590	Gm11548		0	NA	NA	NA	NA	NA
NR_040555	Gm20750		0	NA	NA	NA	NA	NA
NR_040522	4932412D23Rik		0	NA	NA	NA	NA	NA
NR_040514	4930547E08Rik		0	NA	NA	NA	NA	NA
NR_040512	1700010K23Rik		0	NA	NA	NA	NA	NA
NR_040510	5330411J11Rik		0	NA	NA	NA	NA	NA
NR_040461	Gm19784		0	NA	NA	NA	NA	NA
NR_040444	Gm12709		0	NA	NA	NA	NA	NA
NR_040411	Gm11549		0	NA	NA	NA	NA	NA
NR_040392	1700063D05Rik		0	NA	NA	NA	NA	NA
NR_040332	A930006I01Rik		0	NA	NA	NA	NA	NA
NR_040285	Gm14858		0	NA	NA	NA	NA	NA
NR_040272	9530051G07Rik		0	NA	NA	NA	NA	NA
NR_039598	Mir5136		0	NA	NA	NA	NA	NA
NR_039536	Mir3960		0	NA	NA	NA	NA	NA
NR_038079	Gm2447		0	NA	NA	NA	NA	NA
NR_038040	C730027H18Rik		0	NA	NA	NA	NA	NA
NR_038019	Gm20110		0	NA	NA	NA	NA	NA
NR_038018	Gm18409		0	NA	NA	NA	NA	NA
NR_038017	Gm15915		0	NA	NA	NA	NA	NA
NR_037689	Gm1968		0	NA	NA	NA	NA	NA
NR_037287	Mir344g		0	NA	NA	NA	NA	NA
NR_037284	Mir344e		0	NA	NA	NA	NA	NA
NR_036696	Gm8579		0	NA	NA	NA	NA	NA
NR_035517	Mir2137		0	NA	NA	NA	NA	NA
NR_035495	Mir1969		0	NA	NA	NA	NA	NA
NR_035476	Mir1951		0	NA	NA	NA	NA	NA
NR_035471	Mir1948		0	NA	NA	NA	NA	NA
NR_035462	Mir1941		0	NA	NA	NA	NA	NA
NR_035408	Mir669a-1		0	NA	NA	NA	NA	NA
NR_033640	E330012B07Rik		0	NA	NA	NA	NA	NA
NR_033544	Gm14812		0	NA	NA	NA	NA	NA
NR_033454	Gm5095		0	NA	NA	NA	NA	NA
NR_033445	4931428L18Rik		0	NA	NA	NA	NA	NA
NR_030645	Mir467e		0	NA	NA	NA	NA	NA
NR_030602	Mir449b		0	NA	NA	NA	NA	NA
NR_030545	Mir876		0	NA	NA	NA	NA	NA
NR_030470	Mir669a-2		0	NA	NA	NA	NA	NA
NR_030469	Mir669b		0	NA	NA	NA	NA	NA
NR_030467	Mir694		0	NA	NA	NA	NA	NA
NR_030429	Mir802		0	NA	NA	NA	NA	NA
NR_029798	Mir218-1		0	NA	NA	NA	NA	NA
NR_029797	Mir216a		0	NA	NA	NA	NA	NA
NR_029784	Mir10a		0	NA	NA	NA	NA	NA
NR_029554	Mir141		0	NA	NA	NA	NA	NA
NR_028424	Gm2176		0	NA	NA	NA	NA	NA
NR_028286	1700026D11Rik		0	NA	NA	NA	NA	NA
NR_028259	4932414J04Rik		0	NA	NA	NA	NA	NA
NR_024257	4930412O13Rik		0	NA	NA	NA	NA	NA
NR_024208	Sycp1-ps1		0	NA	NA	NA	NA	NA
NR_015552	5330434G04Rik		0	NA	NA	NA	NA	NA
NR_015497	Gm20735		0	NA	NA	NA	NA	NA
NR_015458	1700047M11Rik		0	NA	NA	NA	NA	NA
NR_003953	1700022A21Rik		0	NA	NA	NA	NA	NA
NR_002867	Pax6os1		0	NA	NA	NA	NA	NA
NR_002844	Tsix		0	NA	NA	NA	NA	NA
NR_001583	Speer9-ps1		0	NA	NA	NA	NA	NA
NR_164180	1700013D24Rik		0	NA	NA	NA	NA	NA
NR_046279	4930483O08Rik		0	NA	NA	NA	NA	NA
NR_046059	4933402J15Rik		0	NA	NA	NA	NA	NA
NR_046042	Gm11240		0	NA	NA	NA	NA	NA
NR_046038	4933404K08Rik		0	NA	NA	NA	NA	NA
NR_045799	1700123O21Rik		0	NA	NA	NA	NA	NA
NR_045737	9430014N10Rik		0	NA	NA	NA	NA	NA
NR_045489	1700029N11Rik		0	NA	NA	NA	NA	NA
NR_045463	4930480K15Rik		0	NA	NA	NA	NA	NA
NR_040731	4933407I05Rik		0	NA	NA	NA	NA	NA
NR_040691	1700047L14Rik		0	NA	NA	NA	NA	NA
NR_040578	1700025F24Rik		0	NA	NA	NA	NA	NA
NR_040536	1700119H24Rik		0	NA	NA	NA	NA	NA
NR_040502	4933406D12Rik		0	NA	NA	NA	NA	NA
NR_040500	1700080N15Rik		0	NA	NA	NA	NA	NA
NR_040451	4930523O13Rik		0	NA	NA	NA	NA	NA
NR_037297	Mir3110		0	NA	NA	NA	NA	NA
NR_036596	4930520P13Rik		0	NA	NA	NA	NA	NA
NR_035469	Mir1947		0	NA	NA	NA	NA	NA
NR_035449	Mir1928		0	NA	NA	NA	NA	NA
NR_035419	Mir1188		0	NA	NA	NA	NA	NA
NR_033726	Ces2d-ps		0	NA	NA	NA	NA	NA
NR_033584	Gm10280		0	NA	NA	NA	NA	NA
NR_033524	Gm11529		0	NA	NA	NA	NA	NA
NR_033458	Gm10512		0	NA	NA	NA	NA	NA
NR_033453	9130209A04Rik		0	NA	NA	NA	NA	NA
NR_030566	Mir466f-1		0	NA	NA	NA	NA	NA
NR_030499	Mir505		0	NA	NA	NA	NA	NA
NR_030489	Mir708		0	NA	NA	NA	NA	NA
NR_030482	Mir701		0	NA	NA	NA	NA	NA
NR_030458	Mir719		0	NA	NA	NA	NA	NA
NR_030455	Mir684-2		0	NA	NA	NA	NA	NA
NR_030452	Mir449c		0	NA	NA	NA	NA	NA
NR_030425	Mir665		0	NA	NA	NA	NA	NA
NR_029851	Mir362		0	NA	NA	NA	NA	NA
NR_029828	Mir217		0	NA	NA	NA	NA	NA
NR_029765	Mir337		0	NA	NA	NA	NA	NA
NR_029754	Mir103-1		0	NA	NA	NA	NA	NA
NR_029719	Mir148a		0	NA	NA	NA	NA	NA
NR_029649	Mir298		0	NA	NA	NA	NA	NA
NR_027981	1810064F22Rik		0	NA	NA	NA	NA	NA
NR_027879	4930583K01Rik		0	NA	NA	NA	NA	NA
NR_027865	1700054K19Rik		0	NA	NA	NA	NA	NA
NR_027507	Tspy-ps		0	NA	NA	NA	NA	NA
NR_003188	Kis2		0	NA	NA	NA	NA	NA
NR_160795	A530053G22Rik		0	NA	NA	NA	NA	NA
NR_160649	Olfr1038-ps		0	NA	NA	NA	NA	NA
NR_160648	Olfr1010		0	NA	NA	NA	NA	NA
NR_160405	1700067P10Rik		0	NA	NA	NA	NA	NA
NR_157389	Gm1587		0	NA	NA	NA	NA	NA
NR_157388	4930567H17Rik		0	NA	NA	NA	NA	NA
NR_157373	8030423J24Rik		0	NA	NA	NA	NA	NA
NR_157091	Olfr192		0	NA	NA	NA	NA	NA
NR_121589	Gm5087		0	NA	NA	NA	NA	NA
NR_120500	Slco6b1		0	NA	NA	NA	NA	NA
NR_108057	1700065I16Rik		0	NA	NA	NA	NA	NA
NR_108051	Gsdmcl1		0	NA	NA	NA	NA	NA
NR_102724	4933416I08Rik		0	NA	NA	NA	NA	NA
NR_077222	Gm10619		0	NA	NA	NA	NA	NA
NR_077217	C030013G03Rik		0	NA	NA	NA	NA	NA
NR_073371	Gm4872		0	NA	NA	NA	NA	NA
NR_073363	1700047E10Rik		0	NA	NA	NA	NA	NA
NR_073362	1700091H14Rik		0	NA	NA	NA	NA	NA
NR_073360	4930453L07Rik		0	NA	NA	NA	NA	NA
NR_073205	4932415M13Rik		0	NA	NA	NA	NA	NA
NR_046278	4930480M12Rik		0	NA	NA	NA	NA	NA
NR_046274	4930434J06Rik		0	NA	NA	NA	NA	NA
NR_046208	4933436H12Rik		0	NA	NA	NA	NA	NA
NR_046197	1700109G15Rik		0	NA	NA	NA	NA	NA
NR_046196	D730050B12Rik		0	NA	NA	NA	NA	NA
NR_046190	4930459L07Rik		0	NA	NA	NA	NA	NA
NR_046185	Gm16294		0	NA	NA	NA	NA	NA
NR_046180	9130221F21Rik		0	NA	NA	NA	NA	NA
NR_046166	C330011F03Rik		0	NA	NA	NA	NA	NA
NR_046164	Gm5091		0	NA	NA	NA	NA	NA
NR_046162	Gm16863		0	NA	NA	NA	NA	NA
NR_046080	C630031E19Rik		0	NA	NA	NA	NA	NA
NR_046078	Gm4278		0	NA	NA	NA	NA	NA
NR_046077	Gm4265		0	NA	NA	NA	NA	NA
NR_046074	Gm4224		0	NA	NA	NA	NA	NA
NR_046071	Gm3279		0	NA	NA	NA	NA	NA
NR_046067	Gm2516		0	NA	NA	NA	NA	NA
NR_046065	Gm13580		0	NA	NA	NA	NA	NA
NR_046060	4930478P22Rik		0	NA	NA	NA	NA	NA
NR_046049	1700094M24Rik		0	NA	NA	NA	NA	NA
NR_046047	Gm11186		0	NA	NA	NA	NA	NA
NR_046045	1700085C21Rik		0	NA	NA	NA	NA	NA
NR_046032	4930448F12Rik		0	NA	NA	NA	NA	NA
NR_046027	Gm20757		0	NA	NA	NA	NA	NA
NR_046025	Gm11981		0	NA	NA	NA	NA	NA
NR_046023	Gm6416		0	NA	NA	NA	NA	NA
NR_046013	D830013O20Rik		0	NA	NA	NA	NA	NA
NR_046010	4930567K20Rik		0	NA	NA	NA	NA	NA
NR_046002	C87198		0	NA	NA	NA	NA	NA
NR_045996	AU021063		0	NA	NA	NA	NA	NA
NR_045982	1700003P14Rik		0	NA	NA	NA	NA	NA
NR_045979	1700020G17Rik		0	NA	NA	NA	NA	NA
NR_045977	4930528D03Rik		0	NA	NA	NA	NA	NA
NR_045975	4930519D14Rik		0	NA	NA	NA	NA	NA
NR_045973	4930465M20Rik		0	NA	NA	NA	NA	NA
NR_045966	4930511A02Rik		0	NA	NA	NA	NA	NA
NR_045960	4930448C13Rik		0	NA	NA	NA	NA	NA
NR_045957	4930401O12Rik		0	NA	NA	NA	NA	NA
NR_045952	Gm4719		0	NA	NA	NA	NA	NA
NR_045947	D230030E09Rik		0	NA	NA	NA	NA	NA
NR_045946	B020014A21Rik		0	NA	NA	NA	NA	NA
NR_045943	4930428E07Rik		0	NA	NA	NA	NA	NA
NR_045942	4930401O10Rik		0	NA	NA	NA	NA	NA
NR_045936	1700109I08Rik		0	NA	NA	NA	NA	NA
NR_045931	1700092C10Rik		0	NA	NA	NA	NA	NA
NR_045930	1700092K14Rik		0	NA	NA	NA	NA	NA
NR_045924	1700066N21Rik		0	NA	NA	NA	NA	NA
NR_045922	1700051A21Rik		0	NA	NA	NA	NA	NA
NR_045921	4930449E01Rik		0	NA	NA	NA	NA	NA
NR_045920	4933404G15Rik		0	NA	NA	NA	NA	NA
NR_045918	1700046C09Rik		0	NA	NA	NA	NA	NA
NR_045917	Gm15008		0	NA	NA	NA	NA	NA
NR_045910	1700031P21Rik		0	NA	NA	NA	NA	NA
NR_045909	1700023C21Rik		0	NA	NA	NA	NA	NA
NR_045908	3110015C05Rik		0	NA	NA	NA	NA	NA
NR_045907	3100003L05Rik		0	NA	NA	NA	NA	NA
NR_045899	AU016765		0	NA	NA	NA	NA	NA
NR_045881	Gm10556		0	NA	NA	NA	NA	NA
NR_045878	9030404E10Rik		0	NA	NA	NA	NA	NA
NR_045871	4930428O21Rik		0	NA	NA	NA	NA	NA
NR_045868	Gm9866		0	NA	NA	NA	NA	NA
NR_045867	Gm6313		0	NA	NA	NA	NA	NA
NR_045860	7420701I03Rik		0	NA	NA	NA	NA	NA
NR_045857	4933430M04Rik		0	NA	NA	NA	NA	NA
NR_045856	4933433F19Rik		0	NA	NA	NA	NA	NA
NR_045854	4933430N04Rik		0	NA	NA	NA	NA	NA
NR_045825	1700025K24Rik		0	NA	NA	NA	NA	NA
NR_045817	1500015L24Rik		0	NA	NA	NA	NA	NA
NR_045814	1500012K07Rik		0	NA	NA	NA	NA	NA
NR_045811	4930548G14Rik		0	NA	NA	NA	NA	NA
NR_045806	4930417O22Rik		0	NA	NA	NA	NA	NA
NR_045800	1700021N21Rik		0	NA	NA	NA	NA	NA
NR_045777	9530080O11Rik		0	NA	NA	NA	NA	NA
NR_045761	4930505G20Rik		0	NA	NA	NA	NA	NA
NR_045758	4930500F04Rik		0	NA	NA	NA	NA	NA
NR_045745	Gm20745		0	NA	NA	NA	NA	NA
NR_045736	4930597G03Rik		0	NA	NA	NA	NA	NA
NR_045734	4930486I03Rik		0	NA	NA	NA	NA	NA
NR_045732	1700060C16Rik		0	NA	NA	NA	NA	NA
NR_045731	1700030F04Rik		0	NA	NA	NA	NA	NA
NR_045730	4933400L20Rik		0	NA	NA	NA	NA	NA
NR_045714	4930556J02Rik		0	NA	NA	NA	NA	NA
NR_045712	4930474H20Rik		0	NA	NA	NA	NA	NA
NR_045711	4921515E04Rik		0	NA	NA	NA	NA	NA
NR_045707	Gm7457		0	NA	NA	NA	NA	NA
NR_045705	I730028E13Rik		0	NA	NA	NA	NA	NA
NR_045704	D030025E07Rik		0	NA	NA	NA	NA	NA
NR_045685	Scgb2b23-ps		0	NA	NA	NA	NA	NA
NR_045661	4930524C18Rik		0	NA	NA	NA	NA	NA
NR_045624	1700044C05Rik		0	NA	NA	NA	NA	NA
NR_045616	1700011B04Rik		0	NA	NA	NA	NA	NA
NR_045509	1700022A22Rik		0	NA	NA	NA	NA	NA
NR_045506	4933405E24Rik		0	NA	NA	NA	NA	NA
NR_045504	4933402C06Rik		0	NA	NA	NA	NA	NA
NR_045501	4921509O07Rik		0	NA	NA	NA	NA	NA
NR_045497	2810404M03Rik		0	NA	NA	NA	NA	NA
NR_045495	2310020H05Rik		0	NA	NA	NA	NA	NA
NR_045491	2310016D03Rik		0	NA	NA	NA	NA	NA
NR_045487	1700026F02Rik		0	NA	NA	NA	NA	NA
NR_045480	Gm10415		0	NA	NA	NA	NA	NA
NR_045479	1700024B18Rik		0	NA	NA	NA	NA	NA
NR_045478	1700003C15Rik		0	NA	NA	NA	NA	NA
NR_045469	4930455J16Rik		0	NA	NA	NA	NA	NA
NR_045467	1700092C02Rik		0	NA	NA	NA	NA	NA
NR_045462	4930548J01Rik		0	NA	NA	NA	NA	NA
NR_045457	1700030A11Rik		0	NA	NA	NA	NA	NA
NR_045453	1700121L16Rik		0	NA	NA	NA	NA	NA
NR_045441	4930558G05Rik		0	NA	NA	NA	NA	NA
NR_045440	4930515L19Rik		0	NA	NA	NA	NA	NA
NR_045439	1700031A10Rik		0	NA	NA	NA	NA	NA
NR_045433	4930452A19Rik		0	NA	NA	NA	NA	NA
NR_045431	4933401D09Rik		0	NA	NA	NA	NA	NA
NR_045424	5730412P04Rik		0	NA	NA	NA	NA	NA
NR_045423	Gm15997		0	NA	NA	NA	NA	NA
NR_045404	G630055G22Rik		0	NA	NA	NA	NA	NA
NR_045397	1700034G24Rik		0	NA	NA	NA	NA	NA
NR_045395	4930527G23Rik		0	NA	NA	NA	NA	NA
NR_045391	4930578E11Rik		0	NA	NA	NA	NA	NA
NR_045390	D730045A05Rik		0	NA	NA	NA	NA	NA
NR_045389	2210420H20Rik		0	NA	NA	NA	NA	NA
NR_045386	1700065O20Rik		0	NA	NA	NA	NA	NA
NR_045384	5830416I19Rik		0	NA	NA	NA	NA	NA
NR_045383	1700063O14Rik		0	NA	NA	NA	NA	NA
NR_045377	1700028D13Rik		0	NA	NA	NA	NA	NA
NR_045371	4930572K03Rik		0	NA	NA	NA	NA	NA
NR_045364	4930518P08Rik		0	NA	NA	NA	NA	NA
NR_045362	Gm6602		0	NA	NA	NA	NA	NA
NR_045361	4921531P14Rik		0	NA	NA	NA	NA	NA
NR_045357	4930545H06Rik		0	NA	NA	NA	NA	NA
NR_045356	4930473O22Rik		0	NA	NA	NA	NA	NA
NR_045349	4930401C15Rik		0	NA	NA	NA	NA	NA
NR_045348	1700064J06Rik		0	NA	NA	NA	NA	NA
NR_045347	2610016A17Rik		0	NA	NA	NA	NA	NA
NR_045344	4933440J02Rik		0	NA	NA	NA	NA	NA
NR_045343	E030044B06Rik		0	NA	NA	NA	NA	NA
NR_045340	Gm13539		0	NA	NA	NA	NA	NA
NR_045333	Gm1715		0	NA	NA	NA	NA	NA
NR_045332	E330023G01Rik		0	NA	NA	NA	NA	NA
NR_045321	Gm14635		0	NA	NA	NA	NA	NA
NR_045320	1700054A03Rik		0	NA	NA	NA	NA	NA
NR_045316	4930524O05Rik		0	NA	NA	NA	NA	NA
NR_045315	1700039E22Rik		0	NA	NA	NA	NA	NA
NR_045314	9830166K06Rik		0	NA	NA	NA	NA	NA
NR_045311	6030407O03Rik		0	NA	NA	NA	NA	NA
NR_045304	1700030N03Rik		0	NA	NA	NA	NA	NA
NR_045297	Gm17644		0	NA	NA	NA	NA	NA
NR_045288	1700064M15Rik		0	NA	NA	NA	NA	NA
NR_045287	1700097N02Rik		0	NA	NA	NA	NA	NA
NR_045285	Gm5083		0	NA	NA	NA	NA	NA
NR_045284	Gm16551		0	NA	NA	NA	NA	NA
NR_045283	Gm15941		0	NA	NA	NA	NA	NA
NR_045281	B230214G05Rik		0	NA	NA	NA	NA	NA
NR_045272	1110015O18Rik		0	NA	NA	NA	NA	NA
NR_045186	4930430F21Rik		0	NA	NA	NA	NA	NA
NR_045183	4931431B13Rik		0	NA	NA	NA	NA	NA
NR_045182	4932702P03Rik		0	NA	NA	NA	NA	NA
NR_045174	F730035M05Rik		0	NA	NA	NA	NA	NA
NR_045160	4933427I22Rik		0	NA	NA	NA	NA	NA
NR_045158	4933411G06Rik		0	NA	NA	NA	NA	NA
NR_045156	G630093K05Rik		0	NA	NA	NA	NA	NA
NR_045150	Gm20741		0	NA	NA	NA	NA	NA
NR_045149	4922502N22Rik		0	NA	NA	NA	NA	NA
NR_045141	6330415B21Rik		0	NA	NA	NA	NA	NA
NR_045140	1700012I11Rik		0	NA	NA	NA	NA	NA
NR_045099	Gm11762		0	NA	NA	NA	NA	NA
NR_045095	Gm20098		0	NA	NA	NA	NA	NA
NR_045094	Gm19689		0	NA	NA	NA	NA	NA
NR_045091	Gm16677		0	NA	NA	NA	NA	NA
NR_045088	A330076C08Rik		0	NA	NA	NA	NA	NA
NR_045060	4930452G13Rik		0	NA	NA	NA	NA	NA
NR_045050	9130015A21Rik		0	NA	NA	NA	NA	NA
NR_045049	Gm20063		0	NA	NA	NA	NA	NA
NR_045048	Gm19990		0	NA	NA	NA	NA	NA
NR_045046	2610035F20Rik		0	NA	NA	NA	NA	NA
NR_045045	1700101O22Rik		0	NA	NA	NA	NA	NA
NR_044992	Gm6367		0	NA	NA	NA	NA	NA
NR_044987	Gm5441		0	NA	NA	NA	NA	NA
NR_040770	4933400C23Rik		0	NA	NA	NA	NA	NA
NR_040765	B230323A14Rik		0	NA	NA	NA	NA	NA
NR_040764	4932413F04Rik		0	NA	NA	NA	NA	NA
NR_040763	4930519F24Rik		0	NA	NA	NA	NA	NA
NR_040761	4930511E03Rik		0	NA	NA	NA	NA	NA
NR_040756	1700034K08Rik		0	NA	NA	NA	NA	NA
NR_040755	4930568E12Rik		0	NA	NA	NA	NA	NA
NR_040754	4930546K05Rik		0	NA	NA	NA	NA	NA
NR_040751	Gm10745		0	NA	NA	NA	NA	NA
NR_040750	Gm20752		0	NA	NA	NA	NA	NA
NR_040747	4930442J19Rik		0	NA	NA	NA	NA	NA
NR_040744	7630403G23Rik		0	NA	NA	NA	NA	NA
NR_040741	1700027I24Rik		0	NA	NA	NA	NA	NA
NR_040739	4930554C24Rik		0	NA	NA	NA	NA	NA
NR_040732	4833428L15Rik		0	NA	NA	NA	NA	NA
NR_040727	1700072B07Rik		0	NA	NA	NA	NA	NA
NR_040726	1700055C04Rik		0	NA	NA	NA	NA	NA
NR_040716	4933432G23Rik		0	NA	NA	NA	NA	NA
NR_040705	B930025P03Rik		0	NA	NA	NA	NA	NA
NR_040701	4930500L23Rik		0	NA	NA	NA	NA	NA
NR_040697	Gm10637		0	NA	NA	NA	NA	NA
NR_040696	4930448I18Rik		0	NA	NA	NA	NA	NA
NR_040695	1700126H18Rik		0	NA	NA	NA	NA	NA
NR_040694	4930413E15Rik		0	NA	NA	NA	NA	NA
NR_040693	1700081H04Rik		0	NA	NA	NA	NA	NA
NR_040687	1700025M24Rik		0	NA	NA	NA	NA	NA
NR_040685	4933438B17Rik		0	NA	NA	NA	NA	NA
NR_040682	4933402J10Rik		0	NA	NA	NA	NA	NA
NR_040681	1700027F09Rik		0	NA	NA	NA	NA	NA
NR_040675	1700095B10Rik		0	NA	NA	NA	NA	NA
NR_040668	C630028M04Rik		0	NA	NA	NA	NA	NA
NR_040664	8030443G20Rik		0	NA	NA	NA	NA	NA
NR_040663	4930509K18Rik		0	NA	NA	NA	NA	NA
NR_040659	Gm5860		0	NA	NA	NA	NA	NA
NR_040657	D830005E20Rik		0	NA	NA	NA	NA	NA
NR_040656	4930548K13Rik		0	NA	NA	NA	NA	NA
NR_040654	4930515B02Rik		0	NA	NA	NA	NA	NA
NR_040649	1700045H11Rik		0	NA	NA	NA	NA	NA
NR_040644	4933428C19Rik		0	NA	NA	NA	NA	NA
NR_040639	Gm13490		0	NA	NA	NA	NA	NA
NR_040638	Gm20611		0	NA	NA	NA	NA	NA
NR_040637	Gm14015		0	NA	NA	NA	NA	NA
NR_040634	2310005A03Rik		0	NA	NA	NA	NA	NA
NR_040629	4930452N14Rik		0	NA	NA	NA	NA	NA
NR_040627	4930488B22Rik		0	NA	NA	NA	NA	NA
NR_040618	9030204H09Rik		0	NA	NA	NA	NA	NA
NR_040612	4930583P06Rik		0	NA	NA	NA	NA	NA
NR_040611	4930517E11Rik		0	NA	NA	NA	NA	NA
NR_040605	D530049I02Rik		0	NA	NA	NA	NA	NA
NR_040604	4930590L20Rik		0	NA	NA	NA	NA	NA
NR_040600	4930539C22Rik		0	NA	NA	NA	NA	NA
NR_040597	4930539M17Rik		0	NA	NA	NA	NA	NA
NR_040593	4931419H13Rik		0	NA	NA	NA	NA	NA
NR_040589	6330410L21Rik		0	NA	NA	NA	NA	NA
NR_040587	1700010I02Rik		0	NA	NA	NA	NA	NA
NR_040579	1700010J16Rik		0	NA	NA	NA	NA	NA
NR_040576	4930567J20Rik		0	NA	NA	NA	NA	NA
NR_040575	4930578N18Rik		0	NA	NA	NA	NA	NA
NR_040573	1700041M19Rik		0	NA	NA	NA	NA	NA
NR_040568	1700022E09Rik		0	NA	NA	NA	NA	NA
NR_040567	4930553E22Rik		0	NA	NA	NA	NA	NA
NR_040564	4930547E14Rik		0	NA	NA	NA	NA	NA
NR_040561	4931420L22Rik		0	NA	NA	NA	NA	NA
NR_040557	Gm20754		0	NA	NA	NA	NA	NA
NR_040554	1700007P06Rik		0	NA	NA	NA	NA	NA
NR_040553	9330178D15Rik		0	NA	NA	NA	NA	NA
NR_040551	A830019L24Rik		0	NA	NA	NA	NA	NA
NR_040550	A930001A20Rik		0	NA	NA	NA	NA	NA
NR_040547	4930509J09Rik		0	NA	NA	NA	NA	NA
NR_040545	4930425O10Rik		0	NA	NA	NA	NA	NA
NR_040543	4930406D18Rik		0	NA	NA	NA	NA	NA
NR_040542	1700036G14Rik		0	NA	NA	NA	NA	NA
NR_040538	1700007F19Rik		0	NA	NA	NA	NA	NA
NR_040531	1700029B22Rik		0	NA	NA	NA	NA	NA
NR_040528	Gm9926		0	NA	NA	NA	NA	NA
NR_040527	1700069P05Rik		0	NA	NA	NA	NA	NA
NR_040526	1700065J11Rik		0	NA	NA	NA	NA	NA
NR_040525	1700049E22Rik		0	NA	NA	NA	NA	NA
NR_040516	4930528P14Rik		0	NA	NA	NA	NA	NA
NR_040511	9230102O04Rik		0	NA	NA	NA	NA	NA
NR_040509	1700028P15Rik		0	NA	NA	NA	NA	NA
NR_040507	1700003L19Rik		0	NA	NA	NA	NA	NA
NR_040506	4930556C24Rik		0	NA	NA	NA	NA	NA
NR_040503	8430437L04Rik		0	NA	NA	NA	NA	NA
NR_040501	4930441J16Rik		0	NA	NA	NA	NA	NA
NR_040499	9130015L21Rik		0	NA	NA	NA	NA	NA
NR_040498	4933416E03Rik		0	NA	NA	NA	NA	NA
NR_040495	4930404A05Rik		0	NA	NA	NA	NA	NA
NR_040483	9530026F06Rik		0	NA	NA	NA	NA	NA
NR_040482	C030007H22Rik		0	NA	NA	NA	NA	NA
NR_040479	4930598F16Rik		0	NA	NA	NA	NA	NA
NR_040478	4930533P14Rik		0	NA	NA	NA	NA	NA
NR_040475	4930448I06Rik		0	NA	NA	NA	NA	NA
NR_040474	D16Ertd519e		0	NA	NA	NA	NA	NA
NR_040473	4930440C22Rik		0	NA	NA	NA	NA	NA
NR_040471	1700067G17Rik		0	NA	NA	NA	NA	NA
NR_040467	1700063A18Rik		0	NA	NA	NA	NA	NA
NR_040465	1700066B17Rik		0	NA	NA	NA	NA	NA
NR_040460	1700016L21Rik		0	NA	NA	NA	NA	NA
NR_040459	C230079O03Rik		0	NA	NA	NA	NA	NA
NR_040457	4930529K09Rik		0	NA	NA	NA	NA	NA
NR_040456	Gm18853		0	NA	NA	NA	NA	NA
NR_040455	4933436E23Rik		0	NA	NA	NA	NA	NA
NR_040450	Gm20356		0	NA	NA	NA	NA	NA
NR_040413	5033403H07Rik		0	NA	NA	NA	NA	NA
NR_040410	Gm5925		0	NA	NA	NA	NA	NA
NR_040405	Gm6260		0	NA	NA	NA	NA	NA
NR_040372	Gm14169		0	NA	NA	NA	NA	NA
NR_040368	Gm13944		0	NA	NA	NA	NA	NA
NR_040360	Gm19277		0	NA	NA	NA	NA	NA
NR_040358	Gm14204		0	NA	NA	NA	NA	NA
NR_040351	Gm5475		0	NA	NA	NA	NA	NA
NR_040350	D030024E09Rik		0	NA	NA	NA	NA	NA
NR_040342	A330093E20Rik		0	NA	NA	NA	NA	NA
NR_040330	AI646519		0	NA	NA	NA	NA	NA
NR_040329	A230077H06Rik		0	NA	NA	NA	NA	NA
NR_040326	1700017J07Rik		0	NA	NA	NA	NA	NA
NR_040319	A730082K24Rik		0	NA	NA	NA	NA	NA
NR_040305	Gm2061		0	NA	NA	NA	NA	NA
NR_040302	Gm20362		0	NA	NA	NA	NA	NA
NR_040297	Gm19757		0	NA	NA	NA	NA	NA
NR_040295	Gm12130		0	NA	NA	NA	NA	NA
NR_040255	1700019G24Rik		0	NA	NA	NA	NA	NA
NR_039594	Mir5132		0	NA	NA	NA	NA	NA
NR_039593	Mir5131		0	NA	NA	NA	NA	NA
NR_039592	Mir5130		0	NA	NA	NA	NA	NA
NR_039589	Mir5127		0	NA	NA	NA	NA	NA
NR_039588	Mir5126		0	NA	NA	NA	NA	NA
NR_039587	Mir3572		0	NA	NA	NA	NA	NA
NR_039586	Mir5125		0	NA	NA	NA	NA	NA
NR_039582	Mir5122		0	NA	NA	NA	NA	NA
NR_039581	Mir5121		0	NA	NA	NA	NA	NA
NR_039580	Mir5120		0	NA	NA	NA	NA	NA
NR_039576	Mir5116		0	NA	NA	NA	NA	NA
NR_039574	Mir5114		0	NA	NA	NA	NA	NA
NR_039573	Mir5113		0	NA	NA	NA	NA	NA
NR_039572	Mir5112		0	NA	NA	NA	NA	NA
NR_039568	Mir5108		0	NA	NA	NA	NA	NA
NR_039560	Mir5101		0	NA	NA	NA	NA	NA
NR_039555	Mir5046		0	NA	NA	NA	NA	NA
NR_039552	Mir3970		0	NA	NA	NA	NA	NA
NR_039550	Mir3969		0	NA	NA	NA	NA	NA
NR_039549	Mir3968		0	NA	NA	NA	NA	NA
NR_039548	Mir3967		0	NA	NA	NA	NA	NA
NR_039547	Mir3966		0	NA	NA	NA	NA	NA
NR_039546	Mir101c		0	NA	NA	NA	NA	NA
NR_039544	Mir3965		0	NA	NA	NA	NA	NA
NR_039543	Mir1843b		0	NA	NA	NA	NA	NA
NR_039542	Mir3964		0	NA	NA	NA	NA	NA
NR_039539	Mir3962		0	NA	NA	NA	NA	NA
NR_039538	Mir28c		0	NA	NA	NA	NA	NA
NR_038463	Gm14718		0	NA	NA	NA	NA	NA
NR_038299	Gm20871		0	NA	NA	NA	NA	NA
NR_038298	Gm20858		0	NA	NA	NA	NA	NA
NR_038297	Gm20857		0	NA	NA	NA	NA	NA
NR_038183	4930423M02Rik		0	NA	NA	NA	NA	NA
NR_038182	4930425K10Rik		0	NA	NA	NA	NA	NA
NR_038180	1700061F12Rik		0	NA	NA	NA	NA	NA
NR_038179	1700042G15Rik		0	NA	NA	NA	NA	NA
NR_038149	1700016P04Rik		0	NA	NA	NA	NA	NA
NR_038141	1700008K24Rik		0	NA	NA	NA	NA	NA
NR_038140	1810018F18Rik		0	NA	NA	NA	NA	NA
NR_038136	1810007D17Rik		0	NA	NA	NA	NA	NA
NR_038130	4930474N09Rik		0	NA	NA	NA	NA	NA
NR_038059	1700110I01Rik		0	NA	NA	NA	NA	NA
NR_038045	Gm10440		0	NA	NA	NA	NA	NA
NR_038039	1700023F02Rik		0	NA	NA	NA	NA	NA
NR_038034	4930444F02Rik		0	NA	NA	NA	NA	NA
NR_038013	Gm17751		0	NA	NA	NA	NA	NA
NR_038007	9330162B11Rik		0	NA	NA	NA	NA	NA
NR_038004	4931429P17Rik		0	NA	NA	NA	NA	NA
NR_037991	Gm2762		0	NA	NA	NA	NA	NA
NR_037990	BC055402		0	NA	NA	NA	NA	NA
NR_037989	Gm20268		0	NA	NA	NA	NA	NA
NR_037987	Gm16548		0	NA	NA	NA	NA	NA
NR_037978	E030025P04Rik		0	NA	NA	NA	NA	NA
NR_037965	Gm6644		0	NA	NA	NA	NA	NA
NR_037693	2700046A07Rik		0	NA	NA	NA	NA	NA
NR_037313	Mir1906-2		0	NA	NA	NA	NA	NA
NR_037300	Mir1912		0	NA	NA	NA	NA	NA
NR_037298	Mir374c		0	NA	NA	NA	NA	NA
NR_037294	Mir3074-2		0	NA	NA	NA	NA	NA
NR_037293	Mir3107		0	NA	NA	NA	NA	NA
NR_037291	Mir3104		0	NA	NA	NA	NA	NA
NR_037290	Mir3103		0	NA	NA	NA	NA	NA
NR_037289	Mir3102		0	NA	NA	NA	NA	NA
NR_037276	Mir3093		0	NA	NA	NA	NA	NA
NR_037271	Mir3088		0	NA	NA	NA	NA	NA
NR_037270	Mir3087		0	NA	NA	NA	NA	NA
NR_037269	Mir466n		0	NA	NA	NA	NA	NA
NR_037268	Mir669a-12		0	NA	NA	NA	NA	NA
NR_037267	Mir467a-10		0	NA	NA	NA	NA	NA
NR_037266	Mir669a-11		0	NA	NA	NA	NA	NA
NR_037265	Mir467a-9		0	NA	NA	NA	NA	NA
NR_037264	Mir669a-10		0	NA	NA	NA	NA	NA
NR_037263	Mir467a-8		0	NA	NA	NA	NA	NA
NR_037262	Mir669p-2		0	NA	NA	NA	NA	NA
NR_037261	Mir467a-7		0	NA	NA	NA	NA	NA
NR_037260	Mir669a-9		0	NA	NA	NA	NA	NA
NR_037259	Mir669a-8		0	NA	NA	NA	NA	NA
NR_037258	Mir467a-6		0	NA	NA	NA	NA	NA
NR_037257	Mir669p-1		0	NA	NA	NA	NA	NA
NR_037256	Mir467a-5		0	NA	NA	NA	NA	NA
NR_037255	Mir669a-7		0	NA	NA	NA	NA	NA
NR_037254	Mir467a-4		0	NA	NA	NA	NA	NA
NR_037253	Mir669a-6		0	NA	NA	NA	NA	NA
NR_037252	Mir467a-3		0	NA	NA	NA	NA	NA
NR_037251	Mir669a-5		0	NA	NA	NA	NA	NA
NR_037250	Mir669a-4		0	NA	NA	NA	NA	NA
NR_037249	Mir467a-2		0	NA	NA	NA	NA	NA
NR_037247	Mir3086		0	NA	NA	NA	NA	NA
NR_037246	Mir3085		0	NA	NA	NA	NA	NA
NR_037244	Mir3083		0	NA	NA	NA	NA	NA
NR_037243	Mir3082		0	NA	NA	NA	NA	NA
NR_037239	Mir3078		0	NA	NA	NA	NA	NA
NR_037238	Mir3077		0	NA	NA	NA	NA	NA
NR_037232	Mir3071		0	NA	NA	NA	NA	NA
NR_037229	Mir3069		0	NA	NA	NA	NA	NA
NR_037225	Mir3065		0	NA	NA	NA	NA	NA
NR_037223	Mir3063		0	NA	NA	NA	NA	NA
NR_037222	Mir3062		0	NA	NA	NA	NA	NA
NR_037219	Mir1251		0	NA	NA	NA	NA	NA
NR_037216	Mir344d-2		0	NA	NA	NA	NA	NA
NR_037215	Mir344d-1		0	NA	NA	NA	NA	NA
NR_037214	Mir3106		0	NA	NA	NA	NA	NA
NR_037213	Mir3099		0	NA	NA	NA	NA	NA
NR_037211	Mir3059		0	NA	NA	NA	NA	NA
NR_037210	Mir1298		0	NA	NA	NA	NA	NA
NR_037208	Mir3475		0	NA	NA	NA	NA	NA
NR_037205	Mir1264		0	NA	NA	NA	NA	NA
NR_037204	Mir1247		0	NA	NA	NA	NA	NA
NR_037189	Gm9696		0	NA	NA	NA	NA	NA
NR_036631	Zim3		0	NA	NA	NA	NA	NA
NR_036593	1700121N20Rik		0	NA	NA	NA	NA	NA
NR_036459	A730018C14Rik		0	NA	NA	NA	NA	NA
NR_035529	Mir664		0	NA	NA	NA	NA	NA
NR_035528	Mir767		0	NA	NA	NA	NA	NA
NR_035526	Mir432		0	NA	NA	NA	NA	NA
NR_035516	Mir2136		0	NA	NA	NA	NA	NA
NR_035503	Mir1982		0	NA	NA	NA	NA	NA
NR_035502	Mir1981		0	NA	NA	NA	NA	NA
NR_035499	Mir1971		0	NA	NA	NA	NA	NA
NR_035497	Mir1970		0	NA	NA	NA	NA	NA
NR_035494	Mir1968		0	NA	NA	NA	NA	NA
NR_035492	Mir1966		0	NA	NA	NA	NA	NA
NR_035489	Mir1963		0	NA	NA	NA	NA	NA
NR_035488	Mir1962		0	NA	NA	NA	NA	NA
NR_035487	Mir1961		0	NA	NA	NA	NA	NA
NR_035484	Mir1958		0	NA	NA	NA	NA	NA
NR_035479	Mir1954		0	NA	NA	NA	NA	NA
NR_035477	Mir1952		0	NA	NA	NA	NA	NA
NR_035475	Mir669m-2		0	NA	NA	NA	NA	NA
NR_035474	Mir669m-1		0	NA	NA	NA	NA	NA
NR_035473	Mir1950		0	NA	NA	NA	NA	NA
NR_035468	Mir1946a		0	NA	NA	NA	NA	NA
NR_035467	Mir1306		0	NA	NA	NA	NA	NA
NR_035447	Mir1901		0	NA	NA	NA	NA	NA
NR_035446	Mir1893		0	NA	NA	NA	NA	NA
NR_035441	Mir1896		0	NA	NA	NA	NA	NA
NR_035440	Mir1906-1		0	NA	NA	NA	NA	NA
NR_035439	Mir1892		0	NA	NA	NA	NA	NA
NR_035437	Mir1899		0	NA	NA	NA	NA	NA
NR_035436	Mir1903		0	NA	NA	NA	NA	NA
NR_035435	Mir1895		0	NA	NA	NA	NA	NA
NR_035434	Mir1905		0	NA	NA	NA	NA	NA
NR_035433	Mir1897		0	NA	NA	NA	NA	NA
NR_035432	Mir1902		0	NA	NA	NA	NA	NA
NR_035431	Mir1199		0	NA	NA	NA	NA	NA
NR_035430	Mir1198		0	NA	NA	NA	NA	NA
NR_035426	Mir669e		0	NA	NA	NA	NA	NA
NR_035420	Mir467f		0	NA	NA	NA	NA	NA
NR_035418	Mir669h		0	NA	NA	NA	NA	NA
NR_035415	Mir1187		0	NA	NA	NA	NA	NA
NR_035407	Mir1224		0	NA	NA	NA	NA	NA
NR_035406	Mir467a-1		0	NA	NA	NA	NA	NA
NR_033786	1700052I22Rik		0	NA	NA	NA	NA	NA
NR_033785	1700044K03Rik		0	NA	NA	NA	NA	NA
NR_033783	4933429O19Rik		0	NA	NA	NA	NA	NA
NR_033779	Snord116l2		0	NA	NA	NA	NA	NA
NR_033778	Snord116l1		0	NA	NA	NA	NA	NA
NR_033776	AA545190		0	NA	NA	NA	NA	NA
NR_033707	Zscan4a		0	NA	NA	NA	NA	NA
NR_033653	Kif4-ps		0	NA	NA	NA	NA	NA
NR_033644	Fut4-ps1		0	NA	NA	NA	NA	NA
NR_033638	Olfr29-ps1		0	NA	NA	NA	NA	NA
NR_033636	1700049E15Rik		0	NA	NA	NA	NA	NA
NR_033633	Gm8709		0	NA	NA	NA	NA	NA
NR_033620	Olfr947-ps1		0	NA	NA	NA	NA	NA
NR_033617	Gm12830		0	NA	NA	NA	NA	NA
NR_033614	Cyp2c53-ps		0	NA	NA	NA	NA	NA
NR_033611	Gm12669		0	NA	NA	NA	NA	NA
NR_033610	Gm12633		0	NA	NA	NA	NA	NA
NR_033607	4921533I20Rik		0	NA	NA	NA	NA	NA
NR_033604	Gm4971		0	NA	NA	NA	NA	NA
[truncated: 271 more rows]

## Sheet: C2
RefSeq_ID	ncRNA	Modulation	baseMean	log2FoldChange	lfcSE	stat	pvalue	padj		after filtering	Modulation
NR_015588	4932441J04Rik	Up in KSHV (+) tumor	14.2788	6.75321	1.33902	5.04341	4.57318e-07	7.13562e-06		AI427809	Up in KSHV (+) tumor
NR_046171	C230024C17Rik	Up in KSHV (+) tumor	13.4385	6.66531	1.42092	4.69083	2.72093e-06	3.30763e-05		AI463170	Up in KSHV (+) tumor
NR_045788	Gm16291	Up in KSHV (+) tumor	12.5159	6.56101	1.27617	5.14119	2.73004e-07	4.54853e-06		AU040972	Up in KSHV (+) tumor
NR_033555	Gm10400	Up in KSHV (+) tumor	10.9762	6.37496	1.32562	4.80906	1.51645e-06	1.98756e-05		BB123696	Up in KSHV (+) tumor
NR_033609	A930017M01Rik	Up in KSHV (+) tumor	8.33061	5.97111	1.52556	3.91403	9.07676e-05	0.000691663		Dio3os	Up in KSHV (+) tumor
NR_027986	4930474M22Rik	Up in KSHV (+) tumor	8.06045	5.92101	1.33369	4.43957	9.01379e-06	8.89942e-05		H19	Up in KSHV (+) tumor
NR_040427	Gm9899	Up in KSHV (+) tumor	7.13244	5.75105	1.47313	3.90397	9.46269e-05	0.000715525		Hyi	Up in KSHV (+) tumor
NR_040378	5730403I07Rik	Up in KSHV (+) tumor	7.10774	5.7431	1.35957	4.22419	2.39801e-05	0.000208606		Kcnq1ot1	Up in KSHV (+) tumor
NR_046275	C130021I20Rik	Up in KSHV (+) tumor	6.94716	5.71247	1.57616	3.62429	0.000289751	0.00195086		Malat1	Up in KSHV (+) tumor
NR_038168	1600025M17Rik	Up in KSHV (+) tumor	12.1978	5.5494	1.59013	3.48991	0.000483189	0.00295016		Meg3	Up in KSHV (+) tumor
NR_039545	Mir378b	Up in KSHV (+) tumor	5.42979	5.35797	1.30299	4.11206	3.92152e-05	0.000321238		Miat	Up in KSHV (+) tumor
NR_024085	BC006965	Up in KSHV (+) tumor	4.69473	5.13733	1.69064	3.03869	0.00237613	0.0114497		Mir140	Up in KSHV (+) tumor
NR_026990	Gm5577	Up in KSHV (+) tumor	4.35618	5.04046	1.40863	3.57827	0.000345878	0.00222221		Mir142	Up in KSHV (+) tumor
NR_015499	C030034L19Rik	Up in KSHV (+) tumor	61.1482	5.01728	0.766298	6.54743	5.85369e-11	2.05506e-09		Mir27a	Up in KSHV (+) tumor
NR_002866	Dio3os	Up in KSHV (+) tumor	45.5645	4.98988	0.733869	6.79941	1.05048e-11	4.48967e-10		Mir27b	Up in KSHV (+) tumor
NR_033657	Miat	Up in KSHV (+) tumor	30.6138	4.94707	1.00026	4.94576	7.58456e-07	1.05009e-05		Mir378b	Up in KSHV (+) tumor
NR_046029	Gm20758	Up in KSHV (+) tumor	3.75162	4.82282	1.82404	2.64403	0.0081925	0.0314579		Mir5107	Up in KSHV (+) tumor
NR_029555	Mir142	Up in KSHV (+) tumor	3.67136	4.79869	1.42343	3.37122	0.000748368	0.00435294		Mir5123	Up in KSHV (+) tumor
NR_039567	Mir5107	Up in KSHV (+) tumor	3.52095	4.73167	1.40131	3.37661	0.000733838	0.00429382		Mir99a	Up in KSHV (+) tumor
NR_045336	Gm10635	Up in KSHV (+) tumor	3.51712	4.72333	1.55879	3.03012	0.00244454	0.011665		Mirg	Up in KSHV (+) tumor
NR_039584	Mir5123	Up in KSHV (+) tumor	3.48955	4.72236	1.4455	3.26693	0.00108722	0.00587217		Mirlet7c-1	Up in KSHV (+) tumor
NR_037692	4933407L21Rik	Up in KSHV (+) tumor	12.5199	4.68066	1.25132	3.74059	0.000183586	0.00129831		Neat1	Up in KSHV (+) tumor
NR_038032	Gm15663	Up in KSHV (+) tumor	3.37103	4.6736	1.4727	3.1735	0.00150614	0.00771114		Rian	Up in KSHV (+) tumor
NR_015610	9530059O14Rik	Up in KSHV (+) tumor	12.0082	4.64434	1.16919	3.97227	7.11901e-05	0.000551023		Tug1	Up in KSHV (+) tumor
NR_029553	Mir140	Up in KSHV (+) tumor	12.0069	4.64261	1.15706	4.01242	6.01005e-05	0.000476442		Zfp783	Up in KSHV (+) tumor
NR_027893	BB123696	Up in KSHV (+) tumor	3.24511	4.60941	1.45046	3.17789	0.00148349	0.00767509		Gt(ROSA)26Sor	Down in KSHV (+) tumor
NR_045085	Gm2721	Up in KSHV (+) tumor	3.18408	4.58783	1.76085	2.60546	0.00917516	0.0336537		Mir1949	Down in KSHV (+) tumor
NR_045802	4921508D12Rik	Up in KSHV (+) tumor	3.13426	4.57199	1.45034	3.15236	0.00161959	0.00824899		Mir19a	Down in KSHV (+) tumor
NR_045919	1700054M17Rik	Up in KSHV (+) tumor	2.98656	4.50525	1.5373	2.93062	0.00338286	0.0154667		Mir22hg	Down in KSHV (+) tumor
NR_040619	A930019D19Rik	Up in KSHV (+) tumor	5.97067	4.49832	1.36147	3.30402	0.000953106	0.00529324		Mir5133	Down in KSHV (+) tumor
NR_029535	Mir99a	Up in KSHV (+) tumor	2.91315	4.45536	1.55671	2.86203	0.00420939	0.0182283		Mir682	Down in KSHV (+) tumor
NR_040651	1700125G02Rik	Up in KSHV (+) tumor	2.87566	4.4404	1.57014	2.82802	0.00468369	0.0196755		Mir703	Down in KSHV (+) tumor
NR_046131	A530046M15Rik	Up in KSHV (+) tumor	2.79831	4.39827	1.64597	2.67215	0.00753667	0.0295994		Mx1	Down in KSHV (+) tumor
NR_040491	1810053B23Rik	Up in KSHV (+) tumor	2.78601	4.39275	1.49019	2.94778	0.00320064	0.0149111		Pvt1	Down in KSHV (+) tumor
NR_040624	D030045P18Rik	Up in KSHV (+) tumor	2.70696	4.3592	1.61427	2.70042	0.00692521	0.0276727		Rmrp	Down in KSHV (+) tumor
NR_045894	Gm13446	Up in KSHV (+) tumor	9.79288	4.31159	1.20003	3.59291	0.000327	0.00214165		Rpph1	Down in KSHV (+) tumor
NR_040369	Gm13293	Up in KSHV (+) tumor	2.58745	4.28531	1.67162	2.56356	0.0103604	0.037442		Rprl2	Down in KSHV (+) tumor
NR_029746	Mir27a	Up in KSHV (+) tumor	2.41286	4.19396	1.47488	2.8436	0.00446071	0.0189114		Rps19-ps3	Down in KSHV (+) tumor
NR_040633	4930555B11Rik	Up in KSHV (+) tumor	2.43565	4.18979	1.63957	2.55543	0.0106057	0.038049		Scarna13	Down in KSHV (+) tumor
NR_045829	4921511I17Rik	Up in KSHV (+) tumor	4.67422	4.14265	1.58199	2.61863	0.00882831	0.0332499		Scarna17	Down in KSHV (+) tumor
NR_045738	8030423F21Rik	Up in KSHV (+) tumor	2.33598	4.14241	1.49384	2.773	0.00555428	0.0228446		Scarna6	Down in KSHV (+) tumor
NR_040646	A330049N07Rik	Up in KSHV (+) tumor	2.32338	4.12184	1.63808	2.51626	0.0118606	0.041705		Scarna8	Down in KSHV (+) tumor
NR_040353	E030013I19Rik	Up in KSHV (+) tumor	2.20406	4.04371	1.54211	2.62219	0.0087367	0.0330315		Snhg1	Down in KSHV (+) tumor
NR_028578	Gm10584	Up in KSHV (+) tumor	7.82458	4.01639	1.19287	3.36701	0.000759883	0.00439391		Snhg10	Down in KSHV (+) tumor
NR_040371	Gm14023	Up in KSHV (+) tumor	2.11787	4.00244	1.46857	2.72541	0.00642224	0.0259797		Snhg12	Down in KSHV (+) tumor
NR_003633	Meg3	Up in KSHV (+) tumor	273.712	3.98126	0.564649	7.05086	1.77821e-12	1.02822e-10		Snhg3	Down in KSHV (+) tumor
NR_130973	H19	Up in KSHV (+) tumor	533.936	3.97762	0.949208	4.19047	2.78381e-05	0.000237956		Snhg4	Down in KSHV (+) tumor
NR_036453	E230016K23Rik	Up in KSHV (+) tumor	7.65585	3.90218	1.29794	3.00645	0.00264321	0.012552		Snhg5	Down in KSHV (+) tumor
NR_029439	1700018A04Rik	Up in KSHV (+) tumor	7.29167	3.87671	1.27522	3.04004	0.00236546	0.0114497		Snhg6	Down in KSHV (+) tumor
NR_040472	1700112H15Rik	Up in KSHV (+) tumor	3.86111	3.8573	1.44729	2.66518	0.00769481	0.0300159		Terc	Down in KSHV (+) tumor
NR_045475	1700001D01Rik	Up in KSHV (+) tumor	3.61892	3.76006	1.40275	2.68048	0.00735156	0.0291394
NR_029728	Mirlet7c-1	Up in KSHV (+) tumor	3.33819	3.64154	1.39511	2.61022	0.00904849	0.0334386
NR_040569	4930478L05Rik	Up in KSHV (+) tumor	6.16459	3.62616	1.26423	2.86827	0.00412722	0.0180563
NR_040282	3632454L22Rik	Up in KSHV (+) tumor	6.15785	3.59815	1.14848	3.13296	0.00173053	0.00876861
NR_027958	D930048N14Rik	Up in KSHV (+) tumor	23.1547	3.54673	0.680201	5.21424	1.84573e-07	3.35992e-06
NR_027963	Zfp783	Up in KSHV (+) tumor	5.54059	3.5171	1.30977	2.68528	0.00724688	0.0288408
NR_040327	E130018N17Rik	Up in KSHV (+) tumor	5.49965	3.49935	1.27452	2.74562	0.00603974	0.0246351
NR_045076	Gm19510	Up in KSHV (+) tumor	5.56139	3.43826	1.21212	2.83658	0.00456002	0.0192382
NR_045836	A430090L17Rik	Up in KSHV (+) tumor	7.9204	3.4109	0.976654	3.49244	0.000478637	0.00294063
NR_045165	4933431G14Rik	Up in KSHV (+) tumor	10.2247	3.36473	0.929688	3.6192	0.000295513	0.00197612
NR_045722	E130310I04Rik	Up in KSHV (+) tumor	4.95282	3.30705	1.20988	2.73338	0.00626882	0.0254638
NR_040335	D330050G23Rik	Up in KSHV (+) tumor	9.96453	3.25359	0.924872	3.51789	0.000435	0.0027236
NR_037984	Gm19461	Up in KSHV (+) tumor	4.74571	3.24196	1.21367	2.67121	0.00755794	0.0295994
NR_046044	AI463170	Up in KSHV (+) tumor	4.40694	3.13125	1.23731	2.53068	0.011384	0.0403989
NR_028261	Rian	Up in KSHV (+) tumor	717.689	3.10457	0.463415	6.69933	2.09377e-11	7.91607e-10
NR_045194	4930525G20Rik	Up in KSHV (+) tumor	5.57415	2.86175	1.01932	2.80751	0.00499262	0.0207955
NR_033526	Gm16523	Up in KSHV (+) tumor	19.4992	2.79153	0.598064	4.66762	3.04712e-06	3.65282e-05
NR_040343	Gm15880	Up in KSHV (+) tumor	26.5083	2.6856	0.541208	4.96224	6.96847e-07	9.92755e-06
NR_045746	Gm10865	Up in KSHV (+) tumor	6.78073	2.66058	0.944951	2.81558	0.00486897	0.0203668
NR_136884	Gm5535	Up in KSHV (+) tumor	21.2741	2.58358	0.678194	3.8095	0.000139248	0.00102149
NR_045873	Gm11201	Up in KSHV (+) tumor	15.7244	2.34026	0.609072	3.84233	0.00012187	0.000907563
NR_026942	E330013P04Rik	Up in KSHV (+) tumor	10.766	2.33925	0.714892	3.27217	0.00106726	0.00582845
NR_160726	C4a	Up in KSHV (+) tumor	121.616	2.28843	0.446605	5.12407	2.99012e-07	4.89881e-06
NR_003513	Neat1	Up in KSHV (+) tumor	4814.46	2.2055	0.517242	4.26397	2.00825e-05	0.000182788
NR_033307	4930592I03Rik	Up in KSHV (+) tumor	15.9188	2.12671	0.56983	3.73219	0.000189821	0.00133281
NR_038058	C030037D09Rik	Up in KSHV (+) tumor	35.0169	2.11607	0.488985	4.32748	1.50828e-05	0.000142561
NR_045905	2700069I18Rik	Up in KSHV (+) tumor	26.1131	2.0978	0.469257	4.47048	7.80458e-06	8.07569e-05
NR_015579	2810032G03Rik	Up in KSHV (+) tumor	20.7917	2.09435	0.488539	4.28697	1.8113e-05	0.000166402
NR_015556	2610035D17Rik	Up in KSHV (+) tumor	117.157	2.08011	0.41225	5.04574	4.51761e-07	7.13562e-06
NR_033540	F630042J09Rik	Up in KSHV (+) tumor	15.924	2.07962	0.674736	3.08213	0.00205527	0.0102126
NR_045949	Gm16325	Up in KSHV (+) tumor	9.00161	2.07826	0.725551	2.86438	0.00417825	0.0181735
NR_040626	9230105E05Rik	Up in KSHV (+) tumor	30.6229	2.06749	0.618387	3.34336	0.000827714	0.00467611
NR_028271	Phxr4	Up in KSHV (+) tumor	19.9004	2.05726	0.49002	4.19832	2.68903e-05	0.00023187
NR_045880	Gm15612	Up in KSHV (+) tumor	8.75896	2.05513	0.72019	2.85359	0.00432278	0.0185447
NR_038016	Gm16998	Up in KSHV (+) tumor	6.4832	2.03202	0.830719	2.44609	0.0144414	0.0492912
NR_160689	Gm2011	Up in KSHV (+) tumor	8.70872	2.02455	0.705951	2.86783	0.00413293	0.0180563
NR_033541	Gm10389	Up in KSHV (+) tumor	27.1051	2.01921	0.635961	3.17505	0.00149811	0.00771015
NR_040476	4930565N06Rik	Up in KSHV (+) tumor	35.9928	1.93482	0.388491	4.98034	6.34728e-07	9.17556e-06
NR_028265	Mirg	Up in KSHV (+) tumor	29.0952	1.9044	0.543284	3.50535	0.000456004	0.00283704
NR_045305	AU040972	Up in KSHV (+) tumor	17.0206	1.88846	0.585398	3.22594	0.00125561	0.00660036
NR_015540	4933400F21Rik	Up in KSHV (+) tumor	20.4278	1.83941	0.631569	2.91245	0.00358607	0.0162448
NR_040402	Gm19522	Up in KSHV (+) tumor	16.2034	1.82863	0.534581	3.42068	0.000624649	0.00369898
NR_040400	4930570G19Rik	Up in KSHV (+) tumor	30.4197	1.80948	0.554893	3.26095	0.0011104	0.00596459
NR_002847	Malat1	Up in KSHV (+) tumor	142258	1.7883	0.390438	4.58025	4.64418e-06	5.30841e-05
NR_045502	4921511C10Rik	Up in KSHV (+) tumor	13.8244	1.76796	0.621776	2.84341	0.00446333	0.0189114
NR_029531	Mir27b	Up in KSHV (+) tumor	10.187	1.75762	0.647625	2.71395	0.00664857	0.0266757
NR_027388	1700096K18Rik	Up in KSHV (+) tumor	32.644	1.75477	0.427089	4.10868	3.97925e-05	0.000323273
NR_028314	4833422C13Rik	Up in KSHV (+) tumor	25.8615	1.73146	0.561822	3.08187	0.00205706	0.0102126
NR_033520	Tmem181b-ps	Up in KSHV (+) tumor	135.923	1.64184	0.350035	4.69049	2.72552e-06	3.30763e-05
NR_040614	4930533B01Rik	Up in KSHV (+) tumor	15.4058	1.63921	0.550783	2.97614	0.00291903	0.0137952
NR_028438	9230102K24Rik	Up in KSHV (+) tumor	14.0599	1.63045	0.651835	2.50133	0.0123728	0.0432826
NR_029450	C530005A16Rik	Up in KSHV (+) tumor	13.5862	1.62538	0.536144	3.03161	0.00243256	0.0116644
NR_033514	2310015A10Rik	Up in KSHV (+) tumor	191.784	1.59676	0.233617	6.83494	8.20414e-12	3.8399e-10
NR_024331	1700008J07Rik	Up in KSHV (+) tumor	71.3137	1.55103	0.283876	5.46377	4.6614e-08	9.54617e-07
NR_028382	B230319C09Rik	Up in KSHV (+) tumor	41.3324	1.52899	0.359544	4.25257	2.11327e-05	0.000187148
NR_046026	Gm15713	Up in KSHV (+) tumor	13.1606	1.50249	0.594271	2.52829	0.011462	0.0405293
NR_027955	4931440P22Rik	Up in KSHV (+) tumor	19.4692	1.4251	0.4893	2.91252	0.00358525	0.0162448
NR_027980	1700001L05Rik	Up in KSHV (+) tumor	39.0806	1.40625	0.423017	3.32433	0.000886313	0.00497855
NR_045708	Gm11944	Up in KSHV (+) tumor	17.8625	1.39983	0.536204	2.61063	0.00903753	0.0334386
NR_040389	Gm10785	Up in KSHV (+) tumor	24.2899	1.38625	0.48076	2.88347	0.00393326	0.0173381
NR_003946	Hyi	Up in KSHV (+) tumor	270.839	1.36443	0.235725	5.7882	7.11456e-09	1.7484e-07
NR_045476	1700007J10Rik	Up in KSHV (+) tumor	26.057	1.33946	0.464401	2.88427	0.00392318	0.0173381
NR_029443	4933407K13Rik	Up in KSHV (+) tumor	99.3371	1.31796	0.383684	3.43503	0.000592492	0.00352981
NR_003619	6330549D23Rik	Up in KSHV (+) tumor	38.0484	1.31396	0.358255	3.66766	0.000244784	0.00167099
NR_028421	D430020J02Rik	Up in KSHV (+) tumor	225.517	1.3131	0.212458	6.18053	6.3885e-10	1.903e-08
NR_040432	Gm15708	Up in KSHV (+) tumor	16.9473	1.30892	0.506928	2.58207	0.00982099	0.0357557
NR_033140	AI427809	Up in KSHV (+) tumor	73.7852	1.30372	0.509338	2.55963	0.0104784	0.0377299
NR_040452	A430035B10Rik	Up in KSHV (+) tumor	18.3719	1.27802	0.512868	2.49191	0.0127057	0.0441333
NR_045645	BC037704	Up in KSHV (+) tumor	29.8784	1.26716	0.41647	3.04262	0.00234526	0.0114128
NR_033573	4930512B01Rik	Up in KSHV (+) tumor	22.7731	1.25842	0.424391	2.96523	0.00302461	0.0141719
NR_001461	Kcnq1ot1	Up in KSHV (+) tumor	1364.54	1.24053	0.296344	4.1861	2.83785e-05	0.000238428
NR_040328	4833419F23Rik	Up in KSHV (+) tumor	26.4692	1.1678	0.397594	2.93718	0.00331216	0.0152857
NR_024329	2900097C17Rik	Up in KSHV (+) tumor	3668.89	1.14888	0.28862	3.9806	6.87414e-05	0.000536292
NR_015465	C920009B18Rik	Up in KSHV (+) tumor	443.227	1.13755	0.237211	4.79553	1.62248e-06	2.09855e-05
NR_015566	A330023F24Rik	Up in KSHV (+) tumor	52.6209	1.13573	0.349546	3.24915	0.00115751	0.0061174
NR_045997	1700113A16Rik	Up in KSHV (+) tumor	92.5098	1.12824	0.316118	3.56905	0.000358277	0.00228673
NR_045195	A830082K12Rik	Up in KSHV (+) tumor	144.243	1.11374	0.293679	3.79238	0.000149211	0.00108172
NR_002321	Tug1	Up in KSHV (+) tumor	3324.95	1.00936	0.212972	4.73944	2.14315e-06	2.70091e-05
NR_027957	Ppp4r1l-ps	Up in KSHV (+) tumor	167.392	0.944789	0.210884	4.48013	7.45962e-06	7.88474e-05
NR_027875	1810058I24Rik	Up in KSHV (+) tumor	1029.53	0.933059	0.181452	5.14219	2.71561e-07	4.54853e-06
NR_015459	4933431E20Rik	Up in KSHV (+) tumor	131.388	0.916081	0.254765	3.59579	0.000323408	0.00214165
NR_040469	5031425E22Rik	Up in KSHV (+) tumor	353.703	0.890816	0.181667	4.90357	9.41102e-07	1.28487e-05
NR_045445	1700071M16Rik	Up in KSHV (+) tumor	41.2488	0.874981	0.33077	2.64528	0.00816223	0.0314579
NR_015510	4632427E13Rik	Up in KSHV (+) tumor	74.6862	0.854928	0.305104	2.80209	0.0050773	0.021059
NR_046046	Gm13710	Up in KSHV (+) tumor	40.7786	0.851675	0.33466	2.5449	0.010931	0.0390734
NR_040363	9430091E24Rik	Up in KSHV (+) tumor	53.3887	0.842927	0.320691	2.62847	0.00857698	0.0325528
NR_036602	4933421O10Rik	Up in KSHV (+) tumor	99.8909	0.763901	0.287292	2.65897	0.00783791	0.0303333
NR_045322	Gm19557	Up in KSHV (+) tumor	70.8318	0.736008	0.290547	2.53318	0.0113032	0.0402574
NR_037957	1300002E11Rik	Down in KSHV (+) tumor	144.311	-0.536542	0.216796	-2.47487	0.0133286	0.0461339
NR_040324	A730056A06Rik	Down in KSHV (+) tumor	111.843	-0.689297	0.238706	-2.88764	0.00388145	0.0172646
NR_030711	Mir22hg	Down in KSHV (+) tumor	779.025	-0.7532	0.230479	-3.26797	0.00108322	0.00587217
NR_015569	4732471J01Rik	Down in KSHV (+) tumor	45.5734	-0.777068	0.294805	-2.63588	0.00839203	0.0320803
NR_040366	Gm15446	Down in KSHV (+) tumor	60.6993	-0.795056	0.278732	-2.8524	0.00433905	0.0185447
NR_038073	Snhg4	Down in KSHV (+) tumor	233.558	-0.803043	0.239175	-3.35755	0.000786359	0.00452041
NR_003145	Snhg10	Down in KSHV (+) tumor	49.0619	-0.842587	0.319797	-2.63475	0.00841985	0.0320803
NR_038156	2610020C07Rik	Down in KSHV (+) tumor	45.9186	-0.843294	0.322546	-2.61449	0.00893607	0.0334386
NR_028363	AA465934	Down in KSHV (+) tumor	28.9821	-0.846736	0.344271	-2.4595	0.0139129	0.0478196
NR_037961	1600020E01Rik	Down in KSHV (+) tumor	164.031	-0.856089	0.307602	-2.7831	0.00538416	0.0222379
NR_033553	1700048O20Rik	Down in KSHV (+) tumor	165.022	-0.864382	0.206406	-4.18777	2.81712e-05	0.000238428
NR_015467	5530601H04Rik	Down in KSHV (+) tumor	208.957	-0.8672	0.236161	-3.67207	0.000240595	0.00165388
NR_027943	1110038B12Rik	Down in KSHV (+) tumor	1420.9	-0.892451	0.342516	-2.60557	0.00917204	0.0336537
NR_028541	Snord65	Down in KSHV (+) tumor	19.6344	-0.965396	0.369546	-2.61238	0.0089913	0.0334386
NR_015531	Dancr	Down in KSHV (+) tumor	154.314	-0.978962	0.276686	-3.53817	0.000402913	0.00253887
NR_030484	Mir703	Down in KSHV (+) tumor	323.583	-0.998555	0.375451	-2.65962	0.00782298	0.0303333
NR_030718	F630028O10Rik	Down in KSHV (+) tumor	362.826	-1.01581	0.291795	-3.48124	0.000499092	0.00302844
NR_033168	Snora28	Down in KSHV (+) tumor	37.9114	-1.03464	0.339842	-3.04448	0.00233084	0.0113991
NR_028576	Scarna13	Down in KSHV (+) tumor	1555.28	-1.03817	0.220625	-4.70558	2.53142e-06	3.14985e-05
NR_045146	BC051226	Down in KSHV (+) tumor	46.5632	-1.04595	0.35636	-2.93511	0.00333434	0.0153161
NR_034038	5430416N02Rik	Down in KSHV (+) tumor	131.836	-1.06888	0.233665	-4.57441	4.77567e-06	5.39596e-05
NR_024720	2700099C18Rik	Down in KSHV (+) tumor	172.382	-1.10094	0.220233	-4.99897	5.76366e-07	8.58436e-06
NR_024067	Snhg6	Down in KSHV (+) tumor	672.399	-1.11272	0.359554	-3.09471	0.00197002	0.00988028
NR_030738	2410006H16Rik	Down in KSHV (+) tumor	1419.01	-1.13109	0.36316	-3.11458	0.00184204	0.00928578
NR_153812	Gas5	Down in KSHV (+) tumor	4520.66	-1.13701	0.239844	-4.74063	2.13057e-06	2.70091e-05
NR_030451	Mir682	Down in KSHV (+) tumor	91.1586	-1.14534	0.281249	-4.07233	4.65444e-05	0.000375026
NR_015493	2810403D21Rik	Down in KSHV (+) tumor	67.8584	-1.18667	0.332646	-3.56738	0.000360572	0.00228673
NR_015475	1700086O06Rik	Down in KSHV (+) tumor	117.771	-1.20411	0.270509	-4.45128	8.536e-06	8.56213e-05
NR_046209	Gm16973	Down in KSHV (+) tumor	50.167	-1.20475	0.320472	-3.75929	0.000170395	0.00121866
NR_028561	Snord45b	Down in KSHV (+) tumor	34.7435	-1.21248	0.424813	-2.85416	0.00431505	0.0185447
NR_040721	Snhg5	Down in KSHV (+) tumor	786.605	-1.24201	0.220748	-5.62638	1.84029e-08	4.30716e-07
NR_045187	4833417C18Rik	Down in KSHV (+) tumor	30.427	-1.24816	0.329189	-3.79164	0.000149658	0.00108172
NR_039595	Mir5133	Down in KSHV (+) tumor	15.5975	-1.25003	0.466788	-2.67794	0.00740761	0.0292437
NR_033780	2810001G20Rik	Down in KSHV (+) tumor	225.43	-1.25495	0.39328	-3.19099	0.00141787	0.00739426
NR_033639	Rps19-ps3	Down in KSHV (+) tumor	44.8962	-1.25838	0.365837	-3.43971	0.000582328	0.00351183
NR_040686	8430423G03Rik	Down in KSHV (+) tumor	39.4871	-1.26953	0.383358	-3.3116	0.000927657	0.00518118
NR_028540	Snord12	Down in KSHV (+) tumor	42.8407	-1.28927	0.438847	-2.93785	0.003305	0.0152857
NR_026733	3110039M20Rik	Down in KSHV (+) tumor	193.169	-1.29343	0.303812	-4.25735	2.06867e-05	0.000186546
NR_004410	Snord87	Down in KSHV (+) tumor	14.7304	-1.29578	0.502637	-2.57795	0.00993872	0.0360508
NR_045709	1700007L15Rik	Down in KSHV (+) tumor	44.6032	-1.30022	0.38841	-3.34755	0.000815278	0.00463248
NR_028129	AF357399	Down in KSHV (+) tumor	23.1606	-1.31922	0.367911	-3.58572	0.000336154	0.00217394
NR_015470	2610203C22Rik	Down in KSHV (+) tumor	175.858	-1.33361	0.269027	-4.95716	7.1531e-07	1.0045e-05
NR_030705	Snord2	Down in KSHV (+) tumor	86.114	-1.33369	0.242658	-5.49616	3.88147e-08	8.11805e-07
NR_045078	Gm3716	Down in KSHV (+) tumor	89.8785	-1.33586	0.360418	-3.70641	0.00021022	0.00145526
NR_002172	Snord15a	Down in KSHV (+) tumor	176.021	-1.34584	0.332685	-4.04539	5.22367e-05	0.000417469
NR_015489	2900041M22Rik	Down in KSHV (+) tumor	17.4925	-1.35261	0.411677	-3.2856	0.00101764	0.0055885
NR_028560	Scarna17	Down in KSHV (+) tumor	72.44	-1.35302	0.265708	-5.09214	3.54047e-07	5.70538e-06
NR_028537	Snord99	Down in KSHV (+) tumor	21.3775	-1.36037	0.446464	-3.047	0.00231141	0.0113606
NR_002173	Snord15b	Down in KSHV (+) tumor	887.98	-1.37623	0.377329	-3.64731	0.000265005	0.00179655
NR_038044	Gm10033	Down in KSHV (+) tumor	238.229	-1.37676	0.212332	-6.48399	8.9329e-11	2.92701e-09
NR_028563	Snord96a	Down in KSHV (+) tumor	85.5317	-1.38485	0.283112	-4.89151	1.00064e-06	1.34744e-05
NR_028546	Snora7a	Down in KSHV (+) tumor	393.134	-1.42141	0.462161	-3.07557	0.00210099	0.0103783
NR_033499	Gm8773	Down in KSHV (+) tumor	27.4366	-1.4279	0.372869	-3.82949	0.000128407	0.000949051
NR_033536	Gm10516	Down in KSHV (+) tumor	20.7752	-1.43109	0.398379	-3.59229	0.000327781	0.00214165
NR_004439	Rprl2	Down in KSHV (+) tumor	293.35	-1.46156	0.329281	-4.43863	9.05333e-06	8.89942e-05
NR_045299	2900076A07Rik	Down in KSHV (+) tumor	114.125	-1.46437	0.291933	-5.0161	5.27313e-07	7.97459e-06
NR_002905	Snora74a	Down in KSHV (+) tumor	11779.1	-1.51981	0.460633	-3.29939	0.000968942	0.00535096
NR_038025	4933412E12Rik	Down in KSHV (+) tumor	232.439	-1.55874	0.312319	-4.99085	6.01139e-07	8.8197e-06
NR_040266	2310001H17Rik	Down in KSHV (+) tumor	64.6137	-1.56	0.283441	-5.50379	3.71704e-08	7.94315e-07
NR_029468	Snhg12	Down in KSHV (+) tumor	415.241	-1.56848	0.30193	-5.19485	2.04881e-07	3.66178e-06
NR_027008	Gt(ROSA)26Sor	Down in KSHV (+) tumor	333.915	-1.58582	0.353487	-4.48622	7.24985e-06	7.74631e-05
NR_028530	Snord66	Down in KSHV (+) tumor	14.9208	-1.59693	0.444662	-3.59134	0.000328982	0.00214165
NR_028593	Gm10069	Down in KSHV (+) tumor	96.6479	-1.61324	0.247371	-6.52152	6.95984e-11	2.35915e-09
NR_028551	Snord53	Down in KSHV (+) tumor	23.8847	-1.62087	0.362098	-4.47632	7.59423e-06	7.94163e-05
NR_030762	Snord17	Down in KSHV (+) tumor	5454.97	-1.63239	0.383611	-4.25532	2.0875e-05	0.000186546
NR_015519	AI662270	Down in KSHV (+) tumor	1026.61	-1.63375	0.226944	-7.19891	6.06949e-13	4.26165e-11
NR_038184	C430049B03Rik	Down in KSHV (+) tumor	231.214	-1.63555	0.230871	-7.08428	1.39768e-12	8.58702e-11
NR_015572	1810014B01Rik	Down in KSHV (+) tumor	89.8708	-1.68225	0.246365	-6.82828	8.59387e-12	3.8399e-10
NR_028558	Snora41	Down in KSHV (+) tumor	30.9877	-1.70595	0.37572	-4.54049	5.61241e-06	6.19887e-05
NR_027874	0610040B10Rik	Down in KSHV (+) tumor	19.0035	-1.74161	0.396927	-4.38772	1.14544e-05	0.000111482
NR_034049	Snora52	Down in KSHV (+) tumor	123.673	-1.74175	0.390378	-4.46169	8.1315e-06	8.32631e-05
NR_003520	Mx1	Down in KSHV (+) tumor	345.949	-1.74842	0.405858	-4.30797	1.64763e-05	0.000152794
NR_046181	5430403N17Rik	Down in KSHV (+) tumor	15.697	-1.75285	0.603553	-2.90422	0.00368167	0.0166013
NR_003270	Snhg3	Down in KSHV (+) tumor	270.935	-1.7759	0.259055	-6.85532	7.11552e-12	3.49728e-10
NR_132746	Pvt1	Down in KSHV (+) tumor	804.732	-1.77729	0.265084	-6.70465	2.01893e-11	7.91607e-10
NR_040707	1110046J04Rik	Down in KSHV (+) tumor	139.312	-1.78061	0.316145	-5.63225	1.77874e-08	4.26463e-07
NR_037982	9330159M07Rik	Down in KSHV (+) tumor	34.8752	-1.79534	0.347866	-5.161	2.45634e-07	4.23611e-06
NR_135302	3930402G23Rik	Down in KSHV (+) tumor	14.6503	-1.80522	0.734402	-2.45807	0.0139685	0.0478432
NR_029786	Mir19a	Down in KSHV (+) tumor	9.00387	-1.81033	0.624783	-2.89753	0.00376108	0.0168819
NR_028543	Snord47	Down in KSHV (+) tumor	31.3378	-1.81861	0.542248	-3.35384	0.00079699	0.00455489
NR_030703	Snord104	Down in KSHV (+) tumor	165.253	-1.85167	0.30435	-6.08401	1.17215e-09	3.3889e-08
NR_002142	Rpph1	Down in KSHV (+) tumor	338165	-1.85686	0.313324	-5.92633	3.09789e-09	7.80827e-08
NR_029412	Snora16a	Down in KSHV (+) tumor	49.7822	-1.87303	0.42905	-4.36553	1.26813e-05	0.000122213
NR_045367	A630012P03Rik	Down in KSHV (+) tumor	14.2657	-1.89022	0.729811	-2.59001	0.0095972	0.0350708
NR_028091	Snord72	Down in KSHV (+) tumor	14.6267	-1.90516	0.511717	-3.72306	0.000196819	0.00137215
NR_002865	Rnu11	Down in KSHV (+) tumor	118.851	-1.92727	0.32452	-5.93883	2.87071e-09	7.62679e-08
NR_028555	Snord89	Down in KSHV (+) tumor	33.0079	-1.9486	0.557329	-3.49632	0.000471726	0.0029164
NR_028559	Snord111	Down in KSHV (+) tumor	11.7837	-1.97345	0.472836	-4.17364	2.99773e-05	0.000249726
NR_034048	Snora81	Down in KSHV (+) tumor	142.242	-1.98325	0.43944	-4.51313	6.38792e-06	6.90036e-05
NR_028478	Snora75	Down in KSHV (+) tumor	19.9828	-2.00138	0.461122	-4.34024	1.42328e-05	0.000135833
NR_040376	Gm16793	Down in KSHV (+) tumor	7.06773	-2.01839	0.698403	-2.89001	0.00385234	0.0172129
NR_001460	Rmrp	Down in KSHV (+) tumor	414396	-2.05093	0.380686	-5.38746	7.14597e-08	1.37735e-06
NR_027924	2010204K13Rik	Down in KSHV (+) tumor	42.4728	-2.06726	0.296272	-6.97755	3.00366e-12	1.554e-10
NR_002901	Snora68	Down in KSHV (+) tumor	908.513	-2.06923	0.480253	-4.30862	1.64278e-05	0.000152794
NR_028565	Snord85	Down in KSHV (+) tumor	9.43039	-2.0772	0.637486	-3.25842	0.00112035	0.00598534
NR_002899	Snora70	Down in KSHV (+) tumor	206.329	-2.11396	0.436064	-4.84782	1.24826e-06	1.65816e-05
NR_028528	Snord57	Down in KSHV (+) tumor	8.16955	-2.13075	0.566948	-3.75828	0.000171083	0.00121866
NR_002897	Snora64	Down in KSHV (+) tumor	80.009	-2.13698	0.395065	-5.40917	6.33161e-08	1.24479e-06
NR_030704	Snord55	Down in KSHV (+) tumor	13.3682	-2.14645	0.633851	-3.38636	0.000708263	0.004169
NR_028571	Snora17	Down in KSHV (+) tumor	109.736	-2.16018	0.326306	-6.62009	3.58974e-11	1.30693e-09
NR_003631	Gm6578	Down in KSHV (+) tumor	3.4833	-2.17262	0.882814	-2.46102	0.0138543	0.0477853
NR_034042	Snora5c	Down in KSHV (+) tumor	148.109	-2.17296	0.416555	-5.21651	1.82322e-07	3.35992e-06
NR_026944	Gm10941	Down in KSHV (+) tumor	55.6587	-2.17928	0.307466	-7.08788	1.36185e-12	8.58702e-11
NR_002898	Snora65	Down in KSHV (+) tumor	126.79	-2.24439	0.402366	-5.57798	2.43331e-08	5.43624e-07
NR_000003	Snord35a	Down in KSHV (+) tumor	18.267	-2.27739	0.452842	-5.02909	4.92804e-07	7.56917e-06
NR_002902	Snora62	Down in KSHV (+) tumor	27.0606	-2.29011	0.505318	-4.53202	5.84231e-06	6.3811e-05
NR_040766	9430037G07Rik	Down in KSHV (+) tumor	11.515	-2.31926	0.590532	-3.9274	8.587e-05	0.000659455
NR_040771	Gm20756	Down in KSHV (+) tumor	23.3205	-2.33138	0.73079	-3.19021	0.00142168	0.00739426
NR_034050	Snora44	Down in KSHV (+) tumor	190.61	-2.36543	0.36558	-6.47035	9.77749e-11	3.10041e-09
NR_004445	Snord22	Down in KSHV (+) tumor	2002.19	-2.37474	0.520196	-4.56508	4.99299e-06	5.5774e-05
NR_002896	Snhg1	Down in KSHV (+) tumor	1945.36	-2.38713	0.354034	-6.74265	1.55526e-11	6.37008e-10
NR_028547	Snord110	Down in KSHV (+) tumor	4.6348	-2.39181	0.734702	-3.25548	0.00113199	0.00601486
NR_028531	Snord69	Down in KSHV (+) tumor	15.8407	-2.39327	0.537648	-4.45137	8.53239e-06	8.56213e-05
NR_000002	Snord32a	Down in KSHV (+) tumor	32.6029	-2.46767	0.409847	-6.02096	1.73386e-09	4.73441e-08
NR_027901	2900060B14Rik	Down in KSHV (+) tumor	74.4934	-2.46966	0.316899	-7.79319	6.53369e-15	5.35218e-13
NR_035472	Mir1949	Down in KSHV (+) tumor	956.173	-2.47035	0.41645	-5.93192	2.99409e-09	7.74523e-08
NR_015492	C230035I16Rik	Down in KSHV (+) tumor	27.16	-2.48675	0.459146	-5.41602	6.09389e-08	1.22251e-06
NR_028078	Snora21	Down in KSHV (+) tumor	242.5	-2.48995	0.395998	-6.28779	3.22026e-10	9.89224e-09
NR_037999	4930558J18Rik	Down in KSHV (+) tumor	10.0703	-2.55948	0.555603	-4.60667	4.09164e-06	4.73186e-05
NR_003681	Snora15	Down in KSHV (+) tumor	69.5605	-2.61809	0.494572	-5.29366	1.19894e-07	2.26645e-06
NR_040387	AI606473	Down in KSHV (+) tumor	39.7121	-2.62793	0.638846	-4.11356	3.896e-05	0.000321238
NR_028079	Snora3	Down in KSHV (+) tumor	103.26	-2.65623	0.319086	-8.3245	8.46866e-17	9.24966e-15
NR_038027	B230208H11Rik	Down in KSHV (+) tumor	21.6927	-2.67914	0.577787	-4.6369	3.53674e-06	4.13883e-05
NR_028572	Snora43	Down in KSHV (+) tumor	139.862	-2.72473	0.324908	-8.38617	5.02252e-17	6.17142e-15
NR_045178	1700042O10Rik	Down in KSHV (+) tumor	3.96614	-2.80719	1.01603	-2.76291	0.00572888	0.0234646
NR_038009	2810408I11Rik	Down in KSHV (+) tumor	111.94	-2.81995	0.267386	-10.5464	5.28013e-26	2.59518e-23
NR_028519	Scarna6	Down in KSHV (+) tumor	3462.21	-2.83857	0.403266	-7.03896	1.93683e-12	1.05772e-10
NR_037680	Snora33	Down in KSHV (+) tumor	94.4498	-2.95813	0.347268	-8.5183	1.61912e-17	2.70077e-15
NR_028481	Snora31	Down in KSHV (+) tumor	47.5461	-2.96045	0.347707	-8.51421	1.67734e-17	2.70077e-15
NR_004432	Rnu12	Down in KSHV (+) tumor	666.645	-3.04601	0.544296	-5.59624	2.19054e-08	5.00768e-07
NR_033336	Snora23	Down in KSHV (+) tumor	892.722	-3.17782	0.524364	-6.06035	1.3583e-09	3.81488e-08
NR_015602	F730043M19Rik	Down in KSHV (+) tumor	97.2334	-3.23295	0.380422	-8.49834	1.92323e-17	2.70077e-15
NR_028520	Gm10451	Down in KSHV (+) tumor	17.7565	-3.24543	0.810811	-4.0027	6.26235e-05	0.000492471
NR_040286	Gm11627	Down in KSHV (+) tumor	22.4495	-3.24558	0.587617	-5.52328	3.32727e-08	7.26824e-07
NR_034051	Snora34	Down in KSHV (+) tumor	95.4169	-3.27674	0.37979	-8.62778	6.25525e-18	1.53723e-15
NR_045657	4933432I03Rik	Down in KSHV (+) tumor	2.51793	-3.32997	1.32367	-2.51571	0.0118794	0.041705
NR_001579	Terc	Down in KSHV (+) tumor	210.044	-3.35114	0.288098	-11.632	2.83523e-31	2.78703e-28
NR_040391	A230001M10Rik	Down in KSHV (+) tumor	1.95747	-3.37752	1.35437	-2.49379	0.0126389	0.0440569
NR_040365	Gm13544	Down in KSHV (+) tumor	8.00882	-3.69668	1.07553	-3.43707	0.000588036	0.00352463
NR_028545	Scarna8	Down in KSHV (+) tumor	18.7611	-3.73052	0.510951	-7.30114	2.8533e-13	2.15754e-11
NR_033629	BC021767	Down in KSHV (+) tumor	13.5263	-3.90908	0.753688	-5.18661	2.14158e-07	3.75924e-06
NR_033590	Gm8096	Down in KSHV (+) tumor	1.96409	-3.92696	1.50398	-2.61105	0.0090265	0.0334386
NR_034043	Snora47	Down in KSHV (+) tumor	2.16228	-4.09243	1.50474	-2.7197	0.00653414	0.026324
NR_046214	Gm2381	Down in KSHV (+) tumor	95.5679	-4.39565	0.561934	-7.82236	5.18429e-15	4.63287e-13
NR_015560	2610028E06Rik	Down in KSHV (+) tumor	63.4429	-4.64699	0.479805	-9.68517	3.48617e-22	1.1423e-19
NR_045848	D930028M14Rik	Down in KSHV (+) tumor	1.57486	-4.73661	1.59755	-2.96492	0.00302758	0.0141719
NR_045853	4933427E13Rik	Down in KSHV (+) tumor	2.73422	-5.53586	1.43021	-3.87067	0.000108536	0.000814433
NR_130109	Fendrr	Down in KSHV (+) tumor	7.07572	-5.90262	1.27074	-4.64503	3.40032e-06	4.02712e-05
NR_040481	1600019K03Rik	Down in KSHV (+) tumor	3.90387	-6.04986	1.42633	-4.24157	2.21965e-05	0.000194814
NR_045744	Gm20744	Down in KSHV (+) tumor	20.8202	-7.48777	0.944833	-7.92496	2.28221e-15	2.24341e-13
NR_038166	0610005C13Rik		3.27459	0.0594819	0.857091	0.0693997	0.944671	0.968313
NR_038126	0610009L18Rik		24.6341	0.336635	0.382673	0.879693	0.379026	0.531501
NR_045760	0610031O16Rik		0	NA	NA	NA	NA	NA
NR_028125	0610038B21Rik		11.4134	0.820733	0.523154	1.56882	0.116691	0.224916
NR_028113	0610039K10Rik		4.70458	1.21171	0.949005	1.27682	0.201666	0.337139
NR_040757	0610040F04Rik		0.313513	1.27305	3.53156	0.360479	0.718489	NA
NR_040640	0610043K17Rik		7.74163	1.68203	0.813034	2.06883	0.0385619	0.0996589
NR_030694	1110002L01Rik		71.8822	-0.627814	0.327833	-1.91504	0.0554874	0.130177
NR_027810	1110006O24Rik		19.7508	0.761193	0.482651	1.57711	0.11477	0.223847
NR_045272	1110015O18Rik		0	NA	NA	NA	NA	NA
NR_045995	1110019D14Rik		34.6159	-0.745973	0.395555	-1.88589	0.0593097	0.135901
NR_027930	1110020A21Rik		24.2515	0.255566	0.404123	0.632397	0.527127	0.66774
NR_045470	1110028F18Rik		3.76275	-2.10872	1.19241	-1.76846	0.0769849	0.165232
NR_015498	1500004A13Rik		37.1234	0.545876	0.392833	1.38959	0.164654	0.289027
NR_037698	1500009C09Rik		1.21462	0.904162	1.79397	0.504001	0.614261	0.739861
NR_045814	1500012K07Rik		0	NA	NA	NA	NA	NA
NR_029432	1500015A07Rik		68.9537	-0.374393	0.267166	-1.40135	0.16111	0.285868
NR_045817	1500015L24Rik		0	NA	NA	NA	NA	NA
NR_040484	1600002D24Rik		2.58439	2.23157	1.35566	1.64612	0.0997387	0.200497
NR_037959	1600010M07Rik		21.353	-0.949285	0.487505	-1.94723	0.0515069	0.122298
NR_073433	1600023N17Rik		3.73145	0.911546	1.0979	0.830266	0.406388	0.558713
NR_033522	1600029O15Rik		0.550523	2.04505	2.62825	0.778104	0.436508	NA
NR_038077	1700001G11Rik		2.22662	-1.20561	1.31241	-0.918617	0.358296	0.514919
NR_033199	1700001G17Rik		9.53554	-0.960072	0.641335	-1.49699	0.134396	0.252917
NR_033613	1700001J11Rik		0	NA	NA	NA	NA	NA
NR_036590	1700001K23Rik		0.994091	-0.23758	1.76889	-0.134311	0.893157	NA
NR_045478	1700003C15Rik		0	NA	NA	NA	NA	NA
NR_045477	1700003D09Rik		0.592484	-1.60703	2.48731	-0.646089	0.518222	NA
NR_029433	1700003G18Rik		0.662408	-0.024577	2.53513	-0.00969458	0.992265	NA
NR_040507	1700003L19Rik		0	NA	NA	NA	NA	NA
NR_040647	1700003M07Rik		1.63185	-0.973781	1.55864	-0.624765	0.532125	0.669756
NR_045982	1700003P14Rik		0	NA	NA	NA	NA	NA
NR_045621	1700006F04Rik		0.207222	0.794481	3.5338	0.224823	0.822117	NA
NR_045900	1700006H21Rik		0.412015	1.64495	3.32022	0.495433	0.620294	NA
NR_040538	1700007F19Rik		0	NA	NA	NA	NA	NA
NR_040554	1700007P06Rik		0	NA	NA	NA	NA	NA
NR_038141	1700008K24Rik		0	NA	NA	NA	NA	NA
NR_046040	1700009C05Rik		0.42349	-0.946467	3.27729	-0.288796	0.772738	NA
NR_015547	1700009J07Rik		0.632093	2.25703	3.00485	0.751128	0.452575	NA
NR_040587	1700010I02Rik		0	NA	NA	NA	NA	NA
NR_040579	1700010J16Rik		0	NA	NA	NA	NA	NA
NR_040512	1700010K23Rik		0.207222	0.794481	3.5338	0.224823	0.822117	NA
NR_045616	1700011B04Rik		0	NA	NA	NA	NA	NA
NR_073044	1700011M02Rik		1.89391	3.83974	2.23389	1.71886	0.0856395	0.179879
NR_015573	1700012D14Rik		17.1342	0.0479556	0.473726	0.101231	0.919367	0.958294
NR_045140	1700012I11Rik		0	NA	NA	NA	NA	NA
NR_164180	1700013D24Rik		0.109054	-1.12908	3.5338	-0.319509	0.749341	NA
NR_045891	1700016G22Rik		0.103611	0.313588	3.5338	0.0887396	0.929289	NA
NR_040460	1700016L21Rik		0	NA	NA	NA	NA	NA
NR_038149	1700016P04Rik		0	NA	NA	NA	NA	NA
NR_040445	1700017G19Rik		0.460992	1.78223	3.23919	0.550209	0.582176	NA
NR_040326	1700017J07Rik		0	NA	NA	NA	NA	NA
NR_003617	1700018B24Rik		0	NA	NA	NA	NA	NA
NR_045422	1700018G05Rik		0.207222	0.794481	3.5338	0.224823	0.822117	NA
NR_040497	1700019E08Rik		0.424891	1.68276	3.50969	0.47946	0.631612	NA
NR_040255	1700019G24Rik		0	NA	NA	NA	NA	NA
NR_045979	1700020G17Rik		0	NA	NA	NA	NA	NA
NR_040742	1700020M21Rik		0	NA	NA	NA	NA	NA
NR_027968	1700020N01Rik		1.35843	1.21306	1.98923	0.609814	0.541985	0.674394
NR_026924	1700020N18Rik		0.438269	-1.05664	3.24718	-0.325401	0.744878	NA
NR_045800	1700021N21Rik		0	NA	NA	NA	NA	NA
NR_003953	1700022A21Rik		0.216262	0.794481	3.5338	0.224823	0.822117	NA
NR_045509	1700022A22Rik		0	NA	NA	NA	NA	NA
NR_040568	1700022E09Rik		0	NA	NA	NA	NA	NA
NR_045488	1700022H16Rik		0.722608	-3.61343	2.10992	-1.71259	0.0867881	NA
NR_045909	1700023C21Rik		0	NA	NA	NA	NA	NA
NR_038039	1700023F02Rik		0	NA	NA	NA	NA	NA
NR_045479	1700024B18Rik		0	NA	NA	NA	NA	NA
NR_040310	1700025B11Rik		0	NA	NA	NA	NA	NA
NR_033448	1700025C18Rik		0	NA	NA	NA	NA	NA
NR_040578	1700025F24Rik		0	NA	NA	NA	NA	NA
NR_045825	1700025K24Rik		0	NA	NA	NA	NA	NA
NR_040687	1700025M24Rik		0	NA	NA	NA	NA	NA
NR_040523	1700025N23Rik		3.07243	1.91466	1.52501	1.25551	0.209294	0.347526
NR_028286	1700026D11Rik		0.199569	0.794481	3.5338	0.224823	0.822117	NA
NR_045487	1700026F02Rik		0	NA	NA	NA	NA	NA
NR_038002	1700027A15Rik		0.0997847	0.313588	3.5338	0.0887396	0.929289	NA
NR_040681	1700027F09Rik		0	NA	NA	NA	NA	NA
NR_040594	1700027H10Rik		1.17487	3.14776	1.64999	1.90774	0.0564245	0.131746
NR_040741	1700027I24Rik		0	NA	NA	NA	NA	NA
NR_040581	1700027J07Rik		0	NA	NA	NA	NA	NA
NR_033605	1700028B04Rik		1.81093	0.390132	1.41659	0.275402	0.783007	0.872671
NR_045377	1700028D13Rik		0	NA	NA	NA	NA	NA
NR_131166	1700028E10Rik		6.34341	2.26652	0.983138	2.3054	0.0211443	0.0653447
NR_038042	1700028I16Rik		0.611584	2.2155	3.02177	0.733179	0.463449	NA
NR_029436	1700028J19Rik		6.64665	-0.305427	0.637595	-0.479029	0.631918	0.753854
NR_036591	1700028M03Rik		0.305792	1.25228	3.53232	0.354521	0.722948	NA
NR_040509	1700028P15Rik		0	NA	NA	NA	NA	NA
NR_040531	1700029B22Rik		0	NA	NA	NA	NA	NA
NR_040494	1700029J03Rik		0.428707	1.69392	3.29096	0.514718	0.60675	NA
NR_015613	1700029M20Rik		0	NA	NA	NA	NA	NA
NR_045489	1700029N11Rik		0.102691	0.313588	3.5338	0.0887396	0.929289	NA
NR_045457	1700030A11Rik		0	NA	NA	NA	NA	NA
NR_015521	1700030C10Rik		2.01752	3.93032	1.67444	2.34724	0.0189128	0.060756
NR_045731	1700030F04Rik		0	NA	NA	NA	NA	NA
NR_040592	1700030L20Rik		0.797402	-3.74934	3.17623	-1.18044	0.237825	NA
NR_045903	1700030M09Rik		0	NA	NA	NA	NA	NA
NR_045304	1700030N03Rik		0	NA	NA	NA	NA	NA
NR_045345	1700030O20Rik		0.205383	0.794481	3.5338	0.224823	0.822117	NA
NR_045439	1700031A10Rik		0	NA	NA	NA	NA	NA
NR_015496	1700031M16Rik		0	NA	NA	NA	NA	NA
NR_045910	1700031P21Rik		0	NA	NA	NA	NA	NA
NR_045397	1700034G24Rik		0	NA	NA	NA	NA	NA
NR_030669	1700034H15Rik		2.86938	0.938454	1.15464	0.812765	0.416353	0.567879
NR_045380	1700034I23Rik		4.9144	1.60543	0.935844	1.71549	0.0862547	0.180401
NR_040756	1700034K08Rik		0	NA	NA	NA	NA	NA
NR_040462	1700034P13Rik		2.15213	-0.902364	1.40698	-0.641349	0.521296	0.662916
NR_040542	1700036G14Rik		0	NA	NA	NA	NA	NA
NR_045315	1700039E22Rik		0	NA	NA	NA	NA	NA
NR_033784	1700041C23Rik		2.97277	3.47432	1.58765	2.18834	0.0286451	0.080914
NR_040573	1700041M19Rik		0	NA	NA	NA	NA	NA
NR_038179	1700042G15Rik		0	NA	NA	NA	NA	NA
NR_045624	1700044C05Rik		0	NA	NA	NA	NA	NA
NR_033785	1700044K03Rik		0	NA	NA	NA	NA	NA
NR_040649	1700045H11Rik		0	NA	NA	NA	NA	NA
NR_045918	1700046C09Rik		0	NA	NA	NA	NA	NA
NR_073363	1700047E10Rik		0	NA	NA	NA	NA	NA
NR_040447	1700047G03Rik		0.969673	-0.0737547	1.81325	-0.0406755	0.967555	NA
NR_040691	1700047L14Rik		0.0997847	0.313588	3.5338	0.0887396	0.929289	NA
NR_015458	1700047M11Rik		0.238699	-2.01821	3.48545	-0.579039	0.562563	NA
NR_045300	1700048M11Rik		3.6042	2.8196	1.24885	2.25775	0.023961	0.0713916
NR_033636	1700049E15Rik		0	NA	NA	NA	NA	NA
NR_040525	1700049E22Rik		0	NA	NA	NA	NA	NA
NR_045922	1700051A21Rik		0	NA	NA	NA	NA	NA
NR_033786	1700052I22Rik		0	NA	NA	NA	NA	NA
NR_045320	1700054A03Rik		0	NA	NA	NA	NA	NA
NR_027865	1700054K19Rik		0.103611	0.313588	3.5338	0.0887396	0.929289	NA
NR_040726	1700055C04Rik		0	NA	NA	NA	NA	NA
NR_040774	1700057H15Rik		0	NA	NA	NA	NA	NA
NR_045732	1700060C16Rik		0	NA	NA	NA	NA	NA
NR_036606	1700060C20Rik		0.212445	0.794481	3.5338	0.224823	0.822117	NA
NR_038180	1700061F12Rik		0	NA	NA	NA	NA	NA
NR_038029	1700061I17Rik		0.843439	2.6717	2.84876	0.937849	0.348322	NA
NR_040467	1700063A18Rik		0	NA	NA	NA	NA	NA
NR_040392	1700063D05Rik		0.199569	0.794481	3.5338	0.224823	0.822117	NA
NR_045383	1700063O14Rik		0	NA	NA	NA	NA	NA
NR_045348	1700064J06Rik		0	NA	NA	NA	NA	NA
NR_045288	1700064M15Rik		0	NA	NA	NA	NA	NA
NR_108057	1700065I16Rik		0	NA	NA	NA	NA	NA
NR_040526	1700065J11Rik		0	NA	NA	NA	NA	NA
NR_045386	1700065O20Rik		0	NA	NA	NA	NA	NA
NR_040465	1700066B17Rik		0	NA	NA	NA	NA	NA
NR_045924	1700066N21Rik		0	NA	NA	NA	NA	NA
NR_015541	1700066O22Rik		0.882067	2.72994	2.83114	0.964257	0.334917	NA
NR_040471	1700067G17Rik		0	NA	NA	NA	NA	NA
NR_160405	1700067P10Rik		0	NA	NA	NA	NA	NA
NR_033216	1700069L16Rik		0.549903	-1.57096	2.53771	-0.619049	0.535884	NA
NR_040527	1700069P05Rik		0	NA	NA	NA	NA	NA
NR_040727	1700072B07Rik		0	NA	NA	NA	NA	NA
NR_138420	1700074H08Rik		0.205383	0.794481	3.5338	0.224823	0.822117	NA
NR_040500	1700080N15Rik		0.103611	0.313588	3.5338	0.0887396	0.929289	NA
NR_040693	1700081H04Rik		0	NA	NA	NA	NA	NA
NR_045965	1700084F23Rik		0	NA	NA	NA	NA	NA
NR_033608	1700084J12Rik		5.56608	-0.463773	0.696139	-0.666208	0.505278	0.65114
NR_046045	1700085C21Rik		0	NA	NA	NA	NA	NA
NR_030734	1700086L19Rik		1.2979	3.28869	1.9676	1.67142	0.094639	0.192792
NR_073362	1700091H14Rik		0	NA	NA	NA	NA	NA
NR_045467	1700092C02Rik		0	NA	NA	NA	NA	NA
NR_045931	1700092C10Rik		0	NA	NA	NA	NA	NA
NR_045933	1700092E19Rik		0.410765	1.64044	3.51191	0.467107	0.640423	NA
NR_045930	1700092K14Rik		0	NA	NA	NA	NA	NA
NR_040580	1700094J05Rik		2.69776	-0.548228	1.55004	-0.353687	0.723574	0.831288
NR_046049	1700094M24Rik		0	NA	NA	NA	NA	NA
NR_045468	1700095A21Rik		0.419667	1.66772	3.30657	0.504366	0.614004	NA
NR_040675	1700095B10Rik		0	NA	NA	NA	NA	NA
NR_027883	1700096J18Rik		0.454961	-1.05667	3.20933	-0.329251	0.741966	NA
NR_045287	1700097N02Rik		0	NA	NA	NA	NA	NA
NR_045934	1700100L14Rik		0.775538	0.165614	2.46722	0.0671259	0.946481	NA
NR_045270	1700101I11Rik		5.59556	-0.108716	1.14054	-0.0953201	0.924061	0.958608
NR_045045	1700101O22Rik		0	NA	NA	NA	NA	NA
NR_045302	1700102H20Rik		5.25919	-1.37418	0.843123	-1.62987	0.103129	0.20563
NR_015485	1700108F19Rik		4.64076	1.72668	1.0222	1.68918	0.0911855	0.187915
NR_015532	1700108J01Rik		0.760026	2.51536	2.43307	1.03382	0.30122	NA
NR_033788	1700109G14Rik		0.212445	0.794481	3.5338	0.224823	0.822117	NA
NR_046197	1700109G15Rik		0	NA	NA	NA	NA	NA
NR_045936	1700109I08Rik		0	NA	NA	NA	NA	NA
NR_045461	1700110C19Rik		4.78202	1.11413	0.990748	1.12454	0.260786	0.41148
NR_038059	1700110I01Rik		0	NA	NA	NA	NA	NA
NR_040728	1700110K17Rik		2.12679	2.05131	1.51564	1.35343	0.175919	0.303917
NR_033213	1700111N16Rik		0	NA	NA	NA	NA	NA
NR_077218	1700112J05Rik		0.502312	-2.26017	3.07301	-0.73549	0.462041	NA
NR_040536	1700119H24Rik		0.103611	0.313588	3.5338	0.0887396	0.929289	NA
NR_045627	1700120C14Rik		8.66492	-0.202078	0.838615	-0.240966	0.809581	0.88819
NR_046050	1700120G07Rik		0.939109	2.83342	2.01604	1.40544	0.159891	NA
NR_027915	1700120K04Rik		5.98647	1.2491	1.21364	1.02922	0.303375	0.454709
NR_045453	1700121L16Rik		0	NA	NA	NA	NA	NA
NR_036593	1700121N20Rik		0	NA	NA	NA	NA	NA
NR_003643	1700123L14Rik		6.03559	0.525452	0.846089	0.621036	0.534576	0.670675
NR_040577	1700123M08Rik		32.9505	0.168034	0.450296	0.373165	0.709026	0.819968
NR_045185	1700123O12Rik		0.205383	0.794481	3.5338	0.224823	0.822117	NA
NR_045799	1700123O21Rik		0	NA	NA	NA	NA	NA
NR_040548	1700125G22Rik		1.99464	-1.1459	1.24306	-0.921835	0.356614	0.514008
NR_038181	1700125H03Rik		11.6713	1.17745	0.62171	1.89389	0.0582395	0.134704
NR_040695	1700126H18Rik		0	NA	NA	NA	NA	NA
NR_045938	1700128A07Rik		0.265801	-2.15373	3.47195	-0.620322	0.535046	NA
NR_033618	1700128F08Rik		1.68729	-4.84417	1.99941	-2.42281	0.0154012	0.0516701
NR_040439	1810006J02Rik		3.09793	-0.94079	1.3222	-0.711533	0.476754	0.623204
NR_045472	1810007C17Rik		0.421644	1.6734	3.30308	0.506619	0.612422	NA
NR_038136	1810007D17Rik		0	NA	NA	NA	NA	NA
NR_045473	1810012K16Rik		5.01235	0.524937	0.837057	0.627122	0.530579	0.669524
NR_038140	1810018F18Rik		0	NA	NA	NA	NA	NA
NR_040346	1810019D21Rik		5.80438	-1.70963	0.762942	-2.24084	0.0250368	0.0734661
NR_040417	1810021B22Rik		14.2345	0.510673	0.460965	1.10784	0.267933	0.417398
NR_037569	1810026B05Rik		313.169	-0.00460854	0.225447	-0.0204418	0.983691	0.990746
NR_045798	1810034E14Rik		16.7281	0.605878	0.489792	1.23701	0.216083	0.354607
NR_038153	1810044D09Rik		13.2659	0.111856	0.46252	0.241841	0.808903	0.88819
NR_033571	1810062O18Rik		3.83533	0.36282	1.1017	0.329329	0.741907	0.843115
NR_027981	1810064F22Rik		0	NA	NA	NA	NA	NA
NR_040609	2010009K17Rik		1.58412	1.58774	1.76832	0.897882	0.369249	0.522642
NR_045393	2010010A06Rik		0.207222	0.794481	3.5338	0.224823	0.822117	NA
NR_033207	2010016I18Rik		5.24829	0.565259	0.793571	0.712298	0.47628	0.623204
NR_045435	2010106C02Rik		2.39315	2.24324	1.4471	1.55016	0.121103	0.232055
NR_045429	2010308F09Rik		1.14847	3.12233	2.03219	1.53643	0.124432	0.237048
NR_045169	2010310C07Rik		1.82297	3.78101	1.65514	2.28441	0.0223477	0.0681045
NR_029440	2010320M18Rik		208.449	0.0694492	0.267052	0.260058	0.794819	0.881686
NR_044985	2210039B01Rik		0.934658	2.83088	1.82461	1.5515	0.120782	NA
NR_040260	2210408F21Rik		157.887	0.0120599	0.302185	0.0399091	0.968166	0.983168
NR_045360	2210409D07Rik		0.882067	2.72994	2.83114	0.964257	0.334917	NA
NR_003492	2210409E12Rik		0.199569	0.794481	3.5338	0.224823	0.822117	NA
NR_040643	2210414B05Rik		1.23314	-3.09689	1.68451	-1.83845	0.0659958	0.147777
NR_028285	2210417A02Rik		1.74671	0.394189	1.63239	0.24148	0.809183	0.88819
NR_045389	2210420H20Rik		0	NA	NA	NA	NA	NA
NR_028122	2310001K24Rik		0	NA	NA	NA	NA	NA
NR_045490	2310002D06Rik		0.205383	0.794481	3.5338	0.224823	0.822117	NA
NR_077063	2310002F09Rik		0.412604	1.64688	3.31919	0.496168	0.619776	NA
NR_040634	2310005A03Rik		0	NA	NA	NA	NA	NA
NR_045498	2310005E17Rik		0.207222	0.794481	3.5338	0.224823	0.822117	NA
NR_045904	2310008N11Rik		2.01038	-0.280015	1.43124	-0.195645	0.844888	0.90867
NR_046007	2310010J17Rik		42.8031	-0.318647	0.347963	-0.915752	0.359797	0.51562
NR_160674	2310015D24Rik		3.47965	0.40494	2.86453	0.141364	0.887583	0.942218
NR_045491	2310016D03Rik		0	NA	NA	NA	NA	NA
NR_045495	2310020H05Rik		0	NA	NA	NA	NA	NA
NR_040603	2310030A07Rik		0.244731	0.794481	3.5338	0.224823	0.822117	NA
NR_040679	2310034O05Rik		0.199569	0.794481	3.5338	0.224823	0.822117	NA
NR_045337	2310039L15Rik		0.630273	2.25357	3.00642	0.749586	0.453504	NA
NR_040292	2310040G24Rik		20.0776	0.152306	0.566893	0.268668	0.788185	0.876455
NR_037994	2310043L19Rik		0.822629	0.450567	2.4505	0.183868	0.854117	NA
NR_045757	2310043O21Rik		0.329587	1.28014	3.53124	0.362518	0.716965	NA
NR_038055	2310065F04Rik		1.08817	3.03442	2.70663	1.12111	0.262241	0.411586
NR_028124	2310068J16Rik		6.88182	0.957153	0.669208	1.43028	0.152637	0.275813
NR_040520	2310069B03Rik		1.90175	3.84446	2.13944	1.79695	0.0723438	0.15711
NR_045496	2410003L11Rik		0.917323	0.335161	2.07256	0.161713	0.871531	NA
NR_037963	2410004I01Rik		0.861752	0.391811	2.08715	0.187726	0.851092	NA
NR_045939	2410012E07Rik		1.15047	-3.02792	2.0541	-1.47409	0.140458	0.259044
NR_033517	2410017I17Rik		3.95863	0.873369	0.885664	0.986119	0.324075	0.47761
NR_015504	2410018L13Rik		6.10983	0.320581	0.985868	0.325176	0.745048	0.843758
NR_045428	2410021H03Rik		4.24942	0.622643	0.902755	0.689714	0.490374	0.635303
NR_040318	2500004C02Rik		48.7204	0.230835	0.306086	0.754151	0.450758	0.600416
NR_028428	2610005L07Rik		153.116	0.069537	0.201913	0.34439	0.730553	0.836849
NR_045347	2610016A17Rik		0	NA	NA	NA	NA	NA
NR_077059	2610027K06Rik		6.14586	1.97032	0.870624	2.26312	0.0236284	0.0708678
NR_045046	2610035F20Rik		0	NA	NA	NA	NA	NA
NR_038175	2610206C17Rik		4.52607	-1.46676	0.858659	-1.7082	0.0875987	0.182568
NR_028298	2610306M01Rik		100.028	-0.154173	0.265928	-0.579756	0.562079	0.69152
NR_045054	2610307P16Rik		203.192	-0.060697	0.307727	-0.197243	0.843638	0.90867
NR_045172	2610316D01Rik		35.6712	-0.00388688	0.452656	-0.00858684	0.993149	0.997207
NR_045042	2700038G22Rik		79.8774	-0.328052	0.262986	-1.24741	0.212247	0.350066
NR_037693	2700046A07Rik		0	NA	NA	NA	NA	NA
NR_033198	2700046G09Rik		29.5731	0.505121	0.450933	1.12017	0.262642	0.411586
NR_045436	2700054A10Rik		57.6087	0.748379	0.442373	1.69174	0.0906961	0.187299
NR_045308	2700089I24Rik		0	NA	NA	NA	NA	NA
NR_045268	2810013P06Rik		297.311	0.508762	0.249655	2.03786	0.0415642	0.104495
NR_027984	2810025M15Rik		1150.33	0.286249	0.362329	0.790026	0.429512	0.57996
NR_045295	2810029C07Rik		19.2098	1.09609	0.455277	2.40752	0.0160614	0.0533389
NR_036594	2810049E08Rik		0.793668	0.0422419	2.14033	0.0197362	0.984254	NA
NR_045497	2810404M03Rik		0	NA	NA	NA	NA	NA
NR_030682	2810410L24Rik		39.4149	0.281941	0.348825	0.808259	0.418942	0.569598
NR_045363	2810429I04Rik		4.44331	0.437721	0.911475	0.480233	0.631062	0.753747
NR_033474	2810433D01Rik		77.8819	-0.0242588	0.343187	-0.0706868	0.943647	0.968272
NR_040562	2810442N19Rik		10.961	0.819963	0.5514	1.48706	0.137	0.255058
NR_029441	2810454H06Rik		38.915	-0.292598	0.389346	-0.751511	0.452345	0.600416
NR_045906	2810471M01Rik		3.07364	0.494292	1.28018	0.386113	0.699413	0.812675
NR_027851	2900005J15Rik		9.3102	1.19715	0.610532	1.96082	0.0498996	0.119994
NR_045298	2900009J06Rik		1.8434	0.514847	1.30573	0.3943	0.69336	0.808509
NR_015605	2900052N01Rik		0.421644	1.6734	3.30308	0.506619	0.612422	NA
NR_045365	2900057B20Rik		0.969821	-0.830053	1.73061	-0.479631	0.63149	NA
NR_033433	2900079G21Rik		0	NA	NA	NA	NA	NA
NR_033215	3000002C10Rik		17.1798	0.275311	0.533927	0.515633	0.60611	0.732849
NR_045452	3010001F23Rik		21.7184	-0.196266	0.429057	-0.457435	0.647358	0.768543
NR_045907	3100003L05Rik		0	NA	NA	NA	NA	NA
NR_045466	3110009F21Rik		0	NA	NA	NA	NA	NA
NR_045908	3110015C05Rik		0	NA	NA	NA	NA	NA
NR_040438	3110045C21Rik		6.27374	-0.273278	0.679483	-0.402184	0.687548	0.802684
NR_045056	3110056K07Rik		95.9194	-0.476823	0.231972	-2.05551	0.0398294	0.101959
NR_027974	3110070M22Rik		23.9364	-0.224314	0.362602	-0.618623	0.536165	0.670675
NR_030712	3110099E03Rik		0.722977	-0.207136	2.49291	-0.0830902	0.93378	NA
NR_045888	3200001D21Rik		9.21774	1.19677	0.591597	2.02296	0.0430778	0.105864
NR_045079	3300005D01Rik		539.819	0.471649	0.312599	1.5088	0.13135	0.247825
NR_015471	3830408C21Rik		13.2114	0.0479849	0.661464	0.0725436	0.942169	0.967766
NR_033631	4632428C04Rik		5.2021	1.14739	0.768018	1.49396	0.135186	0.253603
NR_040276	4732490B19Rik		2.11156	2.92456	2.06576	1.41573	0.156854	0.281364
NR_045290	4732491K20Rik		45.6291	-0.18211	0.383468	-0.474904	0.634855	0.75644
NR_045954	4833412C05Rik		1.27772	-0.378177	1.50283	-0.251644	0.801316	0.883811
NR_015506	4833418N02Rik		56.1319	0.671658	0.290025	2.31586	0.0205658	0.0645884
NR_045459	4833427F10Rik		1.10833	-0.518687	1.68303	-0.308187	0.75794	0.856385
NR_040732	4833428L15Rik		0	NA	NA	NA	NA	NA
NR_045501	4921509O07Rik		0	NA	NA	NA	NA	NA
NR_003646	4921511C20Rik		0	NA	NA	NA	NA	NA
NR_038000	4921513I03Rik		3.47675	1.64569	1.12747	1.45963	0.144392	0.263825
NR_045711	4921515E04Rik		0	NA	NA	NA	NA	NA
NR_045061	4921525O09Rik		0.432524	1.70509	3.50854	0.485983	0.626979	NA
NR_033782	4921531C22Rik		48.2849	0.252989	0.271641	0.931337	0.351679	0.509132
NR_045361	4921531P14Rik		0	NA	NA	NA	NA	NA
NR_033607	4921533I20Rik		0	NA	NA	NA	NA	NA
NR_045149	4922502N22Rik		0	NA	NA	NA	NA	NA
NR_045349	4930401C15Rik		0	NA	NA	NA	NA	NA
NR_045942	4930401O10Rik		0	NA	NA	NA	NA	NA
NR_045957	4930401O12Rik		0	NA	NA	NA	NA	NA
NR_045940	4930402F11Rik		0.334811	1.30131	3.53022	0.368621	0.71241	NA
NR_040495	4930404A05Rik		0	NA	NA	NA	NA	NA
NR_045941	4930404H11Rik		0.570495	-1.64128	2.99304	-0.548366	0.583441	NA
NR_028368	4930404I05Rik		11.3402	0.492216	0.584417	0.842233	0.399657	0.553328
NR_046307	4930405A10Rik		0.50183	1.93366	3.19921	0.604418	0.545566	NA
NR_040505	4930405A21Rik		5.80989	-0.234245	0.694618	-0.337229	0.735944	0.839236
NR_045956	4930405D11Rik		0.212445	0.794481	3.5338	0.224823	0.822117	NA
NR_045350	4930405J17Rik		0.30318	1.24792	3.53246	0.353273	0.723884	NA
NR_040543	4930406D18Rik		0	NA	NA	NA	NA	NA
NR_040631	4930412B13Rik		0.122365	0.313588	3.5338	0.0887396	0.929289	NA
NR_030693	4930412C18Rik		0.737691	2.48077	2.48761	0.997247	0.318645	NA
NR_024257	4930412O13Rik		0.199569	0.794481	3.5338	0.224823	0.822117	NA
NR_040694	4930413E15Rik		0	NA	NA	NA	NA	NA
NR_045883	4930413F20Rik		0.627583	2.2519	2.227	1.01118	0.311929	NA
NR_045614	4930413G21Rik		67.8607	0.80168	0.334705	2.39518	0.016612	0.0549819
NR_040294	4930414N06Rik		5.00638	-0.425779	0.702988	-0.60567	0.544734	0.67664
NR_015527	4930417O13Rik		1.83368	3.78708	1.69338	2.2364	0.0253253	0.0738717
NR_045806	4930417O22Rik		0	NA	NA	NA	NA	NA
NR_040595	4930419G24Rik		0	NA	NA	NA	NA	NA
NR_038183	4930423M02Rik		0	NA	NA	NA	NA	NA
NR_038182	4930425K10Rik		0	NA	NA	NA	NA	NA
NR_040545	4930425O10Rik		0	NA	NA	NA	NA	NA
NR_024323	4930426L09Rik		12.5795	-0.0321329	0.673798	-0.0476892	0.961964	0.981942
NR_045943	4930428E07Rik		0	NA	NA	NA	NA	NA
NR_045871	4930428O21Rik		0	NA	NA	NA	NA	NA
NR_040699	4930429D17Rik		0.212445	0.794481	3.5338	0.224823	0.822117	NA
NR_040734	4930429F24Rik		9.59875	1.30501	0.872132	1.49635	0.134563	0.252917
NR_045186	4930430F21Rik		0	NA	NA	NA	NA	NA
NR_073013	4930431F12Rik		0.613241	2.21875	3.06971	0.722787	0.469811	NA
NR_045059	4930431P03Rik		3.24341	0.819852	1.27693	0.64205	0.520841	0.662916
NR_045953	4930432J09Rik		0.361065	-1.53739	3.40064	-0.452088	0.651206	NA
NR_040544	4930433B08Rik		2.21331	4.06625	1.68432	2.41417	0.015771	0.0527309
NR_046274	4930434J06Rik		0	NA	NA	NA	NA	NA
NR_045961	4930438E09Rik		0.950658	0.590693	2.0542	0.287553	0.773689	NA
NR_040473	4930440C22Rik		0	NA	NA	NA	NA	NA
NR_040501	4930441J16Rik		0	NA	NA	NA	NA	NA
NR_040747	4930442J19Rik		0	NA	NA	NA	NA	NA
NR_015596	4930442L01Rik		0	NA	NA	NA	NA	NA
NR_040504	4930443O20Rik		6.37983	0.279787	0.731327	0.382574	0.702036	0.813455
NR_038034	4930444F02Rik		0	NA	NA	NA	NA	NA
NR_045959	4930447J18Rik		0	NA	NA	NA	NA	NA
NR_046184	4930447K03Rik		4.79967	2.20531	0.979103	2.25238	0.0242981	0.071943
NR_045168	4930447N08Rik		0.830275	2.65487	2.39352	1.10919	0.267348	NA
NR_045960	4930448C13Rik		0	NA	NA	NA	NA	NA
NR_046032	4930448F12Rik		0	NA	NA	NA	NA	NA
NR_040700	4930448H16Rik		0.327748	1.27305	3.53156	0.360479	0.718489	NA
NR_040475	4930448I06Rik		0	NA	NA	NA	NA	NA
NR_040696	4930448I18Rik		0	NA	NA	NA	NA	NA
NR_004448	4930448K20Rik		0	NA	NA	NA	NA	NA
NR_045921	4930449E01Rik		0	NA	NA	NA	NA	NA
NR_045319	4930449E18Rik		0.980454	2.88295	2.32793	1.23842	0.215561	NA
NR_073370	4930451G09Rik		26.0908	0.361139	0.394823	0.914685	0.360357	0.51562
NR_045433	4930452A19Rik		0	NA	NA	NA	NA	NA
NR_045060	4930452G13Rik		0	NA	NA	NA	NA	NA
NR_040629	4930452N14Rik		0	NA	NA	NA	NA	NA
NR_073360	4930453L07Rik		0	NA	NA	NA	NA	NA
NR_045968	4930455B14Rik		0	NA	NA	NA	NA	NA
NR_045352	4930455C13Rik		6.53457	0.879515	0.787057	1.11747	0.263792	0.411599
NR_040596	4930455H04Rik		0.244731	0.794481	3.5338	0.224823	0.822117	NA
NR_045469	4930455J16Rik		0	NA	NA	NA	NA	NA
NR_045887	4930456L15Rik		0	NA	NA	NA	NA	NA
NR_046190	4930459L07Rik		0	NA	NA	NA	NA	NA
NR_040736	4930461G14Rik		0.451145	-1.05667	3.21788	-0.328373	0.74263	NA
NR_027978	4930465K10Rik		8.63489	-0.923523	0.734585	-1.2572	0.208679	0.347093
NR_045973	4930465M20Rik		0	NA	NA	NA	NA	NA
NR_045353	4930467K11Rik		0.218108	-1.90561	3.49762	-0.544831	0.58587	NA
NR_045764	4930470H14Rik		0.216262	0.794481	3.5338	0.224823	0.822117	NA
NR_027825	4930470P17Rik		0.444082	-1.05665	3.23399	-0.326733	0.74387	NA
NR_046192	4930471C04Rik		0.205383	0.794481	3.5338	0.224823	0.822117	NA
NR_015571	4930471G03Rik		0.4443	1.73583	3.26469	0.5317	0.594934	NA
NR_045980	4930471M09Rik		1.64431	-2.46585	1.4694	-1.67813	0.0933208	0.191512
NR_040348	4930473A02Rik		8.97433	1.05015	0.659962	1.59122	0.11156	0.218889
NR_045356	4930473O22Rik		0	NA	NA	NA	NA	NA
NR_045712	4930474H20Rik		0	NA	NA	NA	NA	NA
NR_038130	4930474N09Rik		0	NA	NA	NA	NA	NA
NR_046060	4930478P22Rik		0	NA	NA	NA	NA	NA
NR_046277	4930479D17Rik		4.72907	0.0281417	1.21104	0.0232376	0.981461	0.989572
NR_045463	4930480K15Rik		0.109054	-1.12908	3.5338	-0.319509	0.749341	NA
NR_046278	4930480M12Rik		0	NA	NA	NA	NA	NA
NR_027938	4930481A15Rik		5.72639	0.193958	0.748669	0.259071	0.795581	0.881686
NR_015603	4930483J18Rik		23.8248	3.9628	1.9514	2.03074	0.042281	0.104955
NR_045354	4930483K19Rik		16.9677	-1.21655	0.557572	-2.18188	0.0291187	0.0820163
NR_046279	4930483O08Rik		0.122365	0.313588	3.5338	0.0887396	0.929289	NA
NR_038024	4930486F22Rik		0.109054	-1.12908	3.5338	-0.319509	0.749341	NA
NR_045734	4930486I03Rik		0	NA	NA	NA	NA	NA
NR_046191	4930487D11Rik		0.207222	0.794481	3.5338	0.224823	0.822117	NA
NR_040627	4930488B22Rik		0	NA	NA	NA	NA	NA
NR_045758	4930500F04Rik		0	NA	NA	NA	NA	NA
NR_040701	4930500L23Rik		0	NA	NA	NA	NA	NA
NR_040737	4930502A04Rik		0.244731	0.794481	3.5338	0.224823	0.822117	NA
NR_046281	4930502E09Rik		4.03074	1.49643	1.1462	1.30555	0.191705	0.323791
NR_028310	4930503E24Rik		1.81869	-1.94143	1.2488	-1.55464	0.120032	0.230903
NR_040477	4930503O07Rik		1.5043	3.50355	1.91486	1.82966	0.0673007	0.149149
NR_045761	4930505G20Rik		0	NA	NA	NA	NA	NA
NR_073374	4930506C21Rik		10.4603	0.962654	0.547484	1.75832	0.0786923	0.167797
NR_027926	4930507D05Rik		13.2203	-0.885699	0.453388	-1.95351	0.0507589	0.121107
NR_045735	4930509E16Rik		1.17787	-1.79796	1.67502	-1.0734	0.283092	0.432783
NR_040547	4930509J09Rik		0	NA	NA	NA	NA	NA
NR_040663	4930509K18Rik		0	NA	NA	NA	NA	NA
NR_045966	4930511A02Rik		0	NA	NA	NA	NA	NA
NR_040761	4930511E03Rik		0	NA	NA	NA	NA	NA
NR_015494	4930511M06Rik		2.97092	-1.46291	1.08788	-1.34473	0.178712	0.306586
NR_045416	4930513D17Rik		0.212445	0.794481	3.5338	0.224823	0.822117	NA
NR_015574	4930513N10Rik		23.3877	0.0888274	0.430258	0.206452	0.836438	0.903537
NR_040654	4930515B02Rik		0	NA	NA	NA	NA	NA
NR_027872	4930515G01Rik		16.6592	0.622307	0.445453	1.39702	0.162407	0.286619
NR_045440	4930515L19Rik		0	NA	NA	NA	NA	NA
NR_040611	4930517E11Rik		0	NA	NA	NA	NA	NA
NR_045364	4930518P08Rik		0	NA	NA	NA	NA	NA
NR_045975	4930519D14Rik		0	NA	NA	NA	NA	NA
NR_040763	4930519F24Rik		0	NA	NA	NA	NA	NA
NR_045974	4930519H02Rik		0.207222	0.794481	3.5338	0.224823	0.822117	NA
NR_040383	4930520O04Rik		17.6205	-0.045903	0.458625	-0.100088	0.920274	0.958294
NR_036596	4930520P13Rik		0.11935	-1.12908	3.5338	-0.319509	0.749341	NA
NR_040602	4930521E06Rik		2.35034	1.02201	1.167	0.875756	0.381163	0.533737
NR_040665	4930522O17Rik		0.781569	2.54929	2.42666	1.05054	0.293472	NA
NR_040451	4930523O13Rik		0.109054	-1.12908	3.5338	-0.319509	0.749341	NA
NR_045661	4930524C18Rik		0	NA	NA	NA	NA	NA
NR_045316	4930524O05Rik		0	NA	NA	NA	NA	NA
NR_040735	4930524O08Rik		0	NA	NA	NA	NA	NA
NR_045317	4930526L06Rik		0.976618	2.87457	1.82555	1.57463	0.115342	NA
NR_045809	4930527F14Rik		0.670753	-0.338047	2.51065	-0.134645	0.892892	NA
NR_045395	4930527G23Rik		0	NA	NA	NA	NA	NA
NR_045977	4930528D03Rik		0	NA	NA	NA	NA	NA
NR_040516	4930528P14Rik		0	NA	NA	NA	NA	NA
NR_033593	4930529C04Rik		1.75201	0.344955	1.40776	0.245038	0.806427	0.887702
NR_040457	4930529K09Rik		0	NA	NA	NA	NA	NA
NR_040478	4930533P14Rik		0	NA	NA	NA	NA	NA
NR_040600	4930539C22Rik		0	NA	NA	NA	NA	NA
NR_030689	4930539J05Rik		54.739	-0.632377	0.417678	-1.51403	0.130018	0.246258
NR_040597	4930539M17Rik		0	NA	NA	NA	NA	NA
NR_040746	4930540M03Rik		0.212445	0.794481	3.5338	0.224823	0.822117	NA
NR_040566	4930542D17Rik		0.347422	1.29504	3.50523	0.369459	0.711786	NA
NR_045978	4930543E12Rik		0.199569	0.794481	3.5338	0.224823	0.822117	NA
NR_045976	4930544M13Rik		1.01503	-2.7328	2.12243	-1.28758	0.197891	NA
NR_045374	4930545E07Rik		0.327162	-2.48488	3.44367	-0.72158	0.470553	NA
NR_045357	4930545H06Rik		0	NA	NA	NA	NA	NA
NR_040517	4930545L23Rik		5.54134	2.36386	1.01759	2.32301	0.0201789	0.0635764
NR_038051	4930546C10Rik		0.930199	0.356833	2.07238	0.172185	0.863292	NA
NR_040754	4930546K05Rik		0	NA	NA	NA	NA	NA
NR_040514	4930547E08Rik		0.244731	0.794481	3.5338	0.224823	0.822117	NA
NR_040564	4930547E14Rik		0	NA	NA	NA	NA	NA
NR_045811	4930548G14Rik		0	NA	NA	NA	NA	NA
NR_045462	4930548J01Rik		0	NA	NA	NA	NA	NA
NR_040656	4930548K13Rik		0	NA	NA	NA	NA	NA
NR_045376	4930549G23Rik		9.37419	0.58626	0.652562	0.898397	0.368974	0.522642
NR_040567	4930553E22Rik		0	NA	NA	NA	NA	NA
NR_040739	4930554C24Rik		0	NA	NA	NA	NA	NA
NR_040506	4930556C24Rik		0	NA	NA	NA	NA	NA
NR_045714	4930556J02Rik		0	NA	NA	NA	NA	NA
NR_045065	4930556M19Rik		33.6142	-0.0350036	0.405948	-0.0862267	0.931286	0.962623
NR_045358	4930556N09Rik		0.842323	2.64954	2.90893	0.910829	0.362386	NA
NR_040703	4930557J02Rik		0.628277	2.25121	2.51892	0.89372	0.371471	NA
NR_015490	4930558C23Rik		0	NA	NA	NA	NA	NA
NR_045441	4930558G05Rik		0	NA	NA	NA	NA	NA
NR_038031	4930562F07Rik		5.542	-0.955651	0.686084	-1.39291	0.163648	0.287775
NR_045379	4930563E18Rik		1.35655	-2.16296	1.50911	-1.43326	0.151783	0.274775
NR_040704	4930563F08Rik		0.509188	1.95584	2.69265	0.726363	0.467617	NA
NR_040752	4930565D16Rik		0	NA	NA	NA	NA	NA
NR_015535	4930567H12Rik		0	NA	NA	NA	NA	NA
NR_157388	4930567H17Rik		0	NA	NA	NA	NA	NA
NR_040576	4930567J20Rik		0	NA	NA	NA	NA	NA
NR_046010	4930567K20Rik		0	NA	NA	NA	NA	NA
NR_040755	4930568E12Rik		0	NA	NA	NA	NA	NA
NR_040480	4930568G15Rik		1.73125	3.70491	1.93669	1.91301	0.0557467	0.130474
NR_045371	4930572K03Rik		0	NA	NA	NA	NA	NA
NR_073011	4930572O03Rik		7.07219	2.06277	1.00254	2.05753	0.0396352	0.101727
NR_045718	4930572O13Rik		0.108131	0.313588	3.5338	0.0887396	0.929289	NA
NR_073429	4930577N17Rik		54.688	0.285573	0.33198	0.860209	0.389674	0.544104
NR_045391	4930578E11Rik		0	NA	NA	NA	NA	NA
NR_045991	4930578M01Rik		2.98347	-2.33013	1.19265	-1.95375	0.0507313	0.121107
NR_040575	4930578N18Rik		0	NA	NA	NA	NA	NA
NR_038053	4930579G18Rik		47.8819	0.728185	0.462871	1.57319	0.115675	0.224535
NR_029444	4930579K19Rik		8.72584	1.12457	0.919812	1.2226	0.221479	0.360454
NR_029475	4930581F22Rik		51.6802	-0.200506	0.266515	-0.752326	0.451855	0.600416
NR_027879	4930583K01Rik		0.102691	0.313588	3.5338	0.0887396	0.929289	NA
NR_040612	4930583P06Rik		0	NA	NA	NA	NA	NA
NR_029445	4930584F24Rik		0	NA	NA	NA	NA	NA
NR_040604	4930590L20Rik		0	NA	NA	NA	NA	NA
NR_045070	4930592A05Rik		2.00231	1.23908	1.45485	0.851692	0.394385	0.549123
NR_045167	4930593A02Rik		0.68662	-2.03857	2.05644	-0.99131	0.321534	NA
NR_040753	4930593C16Rik		0.218108	-1.90561	3.49762	-0.544831	0.58587	NA
NR_024017	4930594C11Rik		23.9919	1.03295	0.45316	2.27943	0.0226416	0.0686934
NR_045736	4930597G03Rik		0	NA	NA	NA	NA	NA
NR_040479	4930598F16Rik		0	NA	NA	NA	NA	NA
NR_045813	4930599N23Rik		12.835	0.296296	0.653186	0.453616	0.650106	0.770873
NR_045306	4931403E22Rik		3.18862	1.54423	1.03767	1.48817	0.136705	0.255058
NR_040593	4931419H13Rik		0	NA	NA	NA	NA	NA
NR_040561	4931420L22Rik		0	NA	NA	NA	NA	NA
NR_033445	4931428L18Rik		0	NA	NA	NA	NA	NA
NR_038004	4931429P17Rik		0	NA	NA	NA	NA	NA
NR_045183	4931431B13Rik		0	NA	NA	NA	NA	NA
NR_045807	4931431C16Rik		14.5825	0.928249	0.650833	1.42625	0.153797	0.276385
NR_040522	4932412D23Rik		0	NA	NA	NA	NA	NA
NR_040764	4932413F04Rik		0	NA	NA	NA	NA	NA
NR_028259	4932414J04Rik		0.218108	-1.90561	3.49762	-0.544831	0.58587	NA
NR_073205	4932415M13Rik		0	NA	NA	NA	NA	NA
NR_027643	4932435O22Rik		0	NA	NA	NA	NA	NA
NR_045182	4932702P03Rik		0	NA	NA	NA	NA	NA
NR_003635	4933400A11Rik		4.46947	1.39197	1.21973	1.14121	0.253781	0.405636
NR_045432	4933400B14Rik		0.218108	-1.90561	3.49762	-0.544831	0.58587	NA
NR_040770	4933400C23Rik		0	NA	NA	NA	NA	NA
NR_045730	4933400L20Rik		0	NA	NA	NA	NA	NA
NR_033580	4933401B06Rik		0	NA	NA	NA	NA	NA
NR_045431	4933401D09Rik		0	NA	NA	NA	NA	NA
NR_040540	4933401H06Rik		1.15339	1.04722	1.76804	0.592306	0.553646	0.68371
NR_045504	4933402C06Rik		0	NA	NA	NA	NA	NA
NR_040682	4933402J10Rik		0	NA	NA	NA	NA	NA
NR_046059	4933402J15Rik		0.11935	-1.12908	3.5338	-0.319509	0.749341	NA
NR_045920	4933404G15Rik		0	NA	NA	NA	NA	NA
NR_046038	4933404K08Rik		0	NA	NA	NA	NA	NA
NR_015555	4933404O12Rik		145.419	-0.0284889	0.236997	-0.120208	0.904318	0.9483
NR_046036	4933405D12Rik		0.837007	2.66445	2.44411	1.09015	0.275647	NA
NR_045506	4933405E24Rik		0	NA	NA	NA	NA	NA
NR_044986	4933406C10Rik		8.90421	-0.377236	0.587352	-0.642265	0.520701	0.662916
NR_040502	4933406D12Rik		0.103611	0.313588	3.5338	0.0887396	0.929289	NA
NR_015568	4933406F09Rik		0	NA	NA	NA	NA	NA
NR_046037	4933406G16Rik		0.319873	1.29662	3.53047	0.367265	0.713421	NA
NR_029438	4933406I18Rik		9.23987	0.636687	0.562095	1.1327	0.257339	0.408381
NR_046004	4933406J10Rik		5.05993	1.90899	1.04682	1.82361	0.0682109	0.150339
NR_015512	4933406K04Rik		0	NA	NA	NA	NA	NA
NR_045819	4933407E24Rik		0.216262	0.794481	3.5338	0.224823	0.822117	NA
NR_040731	4933407I05Rik		0.106223	0.313588	3.5338	0.0887396	0.929289	NA
NR_045810	4933408J17Rik		0.11935	-1.12908	3.5338	-0.319509	0.749341	NA
NR_045831	4933408N05Rik		0.399139	1.60461	3.51384	0.456655	0.647919	NA
NR_045342	4933411E08Rik		0	NA	NA	NA	NA	NA
NR_045158	4933411G06Rik		0	NA	NA	NA	NA	NA
NR_045507	4933412O06Rik		1.27114	3.26349	2.7401	1.19101	0.233649	0.377138
NR_038005	4933413J09Rik		4.23526	2.01474	1.09785	1.83518	0.0664795	0.148185
NR_045508	4933413L06Rik		0.875004	2.71753	2.38156	1.14107	0.253841	NA
NR_040498	4933416E03Rik		0	NA	NA	NA	NA	NA
NR_102724	4933416I08Rik		0	NA	NA	NA	NA	NA
NR_045849	4933417D19Rik		5.4356	2.03308	0.885962	2.29477	0.0217461	0.0668013
NR_040454	4933417E11Rik		3.37433	0.282068	0.972567	0.290024	0.771798	0.866291
NR_033592	4933417G07Rik		9.70584	0.194399	0.651382	0.298441	0.765366	0.862793
NR_045842	4933417O13Rik		1.55383	3.55954	1.92202	1.85198	0.0640288	0.144359
NR_040715	4933422A05Rik		1.07687	-4.18991	2.27741	-1.83977	0.0658015	0.147678
NR_045372	4933424G05Rik		6.83985	1.13268	0.836267	1.35445	0.175593	0.303887
NR_046460	4933425B07Rik		0.442942	1.73013	2.77957	0.622445	0.53365	NA
NR_134979	4933427D06Rik		3.20046	1.59134	1.13759	1.39886	0.161854	0.286378
NR_033197	4933427E11Rik		11.659	-0.821373	0.585345	-1.40323	0.160549	0.285868
NR_045160	4933427I22Rik		0	NA	NA	NA	NA	NA
NR_040644	4933428C19Rik		0	NA	NA	NA	NA	NA
NR_033783	4933429O19Rik		0	NA	NA	NA	NA	NA
NR_045855	4933430H16Rik		0	NA	NA	NA	NA	NA
NR_045857	4933430M04Rik		0	NA	NA	NA	NA	NA
NR_045854	4933430N04Rik		0	NA	NA	NA	NA	NA
NR_040716	4933432G23Rik		0	NA	NA	NA	NA	NA
NR_015575	4933432I09Rik		0.299354	1.2373	3.53282	0.35023	0.726166	NA
NR_045856	4933433F19Rik		0	NA	NA	NA	NA	NA
NR_040719	4933433G15Rik		14.8221	-0.498832	0.555784	-0.897528	0.369437	0.522642
NR_045851	4933433G19Rik		8.31565	0.900225	0.651384	1.38202	0.166966	0.292314
NR_045458	4933433H22Rik		3.9566	0.591708	0.998169	0.592794	0.553319	0.68371
NR_040455	4933436E23Rik		0	NA	NA	NA	NA	NA
NR_046208	4933436H12Rik		0	NA	NA	NA	NA	NA
NR_040685	4933438B17Rik		0	NA	NA	NA	NA	NA
NR_045446	4933438K21Rik		1.41226	-0.244723	1.66048	-0.147381	0.882831	0.939202
NR_135273	4933439C10Rik		63.8345	-0.52174	0.392	-1.33097	0.183198	0.31319
NR_040558	4933439K11Rik		2.9671	0.300319	1.08374	0.277115	0.781692	0.872194
NR_045344	4933440J02Rik		0	NA	NA	NA	NA	NA
NR_045803	4933440M02Rik		0.42533	-0.946527	3.27276	-0.289214	0.772418	NA
NR_015558	5031425F14Rik		12.5724	1.55452	0.660575	2.35329	0.0186082	0.0601704
NR_160686	5031434O11Rik		3.83004	2.22883	1.07216	2.07882	0.0376337	0.0987546
NR_040413	5033403H07Rik		0	NA	NA	NA	NA	NA
NR_033600	5033404E19Rik		0	NA	NA	NA	NA	NA
NR_029464	5033406O09Rik		116.199	-0.832245	0.399055	-2.08554	0.0370206	0.0986213
NR_040510	5330411J11Rik		0.207222	0.794481	3.5338	0.224823	0.822117	NA
NR_029381	5330413P13Rik		0	NA	NA	NA	NA	NA
NR_015552	5330434G04Rik		0.216262	0.794481	3.5338	0.224823	0.822117	NA
NR_037679	5330439B14Rik		0.522359	1.98599	2.64914	0.749674	0.453451	NA
NR_015581	5430402O13Rik		7.47687	0.743916	0.874578	0.8506	0.394992	0.549189
NR_027914	5430405H02Rik		35.1467	-0.205177	0.294195	-0.697418	0.485541	0.632168
NR_040352	5430421F17Rik		5.10511	-2.20041	1.23452	-1.7824	0.074684	0.160996
NR_045858	5430427M07Rik		0.529634	-0.494269	2.3356	-0.211624	0.832401	NA
NR_040541	5430434I15Rik		1.54802	-2.40716	1.72131	-1.39844	0.16198	0.286378
NR_045274	5430437J10Rik		25.3314	-0.957218	0.511251	-1.87231	0.0611644	0.139177
NR_045859	5430440P10Rik		0.482063	-1.18804	3.15955	-0.376016	0.706905	NA
NR_038010	5530401A14Rik		1.41421	-4.57663	2.18153	-2.0979	0.0359142	0.0967224
NR_038158	5730405O15Rik		10.3812	0.931563	0.542489	1.7172	0.0859424	0.180131
NR_045424	5730412P04Rik		0	NA	NA	NA	NA	NA
NR_033596	5730416F02Rik		4.97652	-0.401722	0.774714	-0.518543	0.604079	0.731362
NR_045339	5730420D15Rik		1.68256	1.60413	1.67223	0.959277	0.337419	0.491382
NR_045341	5730435O14Rik		3.04404	2.46159	1.47315	1.67096	0.0947291	0.192792
NR_045801	5730460C07Rik		0.244731	0.794481	3.5338	0.224823	0.822117	NA
NR_073462	5730488B01Rik		0.199569	0.794481	3.5338	0.224823	0.822117	NA
NR_027973	5730522E02Rik		0	NA	NA	NA	NA	NA
NR_045384	5830416I19Rik		0	NA	NA	NA	NA	NA
NR_028359	5830417I10Rik		222.132	0.610608	0.295399	2.06706	0.0387281	0.0996589
NR_040466	5830418P13Rik		1.20731	-1.43077	1.8485	-0.774018	0.43892	0.589425
NR_038060	5830428M24Rik		3.92266	1.46931	1.00203	1.46634	0.142557	0.261443
NR_015548	5830432E09Rik		62.5748	0.0438123	0.31894	0.137369	0.890739	0.943339
NR_073359	5830454E08Rik		9.82534	0.0834075	0.522144	0.15974	0.873086	0.931508
NR_046158	5930438M14Rik		0.798278	2.59838	3.47113	0.748569	0.454117	NA
NR_045311	6030407O03Rik		0	NA	NA	NA	NA	NA
NR_036598	6030440G07Rik		0.428707	1.69392	3.29096	0.514718	0.60675	NA
NR_040702	6030466F02Rik		0.205383	0.794481	3.5338	0.224823	0.822117	NA
NR_029446	6230400D17Rik		18.2443	-0.261255	0.427003	-0.611834	0.540648	0.673582
NR_040589	6330410L21Rik		0	NA	NA	NA	NA	NA
NR_045141	6330415B21Rik		0	NA	NA	NA	NA	NA
NR_045821	6330418K02Rik		13.3605	0.41937	0.487254	0.860681	0.389414	0.544104
NR_046179	6430584L05Rik		1.42714	3.4408	1.9549	1.76008	0.0783934	0.167797
NR_029460	6530402F18Rik		106.155	0.27008	0.499003	0.541239	0.588343	0.717545
NR_027881	6530411M01Rik		0	NA	NA	NA	NA	NA
NR_040307	6720468P15Rik		4.05791	0.670444	1.08055	0.620466	0.534951	0.670675
NR_040492	6720483E21Rik		1.34774	0.0480071	1.91102	0.0251212	0.979958	0.989572
NR_030708	6820431F20Rik		127.58	0.0205302	0.216573	0.0947959	0.924477	0.958608
NR_046272	7420700N18Rik		1.2261	-0.455612	1.91977	-0.237326	0.812404	0.889388
NR_045860	7420701I03Rik		0	NA	NA	NA	NA	NA
NR_040744	7630403G23Rik		0	NA	NA	NA	NA	NA
NR_157373	8030423J24Rik		0	NA	NA	NA	NA	NA
NR_040615	8030442B05Rik		0.527094	1.99521	3.12532	0.638401	0.523213	NA
NR_040664	8030443G20Rik		0	NA	NA	NA	NA	NA
NR_045373	8430422H06Rik		0	NA	NA	NA	NA	NA
NR_028317	8430429K09Rik		72.609	0.58218	0.366897	1.58677	0.112566	0.219984
NR_040645	8430436N08Rik		0	NA	NA	NA	NA	NA
NR_040503	8430437L04Rik		0	NA	NA	NA	NA	NA
NR_040618	9030204H09Rik		0	NA	NA	NA	NA	NA
NR_045878	9030404E10Rik		0	NA	NA	NA	NA	NA
NR_102361	9030612E09Rik		1.89381	3.84177	1.66721	2.30431	0.0212055	0.0653447
NR_108041	9030619P08Rik		0.597005	-1.69094	2.17906	-0.775993	0.437753	NA
NR_045050	9130015A21Rik		0	NA	NA	NA	NA	NA
NR_040499	9130015L21Rik		0	NA	NA	NA	NA	NA
NR_033635	9130019P16Rik		4.1317	2.37704	1.11013	2.14123	0.0322555	0.0895682
NR_024325	9130024F11Rik		23.7691	-0.387857	0.47738	-0.812471	0.416522	0.567879
NR_033453	9130209A04Rik		0	NA	NA	NA	NA	NA
NR_046180	9130221F21Rik		0	NA	NA	NA	NA	NA
NR_046001	9130221H12Rik		80.1365	0.615654	0.379214	1.6235	0.104483	0.207442
NR_045837	9130227L01Rik		0	NA	NA	NA	NA	NA
NR_027961	9130230L23Rik		1.07171	0.931435	2.39157	0.389465	0.696932	0.81075
NR_045865	9230009I02Rik		0.207222	0.794481	3.5338	0.224823	0.822117	NA
NR_040511	9230102O04Rik		0	NA	NA	NA	NA	NA
NR_040463	9230112J17Rik		1.79996	1.60303	1.51225	1.06003	0.289131	0.439437
NR_015537	9230114K14Rik		49.4265	0.324665	0.362598	0.895385	0.370581	0.522642
NR_024328	9230116N13Rik		24.8869	-0.850809	0.382788	-2.22267	0.0262384	0.0756374
NR_028442	9330020H09Rik		87.1589	-0.225866	0.231903	-0.973966	0.330074	0.485722
NR_015587	9330111N05Rik		0.675795	2.3313	2.24616	1.03791	0.299313	NA
NR_045400	9330117O12Rik		2.75683	1.30492	1.16669	1.11848	0.263362	0.411586
NR_033222	9330151L19Rik		60.7406	0.423105	0.423947	0.998013	0.318273	0.469764
NR_015589	9330158H04Rik		0	NA	NA	NA	NA	NA
NR_038007	9330162B11Rik		0	NA	NA	NA	NA	NA
NR_015514	9330175E14Rik		20.3316	1.11948	0.71341	1.5692	0.116602	0.224916
NR_045151	9330175M20Rik		1.20604	-3.06395	1.68657	-1.81667	0.069267	0.151647
NR_040553	9330178D15Rik		0	NA	NA	NA	NA	NA
NR_040275	9330179D12Rik		15.136	-0.524312	0.509502	-1.02907	0.303448	0.454709
NR_045737	9430014N10Rik		0.109054	-1.12908	3.5338	-0.319509	0.749341	NA
NR_045988	9430018G01Rik		33.5501	1.15935	0.555072	2.08865	0.0367393	0.0984053
NR_033568	9430041J12Rik		2.1001	1.95193	1.71746	1.13652	0.25574	0.40685
NR_015525	9430060I03Rik		4.82138	-0.239265	0.825718	-0.289766	0.771995	0.866291
NR_040483	9530026F06Rik		0	NA	NA	NA	NA	NA
NR_015530	9530026P05Rik		7.25784	0.834915	0.829934	1.006	0.314415	0.465466
NR_015562	9530036O11Rik		0	NA	NA	NA	NA	NA
NR_040272	9530051G07Rik		0.209834	0.794481	3.5338	0.224823	0.822117	NA
NR_046017	9530052E02Rik		0.477399	-3.01752	3.40951	-0.885028	0.376141	NA
NR_045777	9530080O11Rik		0	NA	NA	NA	NA	NA
NR_015472	9530082P21Rik		664.509	0.556722	0.296762	1.87599	0.0606571	0.138343
NR_015539	9630013A20Rik		1.59568	3.59108	1.90913	1.881	0.0599713	0.137097
NR_038006	9630028B13Rik		3.75597	0.511075	0.83002	0.615739	0.538067	0.671218
NR_015544	9630028H03Rik		0	NA	NA	NA	NA	NA
NR_040552	9830132P13Rik		0.63409	2.26219	2.51607	0.899099	0.3686	NA
NR_045314	9830166K06Rik		0	NA	NA	NA	NA	NA
NR_040616	A130077B15Rik		25.6271	0.166596	0.372937	0.446714	0.655081	0.774535
NR_027298	A230020J21Rik		2.80421	-1.06033	1.02128	-1.03823	0.299163	0.450348
NR_040374	A230028O05Rik		26.5995	0.21943	0.417016	0.526191	0.598755	0.728436
NR_015495	A230056P14Rik		49.6195	-0.0984114	0.295699	-0.33281	0.739278	0.8411
NR_015533	A230057D06Rik		13.8362	0.398798	0.684284	0.582796	0.560031	0.689863
NR_027446	A230072C01Rik		26.1219	-1.01309	0.451404	-2.24431	0.0248121	0.0732443
NR_015600	A230072E10Rik		1.90455	1.88646	1.67595	1.12561	0.260331	0.411424
NR_040329	A230077H06Rik		0	NA	NA	NA	NA	NA
NR_040333	A230108P19Rik		2.94816	2.41723	1.36676	1.76858	0.0769633	0.165232
NR_045327	A330009N23Rik		25.9554	0.0846455	0.450027	0.18809	0.850806	0.914035
NR_045329	A330032B11Rik		1.75358	1.5678	1.54943	1.01186	0.311607	0.465001
NR_015503	A330040F15Rik		7.36537	1.38702	0.677476	2.04734	0.040625	0.103457
NR_045835	A330041J22Rik		2.66664	-0.938428	0.932289	-1.00658	0.314135	0.465466
NR_045162	A330048O09Rik		0	NA	NA	NA	NA	NA
NR_045088	A330076C08Rik		0	NA	NA	NA	NA	NA
NR_015599	A330076H08Rik		6.9196	1.09855	0.798223	1.37625	0.168745	0.294629
NR_040342	A330093E20Rik		0	NA	NA	NA	NA	NA
NR_045073	A330102I10Rik		3.42227	-0.117972	1.33619	-0.08829	0.929646	0.961939
NR_045309	A430088P11Rik		2.81022	-0.0583056	1.53523	-0.0379784	0.969705	0.983715
NR_027805	A430093F15Rik		3.81425	-0.593173	1.17912	-0.503063	0.61492	0.739861
NR_046014	A530006G24Rik		0.216262	0.794481	3.5338	0.224823	0.822117	NA
NR_015500	A530013C23Rik		19.7188	-0.234498	0.470507	-0.498394	0.618206	0.741999
NR_160795	A530053G22Rik		0	NA	NA	NA	NA	NA
NR_028423	A530058N18Rik		0	NA	NA	NA	NA	NA
NR_046142	A530065N20Rik		1.44274	3.45104	2.26469	1.52385	0.127547	0.242044
NR_045765	A530072M11Rik		8.42786	-0.415904	0.546493	-0.761042	0.446632	0.59652
NR_029458	A530088E08Rik		2.74471	2.32472	1.42728	1.62878	0.10336	0.205673
NR_046182	A630019I02Rik		0.417828	1.6623	3.30981	0.502233	0.615503	NA
NR_030699	A630072M18Rik		102.664	0.607603	0.29277	2.07536	0.0379534	0.0987546
NR_015491	A630089N07Rik		47.6477	-0.283529	0.280907	-1.00933	0.312815	0.465001
NR_015523	A730017L22Rik		29.064	0.62251	0.386195	1.6119	0.106983	0.21075
NR_036459	A730018C14Rik		0	NA	NA	NA	NA	NA
NR_040287	A730020E08Rik		4.40582	0.657729	1.10746	0.593909	0.552573	0.68371
NR_036457	A730020M07Rik		2.0731	-0.0727785	1.4316	-0.0508372	0.959455	0.9804
NR_045838	A730036I17Rik		0.654324	-3.47866	3.36137	-1.03489	0.300719	NA
NR_040769	A730043L09Rik		0.199569	0.794481	3.5338	0.224823	0.822117	NA
NR_040319	A730082K24Rik		0	NA	NA	NA	NA	NA
NR_045967	A730085K08Rik		2.38926	2.26471	1.87666	1.20678	0.227518	0.367983
NR_040390	A730090N16Rik		6.433	0.272251	0.693897	0.392351	0.694799	0.809226
NR_045161	A830009L08Rik		2.81122	0.233296	1.06815	0.218412	0.827108	0.898678
NR_040551	A830019L24Rik		0	NA	NA	NA	NA	NA
NR_045403	A830052D11Rik		9.38728	0.0449724	0.590178	0.0762013	0.939259	0.966797
NR_015526	A830082N09Rik		70.7174	0.517399	0.285204	1.81414	0.0696568	0.152161
NR_040550	A930001A20Rik		0	NA	NA	NA	NA	NA
NR_045989	A930001C03Rik		7.47751	0.178786	0.780215	0.229149	0.818753	0.892277
NR_027896	A930003A15Rik		1.93161	3.86482	2.51194	1.53858	0.123906	0.236504
NR_027362	A930003O13Rik		0.95264	2.8486	2.06229	1.38128	0.167193	NA
NR_028376	A930004D18Rik		87.428	0.183445	0.303205	0.605019	0.545166	0.67664
NR_015487	A930005H10Rik		58.681	-0.612441	0.27457	-2.23054	0.0257113	0.074336
NR_040332	A930006I01Rik		0.212445	0.794481	3.5338	0.224823	0.822117	NA
NR_077219	A930006K02Rik		9.19182	-0.291857	0.573448	-0.508951	0.610787	0.736691
NR_015567	A930007I19Rik		14.6711	0.348309	0.522987	0.665999	0.505412	0.65114
NR_026853	A930012L18Rik		1.81701	-2.30396	1.52489	-1.5109	0.130815	0.24729
NR_073014	A930016O22Rik		1.04463	0.766143	2.38661	0.321018	0.748197	NA
NR_045820	A930024E05Rik		24.6198	0.709611	0.424592	1.67128	0.0946666	0.192792
NR_046195	A930041C12Rik		3.88961	0.674043	0.904064	0.74557	0.455927	0.603198
NR_030678	AA387883		3.04001	-0.421215	1.28633	-0.327454	0.743325	0.843751
NR_045143	AA536875		0.244731	0.794481	3.5338	0.224823	0.822117	NA
NR_033776	AA545190		0	NA	NA	NA	NA	NA
NR_033581	Adh6-ps1		0	NA	NA	NA	NA	NA
NR_046302	AF357425		1.49103	3.49277	1.90943	1.82922	0.0673673	0.149149
NR_040386	AI115009		7.9023	-0.0518265	0.989888	-0.0523559	0.958245	0.980182
NR_045083	AI197445		7.04423	0.856743	0.929391	0.921832	0.356616	0.514008
NR_033498	AI504432		129.842	0.100259	0.395899	0.253245	0.800079	0.883682
NR_038090	AI506816		417.313	-0.484289	0.26595	-1.82098	0.0686097	0.150786
NR_033566	AI507597		0.767631	-0.0295423	2.50246	-0.0118053	0.990581	NA
NR_040330	AI646519		0	NA	NA	NA	NA	NA
NR_045264	AI847159		3.52755	-0.542431	1.10145	-0.492469	0.622387	0.745922
NR_027236	AI854703		1.43341	3.44315	2.21964	1.55122	0.120849	0.232021
NR_002853	Airn		77.7209	-0.330076	0.284485	-1.16026	0.245943	0.394392
NR_040440	Alms1-ps2		10.3768	0.836581	0.736157	1.13642	0.255782	0.40685
NR_040308	Apol7d		6.06133	-1.00711	0.926332	-1.08721	0.276945	0.426036
NR_004438	Apoo-ps		0	NA	NA	NA	NA	NA
NR_028320	AU015836		0.318919	-0.167296	3.5338	-0.0473416	0.962241	NA
NR_045899	AU016765		0	NA	NA	NA	NA	NA
NR_033468	AU019990		1.29388	1.1433	1.85056	0.617811	0.5367	0.670675
NR_045996	AU021063		0	NA	NA	NA	NA	NA
NR_040433	AU022754		0.483909	-3.03434	2.97536	-1.01982	0.307813	NA
NR_045719	AU022793		9.92424	1.56819	0.661331	2.37127	0.0177272	0.0577016
NR_040760	AU023762		1.86959	-1.79036	1.77345	-1.00953	0.312718	0.465001
NR_038349	AV039307		7.09816	-1.04007	0.631653	-1.64658	0.0996441	0.200497
NR_030671	AW011738		65.2407	0.335795	0.412512	0.814025	0.415631	0.567879
NR_040698	AW046200		20.7336	1.20173	0.551491	2.17906	0.029327	0.0823671
NR_102366	AW112010		1070.29	0.327448	0.530339	0.617432	0.53695	0.670675
NR_045086	AW495222		0.218108	-1.90561	3.49762	-0.544831	0.58587	NA
NR_033559	AY512915		0	NA	NA	NA	NA	NA
NR_033588	AY512931		0.318953	1.29355	3.53064	0.366378	0.714083	NA
NR_045946	B020014A21Rik		0	NA	NA	NA	NA	NA
NR_045950	B020018J22Rik		0.218108	-1.90561	3.49762	-0.544831	0.58587	NA
NR_045850	B130024G19Rik		51.0796	0.218792	0.317339	0.68946	0.490534	0.635303
NR_040375	B130034C11Rik		9.96584	0.58469	0.64488	0.906665	0.364584	0.52091
NR_045454	B230119M05Rik		0.831047	2.66128	1.8863	1.41085	0.158289	NA
NR_033532	B230206H07Rik		1.07396	-1.48974	1.90226	-0.783141	0.433544	0.5838
NR_045727	B230209E15Rik		0.199569	0.794481	3.5338	0.224823	0.822117	NA
NR_045281	B230214G05Rik		0	NA	NA	NA	NA	NA
NR_037993	B230216N24Rik		9.05515	0.100105	0.788612	0.126938	0.898989	0.944987
NR_160862	B230217C12Rik		16.2775	0.470004	0.577162	0.814337	0.415452	0.567879
NR_040316	B230217O12Rik		13.1006	-0.614325	0.462959	-1.32695	0.184525	0.314363
NR_040745	B230312C02Rik		0.404952	1.62381	3.33329	0.48715	0.626152	NA
NR_040765	B230323A14Rik		0	NA	NA	NA	NA	NA
NR_030695	B330016D10Rik		38.6719	-0.0950886	0.404774	-0.234917	0.814273	0.890356
NR_015457	B430010I23Rik		8.35047	0.89543	0.704845	1.27039	0.203945	0.34037
NR_033214	B430212C06Rik		18.7389	0.0743801	0.570744	0.130321	0.896312	0.944987
NR_045448	B630019K06Rik		117.197	0.33249	0.248981	1.3354	0.181744	0.311245
NR_040706	B930018H19Rik		0.265801	-2.15373	3.47195	-0.620322	0.535046	NA
NR_040705	B930025P03Rik		0	NA	NA	NA	NA	NA
NR_045334	B930092H01Rik		0.108131	0.313588	3.5338	0.0887396	0.929289	NA
NR_037972	BB014433		0.199569	0.794481	3.5338	0.224823	0.822117	NA
NR_033565	BB019430		0	NA	NA	NA	NA	NA
NR_028391	BB031773		0	NA	NA	NA	NA	NA
NR_040356	BB557941		13.2492	0.827661	0.580111	1.42673	0.153658	0.276385
NR_003364	BC018473		4.08857	1.86885	1.15281	1.62112	0.104991	0.207442
NR_015583	BC024386		0.414444	1.65158	3.51132	0.47036	0.638098	NA
NR_030677	BC025920		19.5181	0.456797	0.439585	1.03915	0.298733	0.450348
NR_028266	BC037032		8.64733	-0.0994618	0.625716	-0.158957	0.873703	0.931508
NR_045280	BC048602		1.44356	-4.02291	1.93282	-2.08137	0.0374	0.0987546
NR_046183	BC051537		0.905149	0.46618	2.41278	0.193213	0.846792	NA
NR_037990	BC055402		0	NA	NA	NA	NA	NA
NR_015455	BC064078		218.493	-0.533618	0.477095	-1.11847	0.263365	0.411586
NR_033324	BC065397		19.4429	-0.927799	0.457214	-2.02924	0.0424335	0.105068
NR_038088	Bc1		1.65237	0.352386	1.64495	0.214223	0.830373	0.898961
NR_040482	C030007H22Rik		0	NA	NA	NA	NA	NA
NR_077217	C030013G03Rik		0	NA	NA	NA	NA	NA
NR_045412	C030018K13Rik		0.63409	2.26219	2.51607	0.899099	0.3686	NA
NR_015546	C130026L21Rik		0.895682	-2.48678	2.24216	-1.1091	0.267386	NA
NR_015507	C130036L24Rik		13.6052	-0.162402	0.455551	-0.356496	0.721469	0.831288
NR_045355	C130060C02Rik		6.02688	-0.167307	0.771337	-0.216904	0.828283	0.898678
NR_015561	C130071C03Rik		14.2555	0.703118	0.477909	1.47124	0.141227	0.259974
NR_028422	C130080G10Rik		0	NA	NA	NA	NA	NA
NR_040717	C130083M11Rik		28.0221	0.0837331	0.486566	0.17209	0.863367	0.924429
NR_040459	C230079O03Rik		0	NA	NA	NA	NA	NA
NR_046166	C330011F03Rik		0	NA	NA	NA	NA	NA
NR_045701	C330013E15Rik		33.0831	0.271342	0.437542	0.620151	0.535158	0.670675
NR_045717	C330022C24Rik		0.218108	-1.90561	3.49762	-0.544831	0.58587	NA
NR_046016	C330024C12Rik		2.83084	-1.20613	1.10773	-1.08883	0.276229	0.425894
NR_110363	C330024D21Rik		0.73395	2.4738	2.48888	0.993942	0.320251	NA
NR_045984	C530044C16Rik		3.16201	1.4771	1.05912	1.39465	0.163123	0.287365
NR_040668	C630028M04Rik		0	NA	NA	NA	NA	NA
NR_046080	C630031E19Rik		0	NA	NA	NA	NA	NA
NR_045778	C730002L08Rik		0.212445	0.794481	3.5338	0.224823	0.822117	NA
NR_038040	C730027H18Rik		0.244731	0.794481	3.5338	0.224823	0.822117	NA
NR_015609	C86187		0	NA	NA	NA	NA	NA
NR_046002	C87198		0	NA	NA	NA	NA	NA
NR_040401	C920006O11Rik		6.34703	-0.504888	0.683312	-0.738884	0.459977	0.60611
NR_040446	C920021L13Rik		26.2608	0.772072	0.37206	2.07513	0.0379748	0.0987546
NR_003247	Ceacam-ps1		0	NA	NA	NA	NA	NA
NR_033726	Ces2d-ps		0.11935	-1.12908	3.5338	-0.319509	0.749341	NA
NR_027871	Cts8-ps		0	NA	NA	NA	NA	NA
NR_038116	Cxcl11		149.404	-0.961706	1.04684	-0.918676	0.358265	0.514919
NR_033614	Cyp2c53-ps		0	NA	NA	NA	NA	NA
NR_033585	Cyp4f41-ps		1.15815	-1.13795	1.7206	-0.661371	0.508375	0.653245
NR_126492	D030018L15Rik		0.424891	1.68276	3.50969	0.47946	0.631612	NA
NR_040350	D030024E09Rik		0	NA	NA	NA	NA	NA
NR_045704	D030025E07Rik		0	NA	NA	NA	NA	NA
NR_028577	D030025P21Rik		16.8416	0.694576	0.768102	0.904276	0.365849	0.521959
NR_003293	D030028A08Rik		100.024	0.0424729	0.313392	0.135526	0.892196	0.943339
NR_037998	D030040B21Rik		0.772377	-0.0169588	2.4566	-0.00690339	0.994492	NA
NR_033548	D030047H15Rik		5.47814	0.515719	0.805778	0.640026	0.522156	0.663151
NR_015593	D130009I18Rik		0	NA	NA	NA	NA	NA
NR_015486	D130017N08Rik		8.80235	1.47577	0.788996	1.87044	0.0614221	0.139441
NR_038049	D130020L05Rik		18.6141	0.844219	0.479969	1.7589	0.078594	0.167797
NR_040474	D16Ertd519e		0	NA	NA	NA	NA	NA
NR_045947	D230030E09Rik		0	NA	NA	NA	NA	NA
NR_033554	D330041H03Rik		30.884	0.566782	0.34288	1.653	0.0983304	0.198886
NR_033224	D330050I16Rik		23.396	0.598636	0.404068	1.48152	0.138467	0.255852
NR_040397	D430036J16Rik		0.765799	1.33745	2.18955	0.610835	0.541309	NA
NR_040605	D530049I02Rik		0	NA	NA	NA	NA	NA
NR_033625	D5Ertd605e		75.0997	-0.0853245	0.301417	-0.283077	0.777118	0.868076
NR_027846	D630029K05Rik		1.55811	-0.771748	1.22934	-0.627775	0.530151	0.669524
NR_027803	D6Ertd474e		1.72452	0.374191	1.62949	0.229636	0.818375	0.892277
NR_045390	D730045A05Rik		0	NA	NA	NA	NA	NA
NR_046196	D730050B12Rik		0	NA	NA	NA	NA	NA
NR_040657	D830005E20Rik		0	NA	NA	NA	NA	NA
NR_046013	D830013O20Rik		0	NA	NA	NA	NA	NA
NR_045743	D930007P13Rik		1.40721	1.28863	1.58964	0.810642	0.417571	0.568522
NR_040621	D930015M05Rik		4.08142	1.31167	1.38153	0.949431	0.342401	0.497165
NR_045330	D930032P07Rik		0.553724	2.0521	2.62613	0.781413	0.43456	NA
NR_003146	Defa-ps1		0	NA	NA	NA	NA	NA
NR_002878	Defa-ps12		0	NA	NA	NA	NA	NA
NR_002881	Defa-ps13		0	NA	NA	NA	NA	NA
NR_002879	Defb44-ps		0	NA	NA	NA	NA	NA
NR_028264	Dleu2		95.0495	-0.218114	0.258074	-0.845162	0.39802	0.551839
NR_002870	Dnm3os		2212.55	0.0484569	0.269035	0.180114	0.857063	0.919752
NR_046304	DQ267100		1.28859	3.27877	1.75562	1.86759	0.0618195	0.14002
NR_046305	DQ267101		0.735793	2.47933	2.17147	1.14178	0.253547	NA
NR_046306	DQ267102		2.011	3.9265	1.67843	2.33939	0.0193152	0.0616455
NR_037978	E030025P04Rik		0	NA	NA	NA	NA	NA
NR_045343	E030044B06Rik		0	NA	NA	NA	NA	NA
NR_045834	E130006D01Rik		4.01401	-2.11507	1.05969	-1.99593	0.0459417	0.111784
NR_045154	E130008D07Rik		0.399139	1.60461	3.51384	0.456655	0.647919	NA
NR_040708	E130102H24Rik		26.3907	1.0464	0.449152	2.32972	0.0198208	0.0626491
NR_015513	E130114P18Rik		1.38295	-2.17804	1.51003	-1.44238	0.149196	0.27109
NR_024324	E130201H02Rik		9.77131	-0.21195	0.555048	-0.381858	0.702567	0.813455
NR_040331	E130215H24Rik		1.09958	0.845551	2.38023	0.355239	0.722411	0.831288
NR_040435	E130218I03Rik		1.11018	-0.640114	1.74101	-0.367667	0.713121	0.822768
NR_033567	E130304I02Rik		5.91724	1.19065	0.870869	1.3672	0.171563	0.298489
NR_038037	E130307A14Rik		118.319	-0.420275	0.311484	-1.34927	0.177251	0.305145
NR_029447	E130317F20Rik		64.5651	0.256204	0.363814	0.704217	0.481298	0.628307
NR_040278	E230016M11Rik		22.8456	-0.219602	0.384661	-0.570896	0.56807	0.697145
NR_110364	E230029C05Rik		24.6539	1.18818	0.505749	2.34935	0.0188063	0.0606119
NR_045698	E330011O21Rik		0.316046	1.27891	3.5313	0.362166	0.717228	NA
NR_033640	E330012B07Rik		0.205383	0.794481	3.5338	0.224823	0.822117	NA
NR_045190	E330017L17Rik		0.216262	0.794481	3.5338	0.224823	0.822117	NA
NR_033736	E330020D12Rik		9.39614	-0.756902	0.676	-1.11968	0.262851	0.411586
NR_045332	E330023G01Rik		0	NA	NA	NA	NA	NA
NR_033503	E530011L22Rik		102.497	0.777253	0.336801	2.30775	0.021013	0.0653447
NR_002863	Emx2os		76.5153	0.650771	0.307888	2.11366	0.0345443	0.093804
NR_137282	Erdr1		193.627	0.354712	0.293987	1.20656	0.227603	0.367983
NR_015349	Etohd2		25.4045	0.261218	0.403262	0.647762	0.517139	0.661911
NR_045716	F420014N23Rik		35.5252	0.522531	0.429086	1.21778	0.223309	0.362402
NR_045876	F630206G17Rik		4.08748	2.93528	1.45627	2.01562	0.0438402	0.107201
NR_045174	F730035M05Rik		0	NA	NA	NA	NA	NA
NR_003243	Fate1		0	NA	NA	NA	NA	NA
NR_003248	Foxl2os		0	NA	NA	NA	NA	NA
NR_028380	Ftx		215.324	-0.231006	0.238657	-0.96794	0.333074	0.487765
NR_033644	Fut4-ps1		0	NA	NA	NA	NA	NA
NR_029457	G530011O06Rik		25.9904	0.371928	0.514429	0.722992	0.469685	0.616771
NR_045404	G630055G22Rik		0	NA	NA	NA	NA	NA
NR_045156	G630093K05Rik		0	NA	NA	NA	NA	NA
NR_040379	G730013B05Rik		1.00366	2.93029	2.76954	1.05804	0.290036	NA
NR_033484	Gm10046		3.66323	0.98871	1.05962	0.93308	0.350779	0.508578
NR_002885	Gm10052		0	NA	NA	NA	NA	NA
NR_033552	Gm10125		8.00636	1.48097	0.728041	2.03419	0.0419324	0.104738
NR_033550	Gm10248		1.17303	3.14573	2.27702	1.38151	0.167121	0.292314
NR_026831	Gm10272		0	NA	NA	NA	NA	NA
NR_033584	Gm10280		0.109054	-1.12908	3.5338	-0.319509	0.749341	NA
NR_003624	Gm10319		0	NA	NA	NA	NA	NA
NR_073535	Gm10364		3.14212	0.234082	1.11735	0.209497	0.83406	0.90196
NR_046064	Gm10373		0.851922	-1.62685	2.01727	-0.806463	0.419976	NA
NR_045793	Gm10390		10.4317	0.644022	0.668011	0.964088	0.335002	0.489311
NR_045480	Gm10415		0	NA	NA	NA	NA	NA
NR_027964	Gm10416		6.96149	-1.33042	0.670309	-1.98479	0.0471677	0.114349
NR_033538	Gm10421		0	NA	NA	NA	NA	NA
NR_045741	Gm10432		6.43319	0.98522	1.09993	0.895713	0.370406	0.522642
NR_045282	Gm10433		2.67209	-1.20112	1.10896	-1.08311	0.278761	0.42816
NR_038045	Gm10440		0	NA	NA	NA	NA	NA
NR_046063	Gm10445		0.265801	-2.15373	3.47195	-0.620322	0.535046	NA
NR_033491	Gm10466		0	NA	NA	NA	NA	NA
NR_033458	Gm10512		0.102691	0.313588	3.5338	0.0887396	0.929289	NA
NR_045879	Gm10532		5.20998	1.1595	1.06533	1.0884	0.276419	0.425894
NR_045892	Gm10538		1.89902	3.84367	1.88584	2.03818	0.0415321	0.104495
NR_040534	Gm10548		18.0509	-1.10856	0.457074	-2.42534	0.0152942	0.0514869
NR_045415	Gm10549		1.31673	-0.183189	2.22847	-0.0822042	0.934484	0.963901
NR_045881	Gm10556		0	NA	NA	NA	NA	NA
NR_045885	Gm10578		7.95485	1.48342	0.695687	2.13231	0.0329813	0.0905899
NR_077222	Gm10619		0	NA	NA	NA	NA	NA
NR_033542	Gm10636		0.616148	2.22302	3.48631	0.637643	0.523706	NA
NR_040697	Gm10637		0	NA	NA	NA	NA	NA
NR_046062	Gm10640		1.19753	3.16991	1.95595	1.62065	0.105093	0.207442
NR_003965	Gm10653		9.77029	0.586821	0.633071	0.926944	0.353956	0.511674
NR_045886	Gm10658		11.9444	0.528523	0.644946	0.819485	0.41251	0.565547
NR_033547	Gm10684		0.516215	1.96927	3.13925	0.627307	0.530458	NA
NR_040530	Gm10714		0.4443	1.73583	3.26469	0.5317	0.594934	NA
NR_040751	Gm10745		0	NA	NA	NA	NA	NA
NR_033537	Gm10754		0.399139	1.60461	3.51384	0.456655	0.647919	NA
NR_046061	Gm10782		0.451952	1.7574	3.25281	0.540271	0.58901	NA
NR_045882	Gm10787		0.324393	1.31152	3.52966	0.37157	0.710213	NA
NR_033545	Gm10790		1.12166	-1.76155	1.63016	-1.0806	0.279875	0.4292
NR_045889	Gm10791		30.8499	0.528308	0.38695	1.36531	0.172155	0.298989
NR_040533	Gm10804		6.17236	2.28871	1.10666	2.06813	0.0386282	0.0996589
NR_045783	Gm10814		25.8699	0.425741	0.408464	1.0423	0.297273	0.448878
NR_033475	Gm10823		0	NA	NA	NA	NA	NA
NR_028580	Gm10825		9.55603	1.38985	0.669287	2.07661	0.0378371	0.0987546
NR_033535	Gm10845		1.52605	-3.52017	1.88639	-1.86609	0.0620292	0.140172
NR_033471	Gm10857		0	NA	NA	NA	NA	NA
NR_029470	Gm10863		11.5421	1.53567	0.642708	2.38937	0.0168774	0.0556727
NR_033508	Gm11110		81.2955	-0.823616	0.341592	-2.41111	0.0159039	0.0529951
NR_029465	Gm11149		3.55412	2.21336	1.34276	1.64837	0.0992769	0.200389
NR_024558	Gm11166		1.17828	3.15267	2.33306	1.3513	0.176599	0.304555
NR_046047	Gm11186		0	NA	NA	NA	NA	NA
NR_033549	Gm11190		0	NA	NA	NA	NA	NA
NR_046042	Gm11240		0.109054	-1.12908	3.5338	-0.319509	0.749341	NA
NR_024599	Gm11346		0.971399	0.620769	2.09896	0.29575	0.767421	NA
NR_045062	Gm11351		0.595684	2.14768	3.09602	0.69369	0.487877	NA
NR_027801	Gm1141		3.44023	-0.601324	0.956044	-0.628971	0.529368	0.669524
NR_045450	Gm11413		1.98957	1.86616	1.91954	0.972189	0.330956	0.486293
NR_033582	Gm11426		0	NA	NA	NA	NA	NA
NR_033467	Gm11468		0	NA	NA	NA	NA	NA
NR_033524	Gm11529		0.103611	0.313588	3.5338	0.0887396	0.929289	NA
NR_040590	Gm11548		0	NA	NA	NA	NA	NA
NR_040411	Gm11549		0.199569	0.794481	3.5338	0.224823	0.822117	NA
NR_038097	Gm11696		17.8566	0.938975	0.495561	1.89477	0.0581225	0.134704
NR_045902	Gm11747		1.27327	3.26625	2.28691	1.42824	0.153224	0.276366
NR_045099	Gm11762		0	NA	NA	NA	NA	NA
NR_027797	Gm11961		0	NA	NA	NA	NA	NA
NR_028586	Gm11978		0.338484	-1.53733	3.47444	-0.442468	0.658151	NA
NR_046025	Gm11981		0	NA	NA	NA	NA	NA
NR_040295	Gm12130		0	NA	NA	NA	NA	NA
NR_045100	Gm12159		0.399139	1.60461	3.51384	0.456655	0.647919	NA
NR_033332	Gm12216		12.9782	-1.02027	0.586376	-1.73995	0.0818672	0.173792
NR_040280	Gm12295		0.660562	2.30879	2.50312	0.922368	0.356337	NA
NR_033539	Gm12298		0	NA	NA	NA	NA	NA
NR_033551	Gm12359		27.2384	0.430998	0.408874	1.05411	0.291833	0.442021
NR_046068	Gm12409		0.757715	-2.25963	2.76162	-0.818226	0.413228	NA
NR_040414	Gm12504		42.4789	-0.799094	0.35413	-2.2565	0.0240393	0.0713916
NR_040674	Gm12505		2.01972	3.93097	1.81258	2.16871	0.0301045	0.0840704
NR_040560	Gm12522		8.4747	0.758311	0.611373	1.24034	0.21485	0.353172
NR_040669	Gm12530		3.7638	2.92018	1.2937	2.25722	0.0239941	0.0713916
NR_033610	Gm12633		0	NA	NA	NA	NA	NA
NR_033611	Gm12669		0	NA	NA	NA	NA	NA
NR_040444	Gm12709		0.244731	0.794481	3.5338	0.224823	0.822117	NA
NR_040673	Gm12718		0.410765	1.64044	3.51191	0.467107	0.640423	NA
NR_033617	Gm12830		0	NA	NA	NA	NA	NA
NR_040443	Gm13003		1.44967	3.4606	1.87879	1.84193	0.0654861	0.147306
NR_045911	Gm13031		1.59291	3.58987	1.57182	2.28389	0.0223782	0.0681045
NR_045944	Gm13032		0.424891	1.68276	3.50969	0.47946	0.631612	NA
NR_033612	Gm13238		0.88545	1.54091	1.95895	0.786602	0.431515	NA
NR_040362	Gm13483		18.8547	0.372253	0.415339	0.896263	0.370112	0.522642
NR_040639	Gm13490		0	NA	NA	NA	NA	NA
NR_040636	Gm13497		0.244731	0.794481	3.5338	0.224823	0.822117	NA
NR_033595	Gm13498		7.35533	0.234128	0.812084	0.288305	0.773113	0.866557
NR_045340	Gm13539		0	NA	NA	NA	NA	NA
NR_045895	Gm13546		4.5464	-2.0961	1.10798	-1.89181	0.0585158	0.134977
NR_046065	Gm13580		0	NA	NA	NA	NA	NA
NR_045335	Gm13582		3.2988	1.5076	1.30749	1.15305	0.248891	0.398468
NR_033495	Gm13629		0	NA	NA	NA	NA	NA
NR_027824	Gm13749		4.77284	3.2456	1.48275	2.1889	0.0286039	0.080914
NR_040529	Gm13807		10.4717	1.65131	0.778411	2.12138	0.0338896	0.0925374
NR_040368	Gm13944		0	NA	NA	NA	NA	NA
NR_040637	Gm14015		0	NA	NA	NA	NA	NA
NR_033505	Gm14164		0	NA	NA	NA	NA	NA
NR_040372	Gm14169		0	NA	NA	NA	NA	NA
NR_040358	Gm14204		0	NA	NA	NA	NA	NA
NR_030683	Gm14207		9.84374	0.904949	0.852989	1.06092	0.288728	0.439437
NR_026741	Gm14379		7.55263	1.95715	0.802502	2.43881	0.0147358	0.0501221
NR_045852	Gm14634		2.18487	-0.0585431	1.34231	-0.0436136	0.965212	0.983007
NR_045321	Gm14635		0	NA	NA	NA	NA	NA
NR_038463	Gm14718		0	NA	NA	NA	NA	NA
NR_033544	Gm14812		0.244731	0.794481	3.5338	0.224823	0.822117	NA
NR_045323	Gm14827		3.43343	1.66254	1.04084	1.59731	0.110196	0.216646
NR_040285	Gm14858		0.212445	0.794481	3.5338	0.224823	0.822117	NA
NR_045917	Gm15008		0	NA	NA	NA	NA	NA
NR_040749	Gm15133		1.10707	3.04813	1.83996	1.65663	0.0975948	0.197806
NR_037976	Gm15179		1.3315	-1.20775	2.19423	-0.550422	0.58203	0.712497
NR_037981	Gm15217		0	NA	NA	NA	NA	NA
NR_045399	Gm15328		0	NA	NA	NA	NA	NA
NR_033546	Gm15348		0	NA	NA	NA	NA	NA
NR_045775	Gm15350		3.18315	0.868583	1.20957	0.718092	0.472701	0.619553
NR_040421	Gm15401		4.73789	0.983209	0.895559	1.09787	0.272261	0.421468
NR_040429	Gm15408		22.729	-0.925091	0.396478	-2.33327	0.0196338	0.0624598
NR_046043	Gm15412		0.106223	0.313588	3.5338	0.0887396	0.929289	NA
NR_045874	Gm15413		5.18149	1.13896	1.01609	1.12092	0.26232	0.411586
NR_040404	Gm15417		125.364	-0.453694	0.365252	-1.24214	0.214184	0.352668
NR_040409	Gm15441		8.48578	0.203194	0.594863	0.341582	0.732666	0.837454
NR_040412	Gm15471		3.09158	1.94099	1.23428	1.57256	0.11582	0.224535
NR_045266	Gm15545		25.5316	0.044876	0.333262	0.134657	0.892883	0.943339
NR_045598	Gm15706		19.5868	0.319654	0.430524	0.742477	0.457798	0.604048
NR_030670	Gm15760		40.1174	0.911517	0.450518	2.02326	0.0430459	0.105864
NR_003373	Gm15772		0	NA	NA	NA	NA	NA
NR_040430	Gm15787		22.2989	0.935953	0.426273	2.19567	0.0281158	0.0798782
NR_046167	Gm15850		0.859437	2.69463	2.08903	1.2899	0.197087	NA
NR_157389	Gm1587		0	NA	NA	NA	NA	NA
NR_038023	Gm15910		21.3054	0.454372	0.401507	1.13167	0.257775	0.408381
NR_038017	Gm15915		0.199569	0.794481	3.5338	0.224823	0.822117	NA
NR_045283	Gm15941		0	NA	NA	NA	NA	NA
NR_045009	Gm15987		45.086	-0.170113	0.506117	-0.336113	0.736786	0.839236
NR_045423	Gm15997		0	NA	NA	NA	NA	NA
NR_040441	Gm16023		22.9639	0.766397	0.375534	2.04082	0.041269	0.104287
NR_045686	Gm16062		41.6427	0.492499	0.590857	0.833532	0.404545	0.558522
NR_046178	Gm16063		6.36886	3.78361	2.47473	1.5289	NA	NA
NR_040340	Gm16157		0.419667	1.66772	3.30657	0.504366	0.614004	NA
NR_033543	Gm16287		4.84467	1.02003	0.831564	1.22664	0.219959	0.358573
NR_046185	Gm16294		0	NA	NA	NA	NA	NA
NR_045267	Gm16336		0.988944	2.89041	2.04715	1.41192	0.157974	NA
NR_126533	Gm1647		1.01182	2.91692	2.05961	1.41625	0.156703	NA
NR_045003	Gm16497		0	NA	NA	NA	NA	NA
NR_037987	Gm16548		0	NA	NA	NA	NA	NA
NR_045284	Gm16551		0	NA	NA	NA	NA	NA
NR_045069	Gm16576		45.7776	-0.334158	0.314816	-1.06144	0.28849	0.439437
NR_045751	Gm16596		20.659	0.913746	0.434892	2.10109	0.0356334	0.0962298
NR_045728	Gm16617		26.3508	1.06454	0.484679	2.19638	0.0280649	0.0798782
NR_045750	Gm16675		46.3444	0.081088	0.377381	0.214871	0.829868	0.898961
NR_045091	Gm16677		0	NA	NA	NA	NA	NA
NR_037988	Gm16701		3.91128	2.98659	1.30233	2.29326	0.0218328	0.0668587
NR_040367	Gm16796		4.09122	0.350973	1.13273	0.309848	0.756677	0.855942
NR_045754	Gm16833		4.00561	2.38404	1.20828	1.97309	0.0484851	0.117103
NR_040407	Gm16845		61.1491	0.522745	0.276446	1.89094	0.0586319	0.134977
NR_045742	Gm16853		15.002	1.02431	0.489138	2.09412	0.0362497	0.0973592
NR_037666	Gm16861		29.5848	1.45531	0.630274	2.30901	0.0209428	0.0653447
NR_046162	Gm16863		0	NA	NA	NA	NA	NA
NR_037980	Gm16894		2.94897	1.42166	1.12566	1.26295	0.206607	0.344229
NR_033564	Gm16897		27.8363	-1.05376	0.44377	-2.37455	0.0175702	0.0573805
NR_040337	Gm16982		34.2919	0.635192	0.403095	1.57579	0.115075	0.223997
NR_045333	Gm1715		0	NA	NA	NA	NA	NA
NR_046015	Gm1720		7.20548	1.52897	0.748508	2.04269	0.0410829	0.104194
NR_045297	Gm17644		0	NA	NA	NA	NA	NA
NR_038014	Gm17745		4.39019	0.82895	0.930569	0.890799	0.373037	0.525352
NR_045844	Gm17746		0.31223	1.27334	3.53154	0.360561	0.718428	NA
NR_038013	Gm17751		0	NA	NA	NA	NA	NA
NR_033486	Gm17830		0	NA	NA	NA	NA	NA
NR_038018	Gm18409		0	NA	NA	NA	NA	NA
NR_040456	Gm18853		0	NA	NA	NA	NA	NA
NR_040360	Gm19277		0	NA	NA	NA	NA	NA
NR_045748	Gm19299		0.778307	-2.31209	2.25479	-1.02541	0.30517	NA
NR_045092	Gm19303		0.244731	0.794481	3.5338	0.224823	0.822117	NA
NR_038015	Gm19395		2.83892	1.78462	1.32364	1.34827	0.177572	0.305163
NR_040296	Gm19434		6.69428	-0.396436	0.72294	-0.548367	0.58344	0.713335
NR_040349	Gm19466		6.95554	1.67809	0.748449	2.24209	0.0249554	0.0734465
NR_045792	Gm19583		0.406791	1.62936	3.32985	0.48932	0.624615	NA
NR_037971	Gm19589		5.14115	-0.780002	0.942531	-0.827561	0.407919	0.560034
NR_040428	Gm19619		0.244731	0.794481	3.5338	0.224823	0.822117	NA
NR_121595	Gm1965		0.635225	2.26343	2.99065	0.756834	0.449149	NA
NR_037689	Gm1968		0.212445	0.794481	3.5338	0.224823	0.822117	NA
NR_045094	Gm19689		0	NA	NA	NA	NA	NA
NR_045325	Gm19705		70.6525	-0.0343584	0.307444	-0.111755	0.911018	0.952692
NR_045749	Gm19710		9.43733	0.884654	0.602825	1.46751	0.142236	0.261342
NR_040297	Gm19757		0	NA	NA	NA	NA	NA
NR_045964	Gm1976		230.48	0.00799057	0.268765	0.0297307	0.976282	0.988704
NR_040461	Gm19784		0	NA	NA	NA	NA	NA
NR_045048	Gm19990		0	NA	NA	NA	NA	NA
NR_045049	Gm20063		0	NA	NA	NA	NA	NA
NR_045095	Gm20098		0	NA	NA	NA	NA	NA
NR_038019	Gm20110		0	NA	NA	NA	NA	NA
NR_038020	Gm20125		6.10938	-0.661899	0.653248	-1.01324	0.310944	0.465001
NR_038022	Gm20139		0.76014	0.260121	2.16658	0.12006	0.904435	NA
NR_045007	Gm20257		46.559	-0.595081	0.314952	-1.88943	0.0588339	0.135125
NR_037989	Gm20268		0	NA	NA	NA	NA	NA
NR_045008	Gm20300		158.197	-0.542344	0.256421	-2.11505	0.0344255	0.0937403
NR_045068	Gm20324		15.8712	-0.56908	0.487808	-1.16661	0.243369	0.390902
NR_045057	Gm20337		7.57	-0.0726629	0.763293	-0.0951967	0.924159	0.958608
NR_040450	Gm20356		0	NA	NA	NA	NA	NA
NR_040302	Gm20362		0	NA	NA	NA	NA	NA
NR_040347	Gm20556		1.78193	-2.66174	1.36458	-1.95059	0.0511059	0.121639
NR_037973	Gm20597		1.80736	3.7523	1.73234	2.16603	0.0303091	0.0844019
NR_033148	Gm20605		8.72931	1.75511	0.863006	2.03371	0.0419805	0.104738
NR_040305	Gm2061		0	NA	NA	NA	NA	NA
NR_040638	Gm20611		0	NA	NA	NA	NA	NA
NR_015497	Gm20735		0.205383	0.794481	3.5338	0.224823	0.822117	NA
NR_045150	Gm20741		0	NA	NA	NA	NA	NA
NR_040303	Gm20743		1.03507	0.869563	2.04474	0.425268	0.670641	NA
NR_045745	Gm20745		0	NA	NA	NA	NA	NA
NR_040555	Gm20750		0.218108	-1.90561	3.49762	-0.544831	0.58587	NA
NR_046022	Gm20751		0.46537	-1.18854	3.19467	-0.372038	0.709865	NA
NR_040750	Gm20752		0	NA	NA	NA	NA	NA
NR_040630	Gm20753		1.24561	3.24081	1.98552	1.63222	0.102632	0.205056
NR_040557	Gm20754		0	NA	NA	NA	NA	NA
NR_040559	Gm20755		2.89625	-2.28008	1.09269	-2.08666	0.0369191	0.0986182
NR_046027	Gm20757		0	NA	NA	NA	NA	NA
NR_038297	Gm20857		0	NA	NA	NA	NA	NA
NR_038298	Gm20858		0	NA	NA	NA	NA	NA
NR_038299	Gm20871		0	NA	NA	NA	NA	NA
NR_045695	Gm21057		4.88446	1.6292	1.09848	1.48313	0.138039	0.255852
NR_046066	Gm2109		0.22215	0.794481	3.5338	0.224823	0.822117	NA
NR_045098	Gm2115		188.752	-0.128399	0.494147	-0.259839	0.794988	0.881686
NR_028424	Gm2176		0.199569	0.794481	3.5338	0.224823	0.822117	NA
NR_038079	Gm2447		0.265801	-2.15373	3.47195	-0.620322	0.535046	NA
NR_046067	Gm2516		0	NA	NA	NA	NA	NA
NR_125722	Gm2694		0.489461	1.8613	3.501	0.53165	0.594969	NA
NR_037991	Gm2762		0	NA	NA	NA	NA	NA
NR_036607	Gm3086		5.82475	1.37478	0.771012	1.78308	0.0745728	0.160996
NR_038348	Gm3143		0	NA	NA	NA	NA	NA
NR_046071	Gm3279		0	NA	NA	NA	NA	NA
NR_030730	Gm3428		0	NA	NA	NA	NA	NA
NR_030729	Gm3434		0	NA	NA	NA	NA	NA
NR_033452	Gm4013		3.52687	-0.195313	0.823325	-0.237225	0.812482	0.889388
NR_046074	Gm4224		0	NA	NA	NA	NA	NA
NR_046075	Gm4251		0	NA	NA	NA	NA	NA
NR_046077	Gm4265		0	NA	NA	NA	NA	NA
NR_046078	Gm4278		0	NA	NA	NA	NA	NA
NR_045294	Gm4285		43.077	-0.661568	0.404087	-1.63719	0.101591	0.203803
NR_027637	Gm4489		0	NA	NA	NA	NA	NA
NR_028023	Gm4566		0.207222	0.794481	3.5338	0.224823	0.822117	NA
NR_030681	Gm4598		0.895076	-2.60422	2.17723	-1.19612	0.23165	NA
NR_033456	Gm4710		0	NA	NA	NA	NA	NA
NR_045952	Gm4719		0	NA	NA	NA	NA	NA
NR_033209	Gm4792		0	NA	NA	NA	NA	NA
NR_036451	Gm4814		0.524051	1.98802	3.12893	0.635367	0.525189	NA
NR_073371	Gm4872		0	NA	NA	NA	NA	NA
NR_045822	Gm4890		14.9433	-0.627362	0.50229	-1.249	0.211664	0.34969
NR_028066	Gm4926		0	NA	NA	NA	NA	NA
NR_002858	Gm4956		0	NA	NA	NA	NA	NA
NR_045694	Gm4961		6.83125	2.12321	0.95107	2.23245	0.0255854	0.0741902
NR_033604	Gm4971		0	NA	NA	NA	NA	NA
NR_003622	Gm5065		0.450113	1.75226	3.25563	0.538225	0.590422	NA
NR_045285	Gm5083		0	NA	NA	NA	NA	NA
NR_036449	Gm5084		3.73063	-0.222692	1.2796	-0.174032	0.86184	0.92387
NR_046157	Gm5086		53.3958	-0.247304	0.494713	-0.499893	0.61715	0.741637
NR_121589	Gm5087		0	NA	NA	NA	NA	NA
NR_033325	Gm5089		0.218108	-1.90561	3.49762	-0.544831	0.58587	NA
NR_046164	Gm5091		0	NA	NA	NA	NA	NA
NR_033454	Gm5095		0	NA	NA	NA	NA	NA
NR_037975	Gm5105		3.34692	0.677269	1.65942	0.408136	0.683174	0.800429
NR_157376	Gm5113		100.751	0.531354	0.255676	2.07823	0.037688	0.0987546
NR_040767	Gm5122		0.741147	1.2964	2.54508	0.509374	0.61049	NA
NR_045668	Gm5124		1.48091	1.48503	1.97731	0.751037	0.452631	0.600416
NR_028426	Gm5129		3.13324	-1.35388	0.94262	-1.4363	0.150918	0.273712
NR_033603	Gm5176		7.528	-0.106	0.70431	-0.150502	0.880368	0.937597
NR_033630	Gm5177		0.483909	-3.03434	2.97536	-1.01982	0.307813	NA
NR_037977	Gm53		41.0259	0.439756	0.399351	1.10117	0.270821	0.4199
NR_045843	Gm5420		0.410765	1.64044	3.51191	0.467107	0.640423	NA
NR_002687	Gm5424		0	NA	NA	NA	NA	NA
NR_003649	Gm5434		2.4159	1.00359	1.26052	0.796175	0.425931	0.576708
NR_044987	Gm5441		0	NA	NA	NA	NA	NA
NR_157372	Gm5464		7.18693	0.0906691	0.717886	0.1263	0.899494	0.944987
NR_040351	Gm5475		0	NA	NA	NA	NA	NA
NR_002869	Gm5477		0	NA	NA	NA	NA	NA
NR_003960	Gm5478		0	NA	NA	NA	NA	NA
NR_015373	Gm5485		0	NA	NA	NA	NA	NA
NR_002891	Gm5512		2.5264	-0.362371	1.02577	-0.353267	0.723889	0.831288
NR_004447	Gm5523		0.205383	0.794481	3.5338	0.224823	0.822117	NA
NR_045845	Gm5547		10.2319	-0.161448	0.567533	-0.284473	0.776048	0.868076
NR_033301	Gm5627		0.344515	1.2789	3.51113	0.364242	0.715677	NA
NR_033594	Gm5712		0	NA	NA	NA	NA	NA
NR_003628	Gm5766		0.48343	-1.05674	3.14858	-0.335623	0.737155	NA
NR_033602	Gm5779		1.13358	0.764988	1.77563	0.430827	0.666594	0.783806
NR_040304	Gm5833		2.18839	-0.752782	1.07373	-0.70109	0.483247	0.630015
NR_040659	Gm5860		0	NA	NA	NA	NA	NA
NR_111985	Gm5886		0	NA	NA	NA	NA	NA
NR_040410	Gm5925		0	NA	NA	NA	NA	NA
NR_045866	Gm6116		1.2995	0.251588	1.99819	0.125908	0.899805	0.944987
NR_038036	Gm6150		0.42349	-0.946467	3.27729	-0.288796	0.772738	NA
NR_044988	Gm6213		0	NA	NA	NA	NA	NA
NR_033457	Gm6225		13.1319	0.769858	0.588617	1.30791	0.190904	0.323549
NR_046021	Gm6249		0.464676	-1.05728	2.70847	-0.390362	0.696269	NA
NR_040405	Gm6260		0	NA	NA	NA	NA	NA
NR_045421	Gm6277		3.05756	1.01134	1.12191	0.901448	0.36735	0.522583
NR_045867	Gm6313		0	NA	NA	NA	NA	NA
NR_040690	Gm6329		0.454961	-1.05667	3.20933	-0.329251	0.741966	NA
NR_044992	Gm6367		0	NA	NA	NA	NA	NA
NR_046023	Gm6416		0	NA	NA	NA	NA	NA
NR_003596	Gm6455		0	NA	NA	NA	NA	NA
NR_028307	Gm6524		2.43599	-0.805098	1.07337	-0.750069	0.453213	0.600416
NR_046024	Gm6567		0.460992	1.78223	3.23919	0.550209	0.582176	NA
NR_045362	Gm6602		0	NA	NA	NA	NA	NA
NR_040748	Gm6639		0.199569	0.794481	3.5338	0.224823	0.822117	NA
NR_037965	Gm6644		0	NA	NA	NA	NA	NA
NR_076393	Gm6756		1.4533	-2.19874	1.75575	-1.25231	0.210457	0.348869
NR_003632	Gm6787		3.31772	-0.365567	1.19437	-0.306075	0.759548	0.857216
NR_033482	Gm6938		0	NA	NA	NA	NA	NA
NR_033141	Gm6994		0.787305	0.0127816	2.49708	0.00511862	0.995916	NA
NR_045157	Gm7008		2.33055	1.45894	1.45344	1.00379	0.315482	0.466344
NR_033597	Gm7134		0	NA	NA	NA	NA	NA
NR_033501	Gm7271		0	NA	NA	NA	NA	NA
NR_003652	Gm7337		0	NA	NA	NA	NA	NA
NR_045707	Gm7457		0	NA	NA	NA	NA	NA
NR_046033	Gm7538		2.18836	-0.00273895	1.23005	-0.0022267	0.998223	0.99924
NR_028417	Gm7854		2.52055	2.31169	1.33364	1.73338	0.0830286	0.175378
NR_040408	Gm7977		5.51954	-1.44595	0.678154	-2.13218	0.032992	0.0905899
NR_046081	Gm805		2.29754	0.867184	1.2556	0.690651	0.489785	0.635303
NR_033138	Gm833		0	NA	NA	NA	NA	NA
NR_073378	Gm8363		0.417828	1.6623	3.30981	0.502233	0.615503	NA
NR_033190	Gm839		0	NA	NA	NA	NA	NA
NR_036696	Gm8579		0.238699	-2.01821	3.48545	-0.579039	0.562563	NA
NR_027478	Gm8580		7.20386	-0.966483	0.575484	-1.67943	0.0930691	0.191395
NR_045179	Gm8633		0.478246	-1.18815	3.16743	-0.375116	0.707574	NA
NR_033633	Gm8709		0	NA	NA	NA	NA	NA
NR_027659	Gm8883		6.11479	0.372398	0.762016	0.488701	0.625053	0.747478
NR_037189	Gm9696		0	NA	NA	NA	NA	NA
NR_028030	Gm9767		0	NA	NA	NA	NA	NA
NR_045619	Gm9776		64.3648	0.549428	0.301841	1.82025	0.0687204	0.150786
NR_045710	Gm9833		56.8203	-0.64508	0.29742	-2.16892	0.0300887	0.0840704
NR_045868	Gm9866		0	NA	NA	NA	NA	NA
NR_027989	Gm9871		0	NA	NA	NA	NA	NA
NR_045687	Gm9895		1.73473	-0.814326	1.39006	-0.58582	0.557996	0.688219
NR_045093	Gm9920		5.37408	-0.193613	0.88936	-0.2177	0.827663	0.898678
NR_040528	Gm9926		0	NA	NA	NA	NA	NA
NR_045618	Gm9958		35.4497	0.265786	0.420012	0.632807	0.52686	0.66774
NR_033509	Gm9961		1.82816	-0.545087	1.60404	-0.339821	0.733991	0.837995
NR_033504	Gm9962		0	NA	NA	NA	NA	NA
NR_033461	Gm9999		0.957648	0.716066	2.06407	0.346919	0.728652	NA
NR_003568	Gpr137b-ps		564.164	0.210359	0.16474	1.27692	0.201631	0.337139
NR_108051	Gsdmcl1		0	NA	NA	NA	NA	NA
NR_029414	Gsdmcl-ps		5.75752	1.83671	0.925647	1.98425	0.0472284	0.114349
NR_004446	H2-K2		217.834	-0.00190975	0.540269	-0.00353481	0.99718	0.999213
NR_051981	H2-Q5		5.58299	2.03837	1.14104	1.78641	0.0740321	0.160294
NR_046286	H2-T10		1256.73	-0.626728	0.308408	-2.03214	0.0421392	0.104868
NR_047528	Hotair		3.52582	-2.01982	0.992454	-2.03518	0.0418332	0.104738
NR_045705	I730028E13Rik		0	NA	NA	NA	NA	NA
NR_045782	I730030J21Rik		7.57891	2.25605	1.05589	2.13664	0.0326274	0.090092
NR_015508	Jpx		26.8723	-0.168315	0.367458	-0.458054	0.646914	0.768543
NR_033653	Kif4-ps		0	NA	NA	NA	NA	NA
NR_003188	Kis2		0.0997847	0.313588	3.5338	0.0887396	0.929289	NA
NR_033120	Klk1b7-ps		0	NA	NA	NA	NA	NA
NR_033451	Klra13-ps		0	NA	NA	NA	NA	NA
NR_073569	Klrb1-ps1		1.72823	1.63932	1.96343	0.834925	0.40376	0.558222
NR_033444	Krt74		0	NA	NA	NA	NA	NA
NR_028284	Mcpt-ps1		6.93493	1.32599	0.907335	1.46141	0.143904	0.263422
NR_029790	Mir100		1.63849	2.55284	1.86102	1.37174	0.170143	0.296544
NR_029537	Mir101a		0	NA	NA	NA	NA	NA
NR_029778	Mir101b		0.309913	1.26649	3.53185	0.358591	0.719901	NA
NR_039546	Mir101c		0	NA	NA	NA	NA	NA
NR_029754	Mir103-1		0.11935	-1.12908	3.5338	-0.319509	0.749341	NA
NR_029755	Mir103-2		2.02921	0.736021	1.34971	0.545319	0.585534	0.715007
NR_030546	Mir105		0	NA	NA	NA	NA	NA
NR_029657	Mir106a		0	NA	NA	NA	NA	NA
NR_029658	Mir106b		2.13532	-0.368169	1.04773	-0.351397	0.72529	0.831926
NR_029783	Mir107		0	NA	NA	NA	NA	NA
NR_029784	Mir10a		0.212665	-0.648188	3.5338	-0.183425	0.854464	NA
NR_029566	Mir10b		0.529775	2.0015	3.12217	0.641059	0.521484	NA
NR_035415	Mir1187		0	NA	NA	NA	NA	NA
NR_035419	Mir1188		0.106223	0.313588	3.5338	0.0887396	0.929289	NA
NR_035421	Mir1190		0.417828	1.6623	3.30981	0.502233	0.615503	NA
NR_035422	Mir1191		7.46834	-0.0184314	0.629292	-0.0292891	0.976634	0.988704
NR_035423	Mir1192		2.12565	1.39791	1.44399	0.968089	0.333	0.487765
NR_035424	Mir1193		0.760356	2.514	2.13339	1.17841	0.238634	NA
NR_035427	Mir1195		2.52978	3.23275	1.42688	2.2656	0.0234757	0.0707872
NR_035429	Mir1197		1.12855	0.745967	2.01187	0.370782	0.7108	0.821053
NR_035430	Mir1198		0	NA	NA	NA	NA	NA
NR_035431	Mir1199		0	NA	NA	NA	NA	NA
NR_035407	Mir1224		0	NA	NA	NA	NA	NA
NR_037204	Mir1247		0	NA	NA	NA	NA	NA
NR_037206	Mir1249		4.02527	0.810771	1.05724	0.766872	0.443158	0.593493
NR_029813	Mir124a-1		0	NA	NA	NA	NA	NA
NR_029814	Mir124a-2		0	NA	NA	NA	NA	NA
NR_029538	Mir124a-3		0	NA	NA	NA	NA	NA
NR_037219	Mir1251		0	NA	NA	NA	NA	NA
NR_029539	Mir125a		5.5346	2.07473	0.912447	2.27381	0.0229772	0.0694972
NR_029822	Mir125b-1		8.7405	-0.0735756	0.66655	-0.110383	0.912106	0.952816
NR_029540	Mir125b-2		0.350953	1.31791	3.49779	0.376784	0.706334	NA
NR_037205	Mir1264		0	NA	NA	NA	NA	NA
NR_029542	Mir127		0	NA	NA	NA	NA	NA
NR_029543	Mir128-1		1.55702	3.56482	1.71566	2.0778	0.0377274	0.0987546
NR_029823	Mir128-2		0	NA	NA	NA	NA	NA
NR_029567	Mir129-1		0	NA	NA	NA	NA	NA
NR_029752	Mir129-2		0	NA	NA	NA	NA	NA
NR_037210	Mir1298		0	NA	NA	NA	NA	NA
NR_035467	Mir1306		0	NA	NA	NA	NA	NA
NR_029544	Mir130a		0.308074	1.26145	3.53201	0.357146	0.720982	NA
NR_029659	Mir130b		0.476623	-1.17935	2.69479	-0.437643	0.661645	NA
NR_029546	Mir132		0	NA	NA	NA	NA	NA
NR_029547	Mir133a-1		1.15258	3.1278	1.80912	1.72891	0.0838257	0.176447
NR_029901	Mir133a-2		0.836713	2.66583	2.13784	1.24697	0.212407	NA
NR_029902	Mir133b		0	NA	NA	NA	NA	NA
NR_029548	Mir134		1.57787	3.58036	1.60214	2.23473	0.0254349	0.073972
NR_029549	Mir135a-1		0	NA	NA	NA	NA	NA
NR_029812	Mir135a-2		0	NA	NA	NA	NA	NA
NR_029777	Mir135b		0	NA	NA	NA	NA	NA
NR_029550	Mir136		0	NA	NA	NA	NA	NA
NR_029551	Mir137		0	NA	NA	NA	NA	NA
NR_029819	Mir138-1		0	NA	NA	NA	NA	NA
NR_029552	Mir138-2		0	NA	NA	NA	NA	NA
NR_029791	Mir139		0	NA	NA	NA	NA	NA
NR_029554	Mir141		0	NA	NA	NA	NA	NA
NR_029601	Mir143		1.16332	3.13644	1.97604	1.58724	0.112458	0.219984
NR_029556	Mir144		0.103611	0.313588	3.5338	0.0887396	0.929289	NA
NR_029558	Mir146		0.34683	-1.53735	3.44636	-0.446079	0.65554	NA
NR_030468	Mir146b		0.428157	1.69055	2.7958	0.604676	0.545394	NA
NR_030547	Mir147		0	NA	NA	NA	NA	NA
NR_029719	Mir148a		0.0997847	0.313588	3.5338	0.0887396	0.929289	NA
NR_029766	Mir148b		0.831349	0.468109	2.49867	0.187344	0.851391	NA
NR_029559	Mir149		0.320799	-1.42472	3.49762	-0.40734	0.683758	NA
NR_029560	Mir150		2.14247	1.34486	1.25225	1.07395	0.282844	0.432783
NR_029562	Mir152		0.498924	1.92416	3.49818	0.550046	0.582288	NA
NR_029563	Mir153		0	NA	NA	NA	NA	NA
NR_029564	Mir154		0.517613	1.9753	2.65277	0.744619	0.456502	NA
NR_029565	Mir155		0.639745	2.27236	2.99867	0.757791	0.448576	NA
NR_029733	Mir15a		5.83625	0.605901	0.670876	0.903149	0.366447	0.522054
NR_029529	Mir15b		1.56393	0.763437	1.55292	0.491613	0.622993	0.745922
NR_029734	Mir16-1		2.20759	-0.552285	1.02914	-0.536649	0.59151	0.720513
NR_029735	Mir16-2		1.02941	2.9661	2.29841	1.2905	0.196877	NA
NR_029785	Mir17		2.26991	-0.274521	1.00765	-0.272437	0.785286	0.87422
NR_029736	Mir18		11.012	-1.41314	0.582402	-2.42641	0.0152492	0.0514869
NR_029795	Mir181a-1		0	NA	NA	NA	NA	NA
NR_029568	Mir181a-2		1.18236	3.15561	2.00786	1.57163	0.116037	0.224535
NR_029820	Mir181b-1		0.305167	1.25344	3.53228	0.354852	0.7227	NA
NR_029904	Mir181b-2		1.51487	0.180712	1.398	0.129265	0.897148	0.944987
NR_029821	Mir181c		0.508563	1.95487	2.65993	0.73493	0.462382	NA
NR_030534	Mir181d		0.818937	-2.41011	1.93065	-1.24834	0.211906	NA
NR_029569	Mir182		0.109054	-1.12908	3.5338	-0.319509	0.749341	NA
NR_030713	Mir183		0	NA	NA	NA	NA	NA
NR_035501	Mir1839		6.92457	0.0680283	0.761194	0.0893705	0.928787	0.961939
NR_029570	Mir184		0	NA	NA	NA	NA	NA
NR_039543	Mir1843b		0	NA	NA	NA	NA	NA
NR_029571	Mir185		0.475227	1.82013	3.25017	0.56001	0.575473	NA
NR_029572	Mir186		7.40719	1.36026	0.818797	1.66129	0.0966559	0.196307
NR_029573	Mir187		0	NA	NA	NA	NA	NA
NR_029574	Mir188		0	NA	NA	NA	NA	NA
NR_035439	Mir1892		0	NA	NA	NA	NA	NA
NR_035446	Mir1893		0	NA	NA	NA	NA	NA
NR_035445	Mir1894		42.2044	0.133019	0.303384	0.438452	0.661059	0.779162
NR_035435	Mir1895		0	NA	NA	NA	NA	NA
NR_035441	Mir1896		0	NA	NA	NA	NA	NA
NR_035433	Mir1897		0	NA	NA	NA	NA	NA
NR_035443	Mir1898		4.74054	-0.115067	0.827064	-0.139127	0.88935	0.943075
NR_035437	Mir1899		0	NA	NA	NA	NA	NA
NR_030548	Mir18b		0.30318	1.24792	3.53246	0.353273	0.723884	NA
NR_035438	Mir1900		0.327748	1.27305	3.53156	0.360479	0.718489	NA
NR_035447	Mir1901		0	NA	NA	NA	NA	NA
NR_035432	Mir1902		0	NA	NA	NA	NA	NA
NR_035436	Mir1903		0	NA	NA	NA	NA	NA
NR_035442	Mir1904		0.350953	1.31791	3.49779	0.376784	0.706334	NA
NR_035434	Mir1905		0	NA	NA	NA	NA	NA
NR_035440	Mir1906-1		0	NA	NA	NA	NA	NA
NR_037313	Mir1906-2		0	NA	NA	NA	NA	NA
NR_035444	Mir1907		15.2803	0.653083	0.491792	1.32797	0.18419	0.314337
NR_030543	Mir190b		0	NA	NA	NA	NA	NA
NR_029577	Mir191		0.402965	1.6175	3.36811	0.48024	0.631056	NA
NR_037300	Mir1912		0	NA	NA	NA	NA	NA
NR_029720	Mir192		0	NA	NA	NA	NA	NA
NR_035449	Mir1928		0.109054	-1.12908	3.5338	-0.319509	0.749341	NA
NR_035450	Mir1929		1.41445	-0.0342587	1.47887	-0.0231654	0.981518	0.989572
NR_035451	Mir1930		2.11509	0.480001	1.25488	0.382507	0.702085	0.813455
NR_035452	Mir1931		2.3191	3.1005	1.44893	2.13985	0.0323671	0.0896251
NR_035453	Mir1932		5.28696	1.18733	0.798186	1.48754	0.136873	0.255058
NR_035454	Mir1933		0.975417	-0.054137	2.04033	-0.0265334	0.978832	NA
NR_035455	Mir1934		1.56897	1.56754	1.62071	0.967195	0.333447	0.487765
NR_035457	Mir1936		0.217185	-0.648188	3.5338	-0.183425	0.854464	NA
NR_035459	Mir1938		3.79096	0.772618	0.87558	0.882407	0.377557	0.530956
NR_030549	Mir193b		0.533231	0.719728	2.71676	0.264922	0.79107	NA
NR_035462	Mir1941		0.238699	-2.01821	3.48545	-0.579039	0.562563	NA
NR_029580	Mir194-1		1.4928	-0.231697	1.61743	-0.14325	0.886093	0.941653
NR_035463	Mir1942		0.408778	1.63933	2.81934	0.581459	0.560931	NA
NR_029830	Mir194-2		0	NA	NA	NA	NA	NA
NR_035464	Mir1943		1.58097	3.58071	1.74445	2.05262	0.0401092	0.102409
NR_035466	Mir1945		0.719012	2.44987	2.49512	0.981865	0.326166	NA
NR_035468	Mir1946a		0	NA	NA	NA	NA	NA
NR_035496	Mir1946b		1.10351	-0.000953768	1.58402	-0.00060212	0.99952	0.99952
NR_035469	Mir1947		0.102691	0.313588	3.5338	0.0887396	0.929289	NA
NR_035471	Mir1948		0.212445	0.794481	3.5338	0.224823	0.822117	NA
NR_035473	Mir1950		0	NA	NA	NA	NA	NA
NR_035476	Mir1951		0	NA	NA	NA	NA	NA
NR_035477	Mir1952		0	NA	NA	NA	NA	NA
NR_035478	Mir1953		1.70464	3.68631	1.54513	2.38576	0.0170437	0.0559997
NR_035479	Mir1954		0	NA	NA	NA	NA	NA
NR_035480	Mir1955		3.40416	1.01353	1.05504	0.96066	0.336723	0.491096
NR_035481	Mir1956		1.55789	0.128118	1.31954	0.0970924	0.922653	0.958608
NR_035484	Mir1958		0	NA	NA	NA	NA	NA
NR_035486	Mir1960		1.52466	1.30057	1.97409	0.658819	0.510012	0.654493
NR_035487	Mir1961		0	NA	NA	NA	NA	NA
NR_035488	Mir1962		0	NA	NA	NA	NA	NA
NR_035489	Mir1963		0	NA	NA	NA	NA	NA
NR_035490	Mir1964		1.7483	3.71316	1.64094	2.26282	0.0236466	0.0708678
NR_035492	Mir1966		0	NA	NA	NA	NA	NA
NR_035493	Mir1967		1.3456	0.449906	1.75588	0.256228	0.797774	0.882492
NR_035494	Mir1968		0	NA	NA	NA	NA	NA
NR_035495	Mir1969		0	NA	NA	NA	NA	NA
NR_029721	Mir196a-1		3.77085	0.808166	0.955579	0.845734	0.397701	0.551839
NR_029722	Mir196a-2		0	NA	NA	NA	NA	NA
NR_029912	Mir196b		0.533022	2.00919	3.16093	0.635632	0.525016	NA
NR_035497	Mir1970		0	NA	NA	NA	NA	NA
NR_035499	Mir1971		0	NA	NA	NA	NA	NA
NR_035502	Mir1981		0	NA	NA	NA	NA	NA
NR_035503	Mir1982		0	NA	NA	NA	NA	NA
NR_035500	Mir1983		2.41182	0.177149	1.32244	0.133956	0.893437	0.943339
NR_029585	Mir199a-1		2.93776	0.0301816	1.19616	0.0252321	0.97987	0.989572
NR_029810	Mir199a-2		0	NA	NA	NA	NA	NA
NR_029811	Mir199b		0.62413	2.24341	2.55597	0.877713	0.3801	NA
NR_029815	Mir19b-1		0.222961	-0.648188	3.5338	-0.183425	0.854464	NA
NR_029715	Mir19b-2		0	NA	NA	NA	NA	NA
NR_029528	Mir1a-1		0	NA	NA	NA	NA	NA
NR_029781	Mir1a-2		0	NA	NA	NA	NA	NA
NR_035413	Mir1b		0.75709	2.51175	2.53172	0.992111	0.321143	NA
NR_029723	Mir200a		0	NA	NA	NA	NA	NA
NR_029587	Mir200b		0	NA	NA	NA	NA	NA
NR_029792	Mir200c		0	NA	NA	NA	NA	NA
NR_029588	Mir201		0	NA	NA	NA	NA	NA
NR_029589	Mir202		0.860962	1.50589	2.13967	0.703795	0.48156	NA
NR_029590	Mir203		0	NA	NA	NA	NA	NA
NR_029591	Mir204		0	NA	NA	NA	NA	NA
NR_029592	Mir205		0	NA	NA	NA	NA	NA
NR_029593	Mir206		0	NA	NA	NA	NA	NA
NR_029594	Mir207		0	NA	NA	NA	NA	NA
NR_029724	Mir208a		0	NA	NA	NA	NA	NA
NR_030607	Mir208b		0	NA	NA	NA	NA	NA
NR_029737	Mir20a		0.774825	0.0817265	2.22511	0.0367292	0.970701	NA
NR_030273	Mir20b		0	NA	NA	NA	NA	NA
NR_029793	Mir210		0.11935	-1.12908	3.5338	-0.319509	0.749341	NA
NR_029805	Mir211		0	NA	NA	NA	NA	NA
NR_029794	Mir212		0.225057	0.794481	3.5338	0.224823	0.822117	NA
NR_035516	Mir2136		0	NA	NA	NA	NA	NA
NR_035517	Mir2137		0	NA	NA	NA	NA	NA
NR_029796	Mir214		0	NA	NA	NA	NA	NA
NR_029908	Mir215		1.551	2.47023	2.02893	1.2175	0.223413	0.362402
NR_029797	Mir216a		0.228404	-1.96273	3.49133	-0.562171	0.573999	NA
NR_030419	Mir216b		0	NA	NA	NA	NA	NA
NR_029828	Mir217		0.109054	-1.12908	3.5338	-0.319509	0.749341	NA
NR_029798	Mir218-1		0.108131	0.313588	3.5338	0.0887396	0.929289	NA
NR_029799	Mir218-2		0	NA	NA	NA	NA	NA
NR_029739	Mir22		0	NA	NA	NA	NA	NA
NR_029806	Mir221		5.33962	0.0872712	0.730374	0.119488	0.904888	0.9483
NR_029807	Mir222		0.325761	1.26604	2.99546	0.422651	0.67255	NA
NR_029801	Mir223		0	NA	NA	NA	NA	NA
NR_029740	Mir23a		9.69351	1.42578	0.669158	2.13071	0.0331131	0.0906691
NR_029530	Mir23b		5.54109	1.9992	0.893244	2.23813	0.0252127	0.073762
NR_029575	Mir24-1		0	NA	NA	NA	NA	NA
NR_029741	Mir24-2		4.53316	1.43143	0.838141	1.70786	0.0876625	0.182568
NR_029787	Mir25		5.92034	0.392805	0.756621	0.519156	0.603652	0.731362
NR_029742	Mir26a-1		0.441318	1.72579	2.78129	0.620499	0.534929	NA
NR_029803	Mir26a-2		1.86177	-0.592484	1.41121	-0.419842	0.674601	0.791328
NR_029743	Mir26b		3.01131	1.96157	1.324	1.48155	0.138461	0.255852
NR_037217	Mir2861		0.421284	0.311648	2.8363	0.109878	0.912506	NA
NR_039551	Mir28b		0.527098	0.706001	2.36915	0.297997	0.765706	NA
NR_039538	Mir28c		0	NA	NA	NA	NA	NA
NR_029641	Mir291a		0	NA	NA	NA	NA	NA
NR_030276	Mir291b		0	NA	NA	NA	NA	NA
NR_029642	Mir292		0	NA	NA	NA	NA	NA
NR_029643	Mir293		0	NA	NA	NA	NA	NA
NR_029644	Mir294		0	NA	NA	NA	NA	NA
NR_029645	Mir295		0	NA	NA	NA	NA	NA
NR_029646	Mir296		0.1329	-1.12908	3.5338	-0.319509	0.749341	NA
NR_029647	Mir297-1		0	NA	NA	NA	NA	NA
NR_030551	Mir297a-3		0	NA	NA	NA	NA	NA
NR_030552	Mir297a-4		0	NA	NA	NA	NA	NA
NR_030474	Mir297b		0.340473	-1.42512	3.46099	-0.411768	0.68051	NA
NR_030555	Mir297c		0	NA	NA	NA	NA	NA
NR_029649	Mir298		0.122365	0.313588	3.5338	0.0887396	0.929289	NA
NR_029744	Mir29a		5.18745	-0.84859	0.717497	-1.18271	0.236925	0.381174
NR_029532	Mir29b-1		0.761531	1.31388	2.02443	0.64901	0.516332	NA
NR_029809	Mir29b-2		0	NA	NA	NA	NA	NA
NR_029745	Mir29c		0	NA	NA	NA	NA	NA
NR_029651	Mir300		0.846751	2.6796	2.0907	1.28168	0.199956	NA
NR_029652	Mir301		3.08326	-0.623491	1.34981	-0.461911	0.644145	0.76658
NR_030415	Mir301b		0.725459	2.46106	2.44498	1.00658	0.314139	NA
NR_029653	Mir302a		0.532537	0.71815	2.68395	0.267572	0.789029	NA
NR_030403	Mir302b		0.559867	2.06524	2.62208	0.787633	0.430911	NA
NR_030404	Mir302c		0.0997847	0.313588	3.5338	0.0887396	0.929289	NA
NR_030405	Mir302d		0.421284	0.311648	2.8363	0.109878	0.912506	NA
NR_037218	Mir3057		0.831901	1.49802	2.15311	0.695747	0.486587	NA
NR_037212	Mir3058		5.06084	2.75582	1.1924	2.31116	0.0208243	0.0651919
NR_037211	Mir3059		0	NA	NA	NA	NA	NA
NR_037220	Mir3060		4.15642	-0.106129	0.939633	-0.112947	0.910073	0.952692
NR_037221	Mir3061		10.4988	0.388878	0.593587	0.655131	0.512383	0.656679
NR_037222	Mir3062		0	NA	NA	NA	NA	NA
NR_037223	Mir3063		0	NA	NA	NA	NA	NA
NR_037224	Mir3064		76.0553	0.330592	0.422134	0.783144	0.433542	0.5838
NR_037225	Mir3065		0	NA	NA	NA	NA	NA
NR_037226	Mir3066		0.572919	-0.530296	2.30626	-0.229938	0.81814	NA
NR_037227	Mir3067		0.369412	-1.67185	3.38382	-0.494071	0.621256	NA
NR_037228	Mir3068		13.9718	-1.33873	0.741852	-1.80458	0.0711404	0.155058
NR_037229	Mir3069		0	NA	NA	NA	NA	NA
NR_037230	Mir3070a		0.976068	2.8754	2.09263	1.37406	0.169423	NA
NR_037231	Mir3070b		1.36422	3.36849	1.97595	1.70474	0.088243	0.183389
NR_037232	Mir3071		0	NA	NA	NA	NA	NA
NR_037233	Mir3072		0.970747	0.736649	2.10896	0.349294	0.726868	NA
NR_037235	Mir3074-1		4.91103	0.138243	0.687888	0.200967	0.840725	0.90717
NR_037294	Mir3074-2		0	NA	NA	NA	NA	NA
NR_037236	Mir3075		0.522427	1.98591	2.68264	0.740282	0.459129	NA
NR_037237	Mir3076		0.342734	-0.167293	2.95419	-0.0566291	0.954841	NA
NR_037238	Mir3077		0	NA	NA	NA	NA	NA
NR_037239	Mir3078		0	NA	NA	NA	NA	NA
NR_037240	Mir3079		0.732591	2.47244	2.48965	0.993088	0.320667	NA
NR_037242	Mir3081		0.636371	1.03493	2.27451	0.45501	0.649102	NA
NR_037243	Mir3082		0	NA	NA	NA	NA	NA
NR_037244	Mir3083		0	NA	NA	NA	NA	NA
NR_037246	Mir3085		0	NA	NA	NA	NA	NA
NR_037247	Mir3086		0	NA	NA	NA	NA	NA
NR_037270	Mir3087		0	NA	NA	NA	NA	NA
NR_037271	Mir3088		0	NA	NA	NA	NA	NA
NR_037272	Mir3089		0.743078	0.229273	2.20223	0.10411	0.917082	NA
NR_037274	Mir3091		4.01763	-0.690754	0.8883	-0.777613	0.436797	0.587376
NR_037275	Mir3092		4.26734	2.01778	0.988016	2.04225	0.0411263	0.104194
NR_037276	Mir3093		0	NA	NA	NA	NA	NA
NR_037277	Mir3094		0.41139	1.64655	2.81609	0.584693	0.558754	NA
NR_037278	Mir3095		0.617397	2.2308	2.52454	0.883646	0.376887	NA
NR_037280	Mir3097		0.308074	1.26145	3.53201	0.357146	0.720982	NA
NR_037281	Mir3098		1.02404	0.861411	2.39721	0.359339	0.719342	NA
NR_037213	Mir3099		0	NA	NA	NA	NA	NA
NR_029533	Mir30a		0.440974	0.299922	3.31964	0.0903477	0.928011	NA
NR_029534	Mir30b		2.4547	-0.248591	1.27012	-0.195722	0.844828	0.90867
NR_029716	Mir30c-1		1.25509	-0.864415	1.30457	-0.662607	0.507583	0.653081
NR_029717	Mir30c-2		0.618022	2.22875	3.00454	0.741794	0.458212	NA
NR_029718	Mir30d		0.647148	1.03765	2.26665	0.457792	0.647102	NA
NR_029602	Mir30e		0.34683	-1.53735	3.44636	-0.446079	0.65554	NA
NR_029747	Mir31		21.1044	-0.611532	0.434298	-1.40809	0.159103	0.284361
NR_037282	Mir3100		0.313445	1.27709	3.53138	0.361639	0.717622	NA
NR_037283	Mir3101		5.35281	0.363248	0.901849	0.402781	0.687109	0.802684
NR_037289	Mir3102		0	NA	NA	NA	NA	NA
NR_037290	Mir3103		0	NA	NA	NA	NA	NA
NR_037291	Mir3104		0	NA	NA	NA	NA	NA
NR_037214	Mir3106		0	NA	NA	NA	NA	NA
NR_037293	Mir3107		0	NA	NA	NA	NA	NA
NR_037295	Mir3108		1.21312	-0.373236	2.24809	-0.166024	0.868138	0.927587
NR_037296	Mir3109		5.18553	0.236533	0.803926	0.294223	0.768588	0.864758
NR_037297	Mir3110		0.122365	0.313588	3.5338	0.0887396	0.929289	NA
NR_037299	Mir3112		4.56579	-1.05154	0.770913	-1.36402	0.17256	0.299165
NR_029789	Mir32		1.3069	2.20481	1.68044	1.31205	0.189505	0.321732
NR_029802	Mir320		0.340122	-0.167296	3.51253	-0.0476283	0.962012	NA
NR_029756	Mir322		0	NA	NA	NA	NA	NA
NR_029757	Mir323		0.895598	2.746	2.41052	1.13917	0.254632	NA
NR_029758	Mir324		2.35372	0.244043	1.0746	0.227101	0.820345	0.893023
NR_029759	Mir325		2.11644	2.0335	1.36924	1.48513	0.13751	0.255525
NR_029760	Mir326		0	NA	NA	NA	NA	NA
NR_029761	Mir328		0	NA	NA	NA	NA	NA
NR_029762	Mir329		0.921203	2.80708	2.3912	1.17392	0.240426	NA
NR_029804	Mir33		0.212665	-0.648188	3.5338	-0.183425	0.854464	NA
NR_029763	Mir330		0.8004	-0.670477	1.88389	-0.3559	0.721915	NA
NR_029764	Mir331		1.00372	-0.222756	1.7695	-0.125886	0.899822	NA
NR_029900	Mir335		0.983066	2.88634	2.34715	1.22972	0.218801	NA
NR_029765	Mir337		0.0997847	0.313588	3.5338	0.0887396	0.929289	NA
NR_029767	Mir338		0	NA	NA	NA	NA	NA
NR_029768	Mir339		1.83019	1.07248	1.46833	0.730408	0.465141	0.612093
NR_029769	Mir340		0.543941	2.03037	2.31816	0.875854	0.381109	NA
NR_029770	Mir341		0.637336	2.26728	3.48475	0.65063	0.515285	NA
NR_030759	Mir343		2.08142	0.847599	1.3547	0.625673	0.53153	0.669756
NR_029772	Mir344		0.212445	0.794481	3.5338	0.224823	0.822117	NA
NR_030557	Mir344-2		1.16858	3.14171	2.03181	1.54626	0.122041	0.233398
NR_037285	Mir344b		0.205383	0.794481	3.5338	0.224823	0.822117	NA
NR_037286	Mir344c		0.315137	1.28212	3.53116	0.363087	0.71654	NA
NR_037215	Mir344d-1		0	NA	NA	NA	NA	NA
NR_037216	Mir344d-2		0	NA	NA	NA	NA	NA
NR_037209	Mir344d-3		0.205383	0.794481	3.5338	0.224823	0.822117	NA
NR_037284	Mir344e		0.206007	0.794481	3.5338	0.224823	0.822117	NA
NR_037288	Mir344f		0.207222	0.794481	3.5338	0.224823	0.822117	NA
NR_037287	Mir344g		0.209834	0.794481	3.5338	0.224823	0.822117	NA
NR_029773	Mir345		1.84921	-0.284642	1.11274	-0.255802	0.798103	0.882492
NR_029774	Mir346		0	NA	NA	NA	NA	NA
NR_037301	Mir3470a		0.746122	2.49391	1.95009	1.27887	0.200944	NA
NR_037302	Mir3470b		0.350953	1.31791	3.49779	0.376784	0.706334	NA
NR_037304	Mir3471-1		2.731	2.36869	1.29588	1.82786	0.0675706	0.149263
NR_039566	Mir3473c		0.506576	1.94571	3.1511	0.617471	0.536924	NA
NR_039583	Mir3473d		0.61692	2.22928	2.60589	0.855476	0.392288	NA
NR_037312	Mir3474		0.422564	1.67715	2.80264	0.59842	0.54956	NA
NR_037208	Mir3475		0	NA	NA	NA	NA	NA
NR_029751	Mir34a		0.447337	-1.07026	2.73766	-0.390939	0.695843	NA
NR_029655	Mir34b		0.414221	0.293309	2.85022	0.102907	0.918036	NA
NR_029654	Mir34c		0	NA	NA	NA	NA	NA
NR_029775	Mir350		1.77665	0.36218	1.44428	0.250768	0.801994	0.883811
NR_029776	Mir351		0	NA	NA	NA	NA	NA
NR_039587	Mir3572		0	NA	NA	NA	NA	NA
NR_029851	Mir362		0.103611	0.313588	3.5338	0.0887396	0.929289	NA
NR_029853	Mir363		0	NA	NA	NA	NA	NA
NR_029855	Mir365-1		1.425	1.19505	1.75906	0.679366	0.496906	0.642709
NR_029959	Mir365-2		2.24587	-0.123069	1.18779	-0.103612	0.917478	0.95741
NR_030268	Mir367		0.215277	-0.648188	3.5338	-0.183425	0.854464	NA
NR_030272	Mir369		0.556776	-0.537545	2.08822	-0.257418	0.796856	NA
NR_029918	Mir370		0.527582	1.99633	3.16732	0.630289	0.528505	NA
NR_037298	Mir374c		0	NA	NA	NA	NA	NA
NR_029876	Mir375		0	NA	NA	NA	NA	NA
NR_029877	Mir376a		0.122365	0.313588	3.5338	0.0887396	0.929289	NA
NR_029915	Mir376b		0	NA	NA	NA	NA	NA
NR_030270	Mir376c		1.25395	3.24908	1.94117	1.67377	0.0941756	0.192792
NR_029878	Mir377		1.7805	2.70496	1.56108	1.73275	0.0831396	0.175378
NR_029880	Mir379		0	NA	NA	NA	NA	NA
NR_029881	Mir380		0.212445	0.794481	3.5338	0.224823	0.822117	NA
NR_029882	Mir381		0.203396	0.794481	3.5338	0.224823	0.822117	NA
NR_029883	Mir382		2.2105	2.12639	1.65887	1.28183	0.199902	0.335331
NR_029884	Mir383		0	NA	NA	NA	NA	NA
NR_029910	Mir384		0	NA	NA	NA	NA	NA
NR_039536	Mir3960		0.244731	0.794481	3.5338	0.224823	0.822117	NA
NR_039539	Mir3962		0	NA	NA	NA	NA	NA
NR_039540	Mir3963		0.431359	1.69937	2.79223	0.608609	0.542783	NA
NR_039542	Mir3964		0	NA	NA	NA	NA	NA
NR_039544	Mir3965		0	NA	NA	NA	NA	NA
NR_039547	Mir3966		0	NA	NA	NA	NA	NA
NR_039548	Mir3967		0	NA	NA	NA	NA	NA
NR_039549	Mir3968		0	NA	NA	NA	NA	NA
NR_039550	Mir3969		0	NA	NA	NA	NA	NA
NR_039552	Mir3970		0	NA	NA	NA	NA	NA
NR_039553	Mir3971		0.421644	1.6734	3.30308	0.506619	0.612422	NA
NR_029913	Mir409		1.0608	3.00298	2.32482	1.2917	0.19646	NA
NR_029914	Mir410		0	NA	NA	NA	NA	NA
NR_029916	Mir411		0.626889	2.24679	3.00929	0.74662	0.455293	NA
NR_029917	Mir412		0	NA	NA	NA	NA	NA
NR_030558	Mir421		1.05137	2.99279	2.02389	1.47873	0.139212	NA
NR_030756	Mir423		1.99516	0.682788	1.30266	0.524148	0.600176	0.729262
NR_029947	Mir425		3.98081	1.88382	0.961737	1.95877	0.0501397	0.120213
NR_029958	Mir429		0	NA	NA	NA	NA	NA
NR_029951	Mir431		0	NA	NA	NA	NA	NA
NR_035526	Mir432		0	NA	NA	NA	NA	NA
NR_029952	Mir433		0	NA	NA	NA	NA	NA
NR_029953	Mir434		0	NA	NA	NA	NA	NA
NR_029956	Mir448		0	NA	NA	NA	NA	NA
NR_029961	Mir449a		0.1329	-1.12908	3.5338	-0.319509	0.749341	NA
NR_030602	Mir449b		0.207916	0.794481	3.5338	0.224823	0.822117	NA
NR_030452	Mir449c		0.108131	0.313588	3.5338	0.0887396	0.929289	NA
NR_029963	Mir450-1		0	NA	NA	NA	NA	NA
NR_030274	Mir450-2		0.106223	0.313588	3.5338	0.0887396	0.929289	NA
NR_030498	Mir450b		0.317893	-1.42472	3.49762	-0.40734	0.683758	NA
NR_029974	Mir452		0.432524	1.70509	3.50854	0.485983	0.626979	NA
NR_030559	Mir453		1.16201	3.13437	2.77095	1.13115	0.25799	0.408381
NR_030477	Mir455		0.975227	0.727879	1.84949	0.393556	0.693909	NA
NR_030147	Mir463		0	NA	NA	NA	NA	NA
NR_030149	Mir465		0	NA	NA	NA	NA	NA
NR_030560	Mir465b-1		0	NA	NA	NA	NA	NA
NR_030561	Mir465b-2		0	NA	NA	NA	NA	NA
NR_030562	Mir465c-1		0	NA	NA	NA	NA	NA
NR_030563	Mir465c-2		0	NA	NA	NA	NA	NA
NR_030150	Mir466		0	NA	NA	NA	NA	NA
NR_030564	Mir466b-2		0	NA	NA	NA	NA	NA
NR_030565	Mir466b-3		0	NA	NA	NA	NA	NA
NR_030601	Mir466d		0	NA	NA	NA	NA	NA
NR_030566	Mir466f-1		0.0997847	0.313588	3.5338	0.0887396	0.929289	NA
NR_030567	Mir466f-2		0	NA	NA	NA	NA	NA
NR_030568	Mir466f-3		0	NA	NA	NA	NA	NA
NR_030569	Mir466g		0	NA	NA	NA	NA	NA
NR_030570	Mir466h		0	NA	NA	NA	NA	NA
NR_035412	Mir466i		3.11341	1.51336	1.36923	1.10526	0.269046	0.417807
NR_037269	Mir466n		0	NA	NA	NA	NA	NA
NR_035406	Mir467a-1		0	NA	NA	NA	NA	NA
NR_037267	Mir467a-10		0	NA	NA	NA	NA	NA
NR_037249	Mir467a-2		0	NA	NA	NA	NA	NA
NR_037252	Mir467a-3		0	NA	NA	NA	NA	NA
NR_037254	Mir467a-4		0	NA	NA	NA	NA	NA
NR_037256	Mir467a-5		0	NA	NA	NA	NA	NA
NR_037258	Mir467a-6		0	NA	NA	NA	NA	NA
NR_037261	Mir467a-7		0	NA	NA	NA	NA	NA
NR_037263	Mir467a-8		0	NA	NA	NA	NA	NA
NR_037265	Mir467a-9		0	NA	NA	NA	NA	NA
NR_030472	Mir467b		0	NA	NA	NA	NA	NA
NR_030571	Mir467c		2.30804	1.4017	1.38577	1.01149	0.31178	0.465001
NR_030572	Mir467d		0	NA	NA	NA	NA	NA
NR_030645	Mir467e		0.202476	0.794481	3.5338	0.224823	0.822117	NA
NR_035420	Mir467f		0	NA	NA	NA	NA	NA
NR_030151	Mir468		0	NA	NA	NA	NA	NA
NR_030153	Mir470		0	NA	NA	NA	NA	NA
NR_030154	Mir471		0	NA	NA	NA	NA	NA
NR_030251	Mir483		0.563214	-0.513405	2.3105	-0.222205	0.824154	NA
NR_030252	Mir484		1.92022	-2.85231	1.29881	-2.19609	0.0280854	0.0798782
NR_030253	Mir485		0.731413	1.28059	2.27198	0.563645	0.572996	NA
NR_030254	Mir486		0	NA	NA	NA	NA	NA
NR_030271	Mir487b		0.643869	2.27898	2.99495	0.760941	0.446692	NA
NR_030441	Mir488		0	NA	NA	NA	NA	NA
NR_030250	Mir489		0	NA	NA	NA	NA	NA
NR_030524	Mir490		0	NA	NA	NA	NA	NA
NR_030478	Mir491		1.42707	0.120749	1.5181	0.0795394	0.936604	0.965075
NR_030573	Mir493		1.0389	2.97743	2.29719	1.29612	0.194934	NA
NR_030269	Mir494		0.979535	2.8802	2.061	1.39748	0.16227	NA
NR_030446	Mir495		0	NA	NA	NA	NA	NA
NR_030444	Mir497		0.779218	1.33988	1.99354	0.67211	0.501513	NA
NR_030757	Mir499		0	NA	NA	NA	NA	NA
NR_030495	Mir500		0	NA	NA	NA	NA	NA
NR_030496	Mir501		0.478246	-1.18815	3.16743	-0.375116	0.707574	NA
NR_030275	Mir503		0	NA	NA	NA	NA	NA
NR_030574	Mir504		0	NA	NA	NA	NA	NA
NR_039555	Mir5046		0	NA	NA	NA	NA	NA
NR_030499	Mir505		0.109054	-1.12908	3.5338	-0.319509	0.749341	NA
NR_030575	Mir509		0	NA	NA	NA	NA	NA
NR_039557	Mir5098		1.60064	2.53163	1.79521	1.41021	0.158477	0.283757
NR_039559	Mir5100		0.407485	1.6311	3.3601	0.485433	0.627369	NA
NR_039560	Mir5101		0	NA	NA	NA	NA	NA
NR_039562	Mir5103		4.84332	0.412919	0.80556	0.512586	0.608241	0.734522
NR_039563	Mir5104		1.25284	2.15832	1.81438	1.18957	0.234217	0.377435
NR_039565	Mir5106		1.4992	3.49927	1.7848	1.96059	0.0499264	0.119994
NR_039568	Mir5108		0	NA	NA	NA	NA	NA
NR_030609	Mir511		1.38573	1.31434	1.81901	0.722559	0.469951	0.616771
NR_039572	Mir5112		0	NA	NA	NA	NA	NA
NR_039573	Mir5113		0	NA	NA	NA	NA	NA
NR_039574	Mir5114		0	NA	NA	NA	NA	NA
NR_039576	Mir5116		0	NA	NA	NA	NA	NA
NR_039579	Mir5119		1.78585	2.70799	1.59939	1.69314	0.090428	0.187138
NR_039580	Mir5120		0	NA	NA	NA	NA	NA
NR_039581	Mir5121		0	NA	NA	NA	NA	NA
NR_039582	Mir5122		0	NA	NA	NA	NA	NA
NR_039586	Mir5125		0	NA	NA	NA	NA	NA
NR_039588	Mir5126		0	NA	NA	NA	NA	NA
NR_039589	Mir5127		0	NA	NA	NA	NA	NA
NR_039590	Mir5128		0.308074	1.26145	3.53201	0.357146	0.720982	NA
NR_039591	Mir5129		0.586377	-0.675685	2.60095	-0.259784	0.795031	NA
NR_039592	Mir5130		0	NA	NA	NA	NA	NA
NR_039593	Mir5131		0	NA	NA	NA	NA	NA
NR_039594	Mir5132		0	NA	NA	NA	NA	NA
NR_039596	Mir5134		0	NA	NA	NA	NA	NA
NR_039597	Mir5135		0.608111	-2.60502	2.38773	-1.091	0.275273	NA
[truncated: 271 more rows]

## Sheet: C3
RefSeq_ID	ncRNA	Modulation	baseMean	log2FoldChange	lfcSE	stat	pvalue	padj		after filtering	Modulation
NR_102366	AW112010	Up in KSHV (+) tumor	777.144	12.1293	1.59605	7.59956	2.97141e-14	3.38081e-12		AI115009	Up in KSHV (+) tumor
NR_030718	F630028O10Rik	Up in KSHV (+) tumor	218.509	10.2989	1.45984	7.0548	1.72848e-12	1.47497e-10		AI427809	Up in KSHV (+) tumor
NR_003520	Mx1	Up in KSHV (+) tumor	134.892	9.60284	1.53437	6.2585	3.88686e-10	1.99007e-08		AI504432	Up in KSHV (+) tumor
NR_130973	H19	Up in KSHV (+) tumor	529.426	9.15514	1.47666	6.19988	5.65054e-10	2.63007e-08		Airn	Up in KSHV (+) tumor
NR_033498	AI504432	Up in KSHV (+) tumor	95.7271	9.10831	1.53794	5.92242	3.17238e-09	1.35355e-07		AU022793	Up in KSHV (+) tumor
NR_029460	6530402F18Rik	Up in KSHV (+) tumor	86.0801	8.95527	1.53211	5.84506	5.06388e-09	1.92053e-07		AU040972	Up in KSHV (+) tumor
NR_015499	C030034L19Rik	Up in KSHV (+) tumor	79.7685	8.84469	1.58094	5.59459	2.21142e-08	6.8621e-07		AW011738	Up in KSHV (+) tumor
NR_033140	AI427809	Up in KSHV (+) tumor	65.1198	8.55164	1.57416	5.43252	5.55644e-08	1.49731e-06		AW046200	Up in KSHV (+) tumor
NR_002866	Dio3os	Up in KSHV (+) tumor	57.964	8.3849	1.5312	5.47602	4.3501e-08	1.20392e-06		AW112010	Up in KSHV (+) tumor
NR_030671	AW011738	Up in KSHV (+) tumor	52.2931	8.23643	1.52786	5.39083	7.01331e-08	1.70991e-06		BB123696	Up in KSHV (+) tumor
NR_046157	Gm5086	Up in KSHV (+) tumor	36.6324	7.72191	1.56026	4.94913	7.45443e-07	1.41358e-05		D5Ertd605e	Up in KSHV (+) tumor
NR_033657	Miat	Up in KSHV (+) tumor	33.5804	7.5981	1.69842	4.47361	7.69082e-06	0.000111128		Dio3os	Up in KSHV (+) tumor
NR_027958	D930048N14Rik	Up in KSHV (+) tumor	29.1882	7.39507	1.51822	4.87089	1.11094e-06	2.06837e-05		Dleu2	Up in KSHV (+) tumor
NR_015455	BC064078	Up in KSHV (+) tumor	128.628	7.10162	1.22218	5.81061	6.22438e-09	2.27634e-07		Dnm3os	Up in KSHV (+) tumor
NR_110364	E230029C05Rik	Up in KSHV (+) tumor	21.6679	6.96341	1.52115	4.57772	4.70068e-06	7.40537e-05		H19	Up in KSHV (+) tumor
NR_040616	A130077B15Rik	Up in KSHV (+) tumor	20.8575	6.90868	1.49238	4.62932	3.66875e-06	6.15869e-05		H2-K2	Up in KSHV (+) tumor
NR_038168	1600025M17Rik	Up in KSHV (+) tumor	18.0126	6.69833	1.86761	3.58657	0.000335053	0.00272297		Kcnq1ot1	Up in KSHV (+) tumor
NR_037692	4933407L21Rik	Up in KSHV (+) tumor	17.1972	6.63118	1.62745	4.07459	4.60949e-05	0.000524457		Malat1	Up in KSHV (+) tumor
NR_028438	9230102K24Rik	Up in KSHV (+) tumor	15.9775	6.5245	1.57188	4.15075	3.31382e-05	0.000403971		Mcpt-ps1	Up in KSHV (+) tumor
NR_015610	9530059O14Rik	Up in KSHV (+) tumor	15.8196	6.51106	1.54585	4.21195	2.53173e-05	0.000320061		Meg3	Up in KSHV (+) tumor
NR_045788	Gm16291	Up in KSHV (+) tumor	15.4493	6.47641	1.53554	4.21769	2.46821e-05	0.000317324		Miat	Up in KSHV (+) tumor
NR_040292	2310040G24Rik	Up in KSHV (+) tumor	15.1328	6.44876	1.53715	4.19526	2.72557e-05	0.000340364		Mir1195	Up in KSHV (+) tumor
NR_033555	Gm10400	Up in KSHV (+) tumor	14.4844	6.38503	1.58834	4.01993	5.82153e-05	0.000655083		Mir140	Up in KSHV (+) tumor
NR_029553	Mir140	Up in KSHV (+) tumor	13.4285	6.27674	1.52406	4.11845	3.81435e-05	0.000443851		Mir142	Up in KSHV (+) tumor
NR_045165	4933431G14Rik	Up in KSHV (+) tumor	12.696	6.19082	1.57283	3.93611	8.2812e-05	0.000865301		Mir15a	Up in KSHV (+) tumor
NR_015558	5031425F14Rik	Up in KSHV (+) tumor	12.5772	6.17709	1.54232	4.00505	6.20043e-05	0.000677329		Mir1955	Up in KSHV (+) tumor
NR_037959	1600010M07Rik	Up in KSHV (+) tumor	11.9271	6.10493	1.5223	4.01033	6.06331e-05	0.000674873		Mir22hg	Up in KSHV (+) tumor
NR_040335	D330050G23Rik	Up in KSHV (+) tumor	11.7113	6.07645	1.51745	4.00439	6.21767e-05	0.000677329		Mir23b	Up in KSHV (+) tumor
NR_045719	AU022793	Up in KSHV (+) tumor	11.3706	6.03246	1.5288	3.94587	7.95092e-05	0.000839355		Mir27b	Up in KSHV (+) tumor
NR_029470	Gm10863	Up in KSHV (+) tumor	10.7422	5.94872	1.54341	3.85426	0.000116078	0.00114124		Mir3074-1	Up in KSHV (+) tumor
NR_045894	Gm13446	Up in KSHV (+) tumor	10.5132	5.91393	1.57421	3.75677	0.000172123	0.00154609		Mir3101	Up in KSHV (+) tumor
NR_040427	Gm9899	Up in KSHV (+) tumor	9.97021	5.845	1.78605	3.27259	0.00106566	0.00732371		Mir378b	Up in KSHV (+) tumor
NR_027986	4930474M22Rik	Up in KSHV (+) tumor	9.42294	5.75894	1.57591	3.65436	0.000257828	0.00216406		Mir5107	Up in KSHV (+) tumor
NR_029438	4933406I18Rik	Up in KSHV (+) tumor	9.26125	5.7408	1.51004	3.80176	0.00014367	0.00133874		Mir5123	Up in KSHV (+) tumor
NR_015489	2900041M22Rik	Up in KSHV (+) tumor	8.99496	5.6971	1.52304	3.74062	0.000183569	0.00163456		Mirg	Up in KSHV (+) tumor
NR_040529	Gm13807	Up in KSHV (+) tumor	8.99833	5.69703	1.65085	3.45098	0.000558561	0.0043005		Mirlet7f-1	Up in KSHV (+) tumor
NR_028578	Gm10584	Up in KSHV (+) tumor	8.88981	5.68048	1.56915	3.62011	0.00029448	0.00241238		Mx1	Up in KSHV (+) tumor
NR_027851	2900005J15Rik	Up in KSHV (+) tumor	8.5945	5.63231	1.52266	3.69899	0.000216459	0.00189447		Neat1	Up in KSHV (+) tumor
NR_045845	Gm5547	Up in KSHV (+) tumor	8.506	5.6119	1.53756	3.64987	0.000262372	0.0021843		Peg13	Up in KSHV (+) tumor
NR_033609	A930017M01Rik	Up in KSHV (+) tumor	8.46849	5.6066	1.93731	2.89402	0.00380346	0.0203913		Rian	Up in KSHV (+) tumor
NR_045782	I730030J21Rik	Up in KSHV (+) tumor	8.43976	5.60438	1.69574	3.30498	0.000949849	0.00673646		AI506816	Down in KSHV (+) tumor
NR_015486	D130017N08Rik	Up in KSHV (+) tumor	8.35152	5.59143	1.66836	3.35145	0.000803894	0.00587991		Dancr	Down in KSHV (+) tumor
NR_046275	C130021I20Rik	Up in KSHV (+) tumor	8.3189	5.5829	1.98054	2.81888	0.00481911	0.0245511		Gas5	Down in KSHV (+) tumor
NR_015457	B430010I23Rik	Up in KSHV (+) tumor	7.4568	5.42633	1.67715	3.23545	0.00121449	0.00797205		Mir1949	Down in KSHV (+) tumor
NR_073011	4930572O03Rik	Up in KSHV (+) tumor	7.3263	5.40569	1.64674	3.28267	0.0010283	0.00716311		Mir3091	Down in KSHV (+) tumor
NR_015530	9530026P05Rik	Up in KSHV (+) tumor	7.31189	5.40116	1.58906	3.39896	0.000676422	0.00509306		Mir5133	Down in KSHV (+) tumor
NR_046015	Gm1720	Up in KSHV (+) tumor	7.05508	5.34928	1.50941	3.54397	0.000394155	0.0031288		Pvt1	Down in KSHV (+) tumor
NR_040517	4930545L23Rik	Up in KSHV (+) tumor	6.81566	5.29556	1.59145	3.32752	0.000876239	0.00632261		Rmst	Down in KSHV (+) tumor
NR_046004	4933406J10Rik	Up in KSHV (+) tumor	6.62116	5.25431	1.67042	3.14551	0.001658	0.0103524		Smarca5-ps	Down in KSHV (+) tumor
NR_028284	Mcpt-ps1	Up in KSHV (+) tumor	6.32923	5.19361	1.64508	3.15707	0.00159366	0.0100117		Snhg1	Down in KSHV (+) tumor
NR_045722	E130310I04Rik	Up in KSHV (+) tumor	5.86771	5.08765	1.53995	3.30378	0.000953893	0.00673646		Snhg12	Down in KSHV (+) tumor
NR_040533	Gm10804	Up in KSHV (+) tumor	5.8825	5.08519	1.86899	2.72082	0.00651193	0.0310646		Snhg3	Down in KSHV (+) tumor
NR_033736	E330020D12Rik	Up in KSHV (+) tumor	5.83607	5.07286	1.59327	3.18393	0.00145289	0.00924071		Snhg4	Down in KSHV (+) tumor
NR_037984	Gm19461	Up in KSHV (+) tumor	5.69133	5.04169	1.55801	3.23599	0.00121223	0.00797205		Snhg5	Down in KSHV (+) tumor
NR_003643	1700123L14Rik	Up in KSHV (+) tumor	5.59882	5.01053	1.67192	2.99688	0.00272762	0.0156038		Snhg8	Down in KSHV (+) tumor
NR_029530	Mir23b	Up in KSHV (+) tumor	5.55102	5.00062	1.54209	3.24275	0.00118383	0.00792317		Snhg9	Down in KSHV (+) tumor
NR_015485	1700108F19Rik	Up in KSHV (+) tumor	5.5316	4.99164	1.69792	2.93986	0.00328357	0.0180773		Snora16a	Down in KSHV (+) tumor
NR_029733	Mir15a	Up in KSHV (+) tumor	5.47899	4.9794	1.54034	3.23267	0.00122639	0.0079989		Snora17	Down in KSHV (+) tumor
NR_045009	Gm15987	Up in KSHV (+) tumor	29.8917	4.96354	1.19685	4.14717	3.36605e-05	0.00040551		Snora2b	Down in KSHV (+) tumor
NR_024085	BC006965	Up in KSHV (+) tumor	5.41305	4.9562	1.90118	2.60691	0.00913639	0.0398113		Snora3	Down in KSHV (+) tumor
NR_004446	H2-K2	Up in KSHV (+) tumor	145.818	4.93859	0.86132	5.73375	9.82348e-09	3.35308e-07		Snora33	Down in KSHV (+) tumor
NR_040386	AI115009	Up in KSHV (+) tumor	5.23251	4.90205	1.74788	2.80456	0.00503848	0.0250457		Snora43	Down in KSHV (+) tumor
NR_045380	1700034I23Rik	Up in KSHV (+) tumor	5.18042	4.90026	1.58529	3.09109	0.00199425	0.0120124		Snora62	Down in KSHV (+) tumor
NR_033631	4632428C04Rik	Up in KSHV (+) tumor	5.05511	4.86781	1.55015	3.14021	0.00168825	0.0104774		Snord110	Down in KSHV (+) tumor
NR_033543	Gm16287	Up in KSHV (+) tumor	4.83332	4.80775	1.54404	3.11375	0.00184727	0.0112596		Snord15a	Down in KSHV (+) tumor
NR_040472	1700112H15Rik	Up in KSHV (+) tumor	4.7829	4.78573	1.69099	2.83013	0.00465285	0.0239423		Snord32a	Down in KSHV (+) tumor
NR_045695	Gm21057	Up in KSHV (+) tumor	4.75163	4.7844	1.70581	2.80477	0.00503519	0.0250457		Snord34	Down in KSHV (+) tumor
NR_136884	Gm5535	Up in KSHV (+) tumor	25.8581	4.77862	1.24648	3.83371	0.000126227	0.001208		Snord35a	Down in KSHV (+) tumor
NR_045829	4921511I17Rik	Up in KSHV (+) tumor	4.69794	4.75903	1.85035	2.57196	0.0101125	0.0422312		Snord42b	Down in KSHV (+) tumor
NR_027824	Gm13749	Up in KSHV (+) tumor	4.68829	4.75686	1.84955	2.5719	0.0101144	0.0422312		Snord49a	Down in KSHV (+) tumor
NR_033635	9130019P16Rik	Up in KSHV (+) tumor	4.63726	4.74667	1.60356	2.96008	0.00307555	0.0172096		Snord49b	Down in KSHV (+) tumor
NR_029555	Mir142	Up in KSHV (+) tumor	4.55456	4.71889	1.6393	2.8786	0.00399445	0.0210841		Snord57	Down in KSHV (+) tumor
NR_037283	Mir3101	Up in KSHV (+) tumor	4.53982	4.70726	1.6911	2.78354	0.00537691	0.0263443		Snord72	Down in KSHV (+) tumor
NR_046046	Gm13710	Up in KSHV (+) tumor	37.0847	4.70242	0.88969	5.28546	1.25387e-07	2.85325e-06		Snord83b	Down in KSHV (+) tumor
NR_027893	BB123696	Up in KSHV (+) tumor	4.45209	4.67736	1.61399	2.898	0.00375549	0.0202401		Snord85	Down in KSHV (+) tumor
NR_033784	1700041C23Rik	Up in KSHV (+) tumor	4.30967	4.63539	1.84148	2.51721	0.0118287	0.0462674		Snord99	Down in KSHV (+) tumor
NR_039584	Mir5123	Up in KSHV (+) tumor	4.19991	4.59926	1.6817	2.73488	0.00624022	0.0301836		Spn-ps	Down in KSHV (+) tumor
NR_037235	Mir3074-1	Up in KSHV (+) tumor	4.10006	4.56671	1.5443	2.95714	0.00310512	0.0172807		Terc	Down in KSHV (+) tumor
NR_038032	Gm15663	Up in KSHV (+) tumor	4.01781	4.5347	1.66917	2.71674	0.00659283	0.0311109		U90926	Down in KSHV (+) tumor
NR_045802	4921508D12Rik	Up in KSHV (+) tumor	3.98684	4.52761	1.6154	2.80278	0.00506636	0.0250626		Vmn2r-ps54	Down in KSHV (+) tumor
NR_040651	1700125G02Rik	Up in KSHV (+) tumor	3.93759	4.50399	1.67865	2.6831	0.00729439	0.0334953
NR_045363	2810429I04Rik	Up in KSHV (+) tumor	3.78635	4.4528	1.71719	2.59307	0.00951227	0.0409267
NR_003633	Meg3	Up in KSHV (+) tumor	361.306	4.44289	0.514999	8.62698	6.29912e-18	1.61257e-15
NR_039567	Mir5107	Up in KSHV (+) tumor	3.73589	4.42862	1.60818	2.7538	0.0058907	0.0287242
NR_040307	6720468P15Rik	Up in KSHV (+) tumor	3.7438	4.42131	1.7027	2.59665	0.0094139	0.0406744
NR_040624	D030045P18Rik	Up in KSHV (+) tumor	3.59264	4.3777	1.71173	2.55747	0.0105437	0.0433604
NR_045445	1700071M16Rik	Up in KSHV (+) tumor	39.1313	4.35307	0.773412	5.6284	1.8189e-08	5.82047e-07
NR_038014	Gm17745	Up in KSHV (+) tumor	3.4457	4.31227	1.66513	2.58975	0.00960455	0.0410475
NR_035480	Mir1955	Up in KSHV (+) tumor	3.4349	4.31064	1.57644	2.73442	0.00624896	0.0301836
NR_040491	1810053B23Rik	Up in KSHV (+) tumor	3.37985	4.28118	1.69685	2.52302	0.0116353	0.0459326
NR_037980	Gm16894	Up in KSHV (+) tumor	3.29812	4.25843	1.63125	2.61053	0.00904014	0.0395603
NR_045738	8030423F21Rik	Up in KSHV (+) tumor	3.25837	4.23187	1.63535	2.58775	0.00966058	0.0410475
NR_035427	Mir1195	Up in KSHV (+) tumor	3.03139	4.1354	1.58979	2.60123	0.00928904	0.040305
NR_045502	4921511C10Rik	Up in KSHV (+) tumor	16.157	4.06733	1.14448	3.55385	0.000379633	0.00303707
NR_028314	4833422C13Rik	Up in KSHV (+) tumor	29.996	3.96964	0.858423	4.62435	3.75782e-06	6.20647e-05
NR_039545	Mir378b	Up in KSHV (+) tumor	7.00031	3.87158	1.49551	2.58881	0.00963086	0.0410475
NR_038116	Cxcl11	Up in KSHV (+) tumor	72.8359	3.67228	1.43001	2.568	0.0102286	0.0423651
NR_015470	2610203C22Rik	Up in KSHV (+) tumor	93.4633	3.59801	0.459473	7.83072	4.8509e-15	6.20915e-13
NR_030683	Gm14207	Up in KSHV (+) tumor	11.7754	3.59328	1.35982	2.64246	0.00823058	0.036804
NR_015514	9330175E14Rik	Up in KSHV (+) tumor	16.2683	3.49985	1.22353	2.86045	0.00423044	0.0222152
NR_028271	Phxr4	Up in KSHV (+) tumor	21.6799	3.48522	0.799611	4.35865	1.30867e-05	0.000183572
NR_040614	4930533B01Rik	Up in KSHV (+) tumor	17.5007	3.18097	0.825736	3.85228	0.000117022	0.00114124
NR_040343	Gm15880	Up in KSHV (+) tumor	30.6521	3.17835	0.701491	4.53085	5.87469e-06	8.97863e-05
NR_045305	AU040972	Up in KSHV (+) tumor	20.0847	3.06504	0.829431	3.69535	0.00021958	0.00190551
NR_040619	A930019D19Rik	Up in KSHV (+) tumor	8.06556	3.06399	1.21735	2.51694	0.011838	0.0462674
NR_077059	2610027K06Rik	Up in KSHV (+) tumor	7.58277	2.95418	1.16795	2.52937	0.0114267	0.0455023
NR_038016	Gm16998	Up in KSHV (+) tumor	7.36071	2.93135	1.13857	2.57459	0.010036	0.0422312
NR_040708	E130102H24Rik	Up in KSHV (+) tumor	25.715	2.9231	0.669086	4.3688	1.2493e-05	0.000177678
NR_045274	5430437J10Rik	Up in KSHV (+) tumor	14.5299	2.9021	0.935722	3.10146	0.00192571	0.0116682
NR_029531	Mir27b	Up in KSHV (+) tumor	10.5488	2.85634	0.976599	2.92479	0.00344693	0.0187748
NR_015556	2610035D17Rik	Up in KSHV (+) tumor	123.836	2.83725	0.517527	5.48231	4.19801e-08	1.1941e-06
NR_040407	Gm16845	Up in KSHV (+) tumor	55.303	2.81988	0.43409	6.49606	8.24492e-11	4.96635e-09
NR_045889	Gm10791	Up in KSHV (+) tumor	27.561	2.81092	0.623486	4.5084	6.53193e-06	9.69376e-05
NR_045322	Gm19557	Up in KSHV (+) tumor	67.2383	2.78467	0.389764	7.14449	9.03277e-13	8.40869e-11
NR_028261	Rian	Up in KSHV (+) tumor	986.839	2.76399	0.531995	5.19551	2.0416e-07	4.44808e-06
NR_040402	Gm19522	Up in KSHV (+) tumor	18.943	2.70773	0.735064	3.68366	0.000229908	0.00196188
NR_040626	9230105E05Rik	Up in KSHV (+) tumor	40.5565	2.66798	0.708439	3.766	0.000165885	0.00150324
NR_026942	E330013P04Rik	Up in KSHV (+) tumor	12.2087	2.64512	0.82184	3.21854	0.00128846	0.00835053
NR_038097	Gm11696	Up in KSHV (+) tumor	16.7566	2.50913	0.756257	3.31782	0.000907223	0.00649648
NR_040562	2810442N19Rik	Up in KSHV (+) tumor	10.9464	2.47259	0.828309	2.9851	0.00283485	0.016038
NR_002870	Dnm3os	Up in KSHV (+) tumor	1931.13	2.45303	0.204912	11.9712	5.03136e-33	5.15212e-30
NR_002853	Airn	Up in KSHV (+) tumor	60.6501	2.41944	0.383311	6.31194	2.75566e-10	1.48516e-08
NR_033526	Gm16523	Up in KSHV (+) tumor	24.3753	2.30542	0.590721	3.90272	9.51188e-05	0.00096828
NR_033474	2810433D01Rik	Up in KSHV (+) tumor	60.8076	2.29481	0.428389	5.35684	8.4691e-08	2.01683e-06
NR_045880	Gm15612	Up in KSHV (+) tumor	9.81102	2.29378	0.84339	2.71972	0.00653375	0.0310646
NR_033148	Gm20605	Up in KSHV (+) tumor	9.60127	2.29207	0.853545	2.68535	0.00724533	0.0334953
NR_030711	Mir22hg	Up in KSHV (+) tumor	531.542	2.27573	0.197531	11.5209	1.03548e-30	5.30165e-28
NR_046026	Gm15713	Up in KSHV (+) tumor	14.2564	2.26645	0.665404	3.40613	0.000658905	0.00503521
NR_029457	G530011O06Rik	Up in KSHV (+) tumor	23.341	2.20657	0.657643	3.35527	0.000792862	0.00584094
NR_029731	Mirlet7f-1	Up in KSHV (+) tumor	13.5911	2.19823	0.746933	2.94301	0.00325036	0.0179912
NR_033520	Tmem181b-ps	Up in KSHV (+) tumor	142.221	2.18609	0.391788	5.57977	2.40833e-08	7.25334e-07
NR_002864	Peg13	Up in KSHV (+) tumor	432.436	2.17866	0.402962	5.40662	6.42262e-08	1.62069e-06
NR_045905	2700069I18Rik	Up in KSHV (+) tumor	31.2677	2.17311	0.510273	4.25871	2.05611e-05	0.000277034
NR_038023	Gm15910	Up in KSHV (+) tumor	20.0758	2.1589	0.564009	3.82778	0.000129304	0.00122599
NR_028265	Mirg	Up in KSHV (+) tumor	36.4721	2.1059	0.650311	3.2383	0.00120243	0.00797205
NR_160726	C4a	Up in KSHV (+) tumor	128.871	2.02622	0.480524	4.21669	2.47909e-05	0.000317324
NR_015566	A330023F24Rik	Up in KSHV (+) tumor	57.0672	1.97245	0.394504	4.99981	5.73863e-07	1.15223e-05
NR_045836	A430090L17Rik	Up in KSHV (+) tumor	9.72117	1.95618	0.767797	2.54778	0.0108412	0.0440532
NR_027980	1700001L05Rik	Up in KSHV (+) tumor	40.3658	1.93765	0.511421	3.78877	0.000151397	0.0013842
NR_040324	A730056A06Rik	Up in KSHV (+) tumor	78.2764	1.84974	0.332961	5.55543	2.76933e-08	8.10227e-07
NR_045742	Gm16853	Up in KSHV (+) tumor	16.3107	1.84173	0.629537	2.92554	0.00343862	0.0187748
NR_040698	AW046200	Up in KSHV (+) tumor	25.9071	1.78325	0.673887	2.64621	0.00813986	0.036558
NR_003513	Neat1	Up in KSHV (+) tumor	5962.88	1.75658	0.300492	5.84567	5.04526e-09	1.92053e-07
NR_015493	2810403D21Rik	Up in KSHV (+) tumor	41.9891	1.68211	0.527706	3.18759	0.00143464	0.00918169
NR_046209	Gm16973	Up in KSHV (+) tumor	31.7313	1.63736	0.462558	3.53979	0.00040045	0.00315432
NR_015540	4933400F21Rik	Up in KSHV (+) tumor	24.5299	1.58545	0.501471	3.16159	0.0015691	0.00991829
NR_029443	4933407K13Rik	Up in KSHV (+) tumor	116.197	1.54821	0.375754	4.12029	3.78395e-05	0.000443851
NR_040476	4930565N06Rik	Up in KSHV (+) tumor	39.4607	1.50411	0.385497	3.90174	9.55042e-05	0.00096828
NR_045325	Gm19705	Up in KSHV (+) tumor	65.5911	1.43916	0.378575	3.80152	0.00014381	0.00133874
NR_045820	A930024E05Rik	Up in KSHV (+) tumor	24.6075	1.40663	0.456821	3.07916	0.00207584	0.0123585
NR_027930	1110020A21Rik	Up in KSHV (+) tumor	24.3152	1.39627	0.496616	2.81156	0.00493022	0.0249928
NR_040430	Gm15787	Up in KSHV (+) tumor	21.5842	1.37716	0.511325	2.69331	0.00707462	0.0330795
NR_036602	4933421O10Rik	Up in KSHV (+) tumor	99.2397	1.31557	0.317852	4.13893	3.48926e-05	0.000415465
NR_033541	Gm10389	Up in KSHV (+) tumor	30.9247	1.31352	0.409228	3.20976	0.00132845	0.00855556
NR_037569	1810026B05Rik	Up in KSHV (+) tumor	282.275	1.29837	0.19064	6.81058	9.72085e-12	7.1101e-10
NR_027957	Ppp4r1l-ps	Up in KSHV (+) tumor	178.213	1.25944	0.204701	6.15261	7.62195e-10	3.39342e-08
NR_028264	Dleu2	Up in KSHV (+) tumor	79.523	1.25745	0.300441	4.18536	2.84717e-05	0.000351265
NR_045750	Gm16675	Up in KSHV (+) tumor	37.7939	1.23221	0.488548	2.52219	0.0116626	0.0459326
NR_045997	1700113A16Rik	Up in KSHV (+) tumor	101.069	1.22067	0.331177	3.68584	0.000227946	0.00196149
NR_045728	Gm16617	Up in KSHV (+) tumor	28.8158	1.21394	0.453273	2.67816	0.00740278	0.0336909
NR_045146	BC051226	Up in KSHV (+) tumor	31.0127	1.19848	0.40364	2.96919	0.0029859	0.0167998
NR_037961	1600020E01Rik	Up in KSHV (+) tumor	122.343	1.19239	0.424843	2.80666	0.00500576	0.0250457
NR_033514	2310015A10Rik	Up in KSHV (+) tumor	212.746	1.15905	0.227484	5.09511	3.48539e-07	7.28376e-06
NR_033573	4930512B01Rik	Up in KSHV (+) tumor	26.6895	1.15178	0.427995	2.6911	0.00712158	0.0331477
NR_033625	D5Ertd605e	Up in KSHV (+) tumor	60.8105	1.09961	0.367284	2.9939	0.00275434	0.0156691
NR_045716	F420014N23Rik	Up in KSHV (+) tumor	37.5728	1.06761	0.408809	2.61151	0.00901431	0.0395603
NR_030699	A630072M18Rik	Up in KSHV (+) tumor	100.325	1.05772	0.346535	3.05227	0.00227115	0.0133463
NR_029440	2010320M18Rik	Up in KSHV (+) tumor	196.293	0.995733	0.256197	3.88659	0.000101661	0.00102059
NR_045195	A830082K12Rik	Up in KSHV (+) tumor	170.263	0.988007	0.326629	3.02486	0.00248747	0.0143908
NR_033553	1700048O20Rik	Up in KSHV (+) tumor	119.236	0.933355	0.254938	3.66111	0.00025113	0.00212526
NR_038053	4930579G18Rik	Up in KSHV (+) tumor	50.3847	0.9221	0.326509	2.82411	0.00474117	0.0242748
NR_015548	5830432E09Rik	Up in KSHV (+) tumor	56.4421	0.908001	0.361764	2.50993	0.0120757	0.047017
NR_038037	E130307A14Rik	Up in KSHV (+) tumor	92.7252	0.900249	0.356081	2.52821	0.0114645	0.0455023
NR_027875	1810058I24Rik	Up in KSHV (+) tumor	1088.95	0.826082	0.161149	5.12621	2.95631e-07	6.30679e-06
NR_001461	Kcnq1ot1	Up in KSHV (+) tumor	1592.52	0.772715	0.16313	4.7368	2.17118e-06	3.83325e-05
NR_045268	2810013P06Rik	Up in KSHV (+) tumor	312.566	0.765304	0.280905	2.72443	0.00644128	0.0309665
NR_037957	1300002E11Rik	Up in KSHV (+) tumor	114.739	0.632164	0.207316	3.04928	0.00229389	0.0133463
NR_045056	3110056K07Rik	Up in KSHV (+) tumor	79.7216	0.614188	0.229734	2.67348	0.00750693	0.0340137
NR_002847	Malat1	Up in KSHV (+) tumor	170337	0.578075	0.225201	2.56693	0.0102603	0.0423651
NR_040469	5031425E22Rik	Up in KSHV (+) tumor	389.163	0.52679	0.131953	3.99226	6.54473e-05	0.000705453
NR_030708	6820431F20Rik	Down in KSHV (+) tumor	146.539	-0.569442	0.215687	-2.64013	0.00828743	0.0368971
NR_045448	B630019K06Rik	Down in KSHV (+) tumor	137.552	-0.599763	0.236135	-2.53991	0.011088	0.0447011
NR_028428	2610005L07Rik	Down in KSHV (+) tumor	176.352	-0.625979	0.172134	-3.63657	0.000276288	0.00228161
NR_015487	A930005H10Rik	Down in KSHV (+) tumor	53.6442	-0.709136	0.284014	-2.49683	0.0125308	0.0486045
NR_045069	Gm16576	Down in KSHV (+) tumor	46.3877	-0.783058	0.291724	-2.68424	0.00726945	0.0334953
NR_028376	A930004D18Rik	Down in KSHV (+) tumor	105.22	-1.02417	0.313399	-3.26793	0.00108336	0.00734673
NR_002172	Snord15a	Down in KSHV (+) tumor	154.023	-1.02693	0.379457	-2.70632	0.00680343	0.0319574
NR_037680	Snora33	Down in KSHV (+) tumor	35.5469	-1.03182	0.379518	-2.71876	0.00655269	0.0310646
NR_040721	Snhg5	Down in KSHV (+) tumor	674.667	-1.05629	0.221196	-4.77537	1.79376e-06	3.22247e-05
NR_028079	Snora3	Down in KSHV (+) tumor	45.6066	-1.08	0.350155	-3.08434	0.00204007	0.0122166
NR_045598	Gm15706	Down in KSHV (+) tumor	25.163	-1.08645	0.380603	-2.85455	0.00430981	0.0224023
NR_028282	Snord83b	Down in KSHV (+) tumor	54.6304	-1.12913	0.360304	-3.13384	0.00172537	0.0105795
NR_015507	C130036L24Rik	Down in KSHV (+) tumor	16.2699	-1.16691	0.460876	-2.53194	0.0113432	0.0453727
NR_028537	Snord99	Down in KSHV (+) tumor	17.5531	-1.16924	0.437827	-2.67056	0.00757249	0.0341596
NR_028593	Gm10069	Down in KSHV (+) tumor	73.9118	-1.17225	0.27613	-4.24526	2.1834e-05	0.000286642
NR_153812	Gas5	Down in KSHV (+) tumor	4131.69	-1.19617	0.240578	-4.97204	6.62512e-07	1.28673e-05
NR_002888	Smarca5-ps	Down in KSHV (+) tumor	25.313	-1.22736	0.421875	-2.90929	0.00362248	0.0196265
NR_028550	Snord49a	Down in KSHV (+) tumor	37.2838	-1.23586	0.288447	-4.28451	1.83141e-05	0.000253428
NR_030738	2410006H16Rik	Down in KSHV (+) tumor	1370.18	-1.25494	0.434735	-2.88668	0.00389335	0.0206569
NR_002896	Snhg1	Down in KSHV (+) tumor	1115.34	-1.27062	0.416546	-3.05038	0.00228555	0.0133463
NR_040560	Gm12522	Down in KSHV (+) tumor	11.8295	-1.27888	0.502388	-2.5456	0.0109089	0.044153
NR_015531	Dancr	Down in KSHV (+) tumor	158.974	-1.28797	0.28338	-4.54503	5.49278e-06	8.52213e-05
NR_030694	1110002L01Rik	Down in KSHV (+) tumor	80.9549	-1.29181	0.39349	-3.28295	0.00102728	0.00716311
NR_029432	1500015A07Rik	Down in KSHV (+) tumor	82.8564	-1.30241	0.240008	-5.42652	5.74623e-08	1.50875e-06
NR_015602	F730043M19Rik	Down in KSHV (+) tumor	32.9777	-1.32425	0.381709	-3.46926	0.000521899	0.00404867
NR_028574	Snhg8	Down in KSHV (+) tumor	909.717	-1.34585	0.286741	-4.69362	2.68412e-06	4.58091e-05
NR_035472	Mir1949	Down in KSHV (+) tumor	563.983	-1.36756	0.519944	-2.63021	0.00853313	0.0378265
NR_034052	Snora2b	Down in KSHV (+) tumor	31.057	-1.41408	0.40453	-3.49562	0.000472969	0.0036971
NR_028526	Snord49b	Down in KSHV (+) tumor	20.5878	-1.41472	0.435048	-3.25187	0.00114647	0.00772361
NR_015579	2810032G03Rik	Down in KSHV (+) tumor	36.4214	-1.4236	0.31825	-4.47322	7.70518e-06	0.000111128
NR_033215	3000002C10Rik	Down in KSHV (+) tumor	22.096	-1.4332	0.534532	-2.68122	0.00733543	0.0335334
NR_002902	Snora62	Down in KSHV (+) tumor	17.362	-1.44709	0.551894	-2.62205	0.00874033	0.038578
NR_029468	Snhg12	Down in KSHV (+) tumor	354.93	-1.46403	0.318775	-4.59267	4.37604e-06	7.00166e-05
NR_028359	5830417I10Rik	Down in KSHV (+) tumor	343.058	-1.47384	0.252078	-5.84677	5.01204e-09	1.92053e-07
NR_026733	3110039M20Rik	Down in KSHV (+) tumor	186.03	-1.49702	0.376237	-3.97892	6.92299e-05	0.000738452
NR_073359	5830454E08Rik	Down in KSHV (+) tumor	12.8063	-1.50244	0.444456	-3.38041	0.000723784	0.00537069
NR_160862	B230217C12Rik	Down in KSHV (+) tumor	23.0486	-1.50829	0.460207	-3.27743	0.00104759	0.00724816
NR_033508	Gm11110	Down in KSHV (+) tumor	82.6739	-1.54383	0.406705	-3.79595	0.000147078	0.00135683
NR_029412	Snora16a	Down in KSHV (+) tumor	36.5944	-1.555	0.433945	-3.5834	0.000339156	0.00273461
NR_045042	2700038G22Rik	Down in KSHV (+) tumor	104.655	-1.56925	0.227755	-6.89008	5.5763e-12	4.39241e-10
NR_038090	AI506816	Down in KSHV (+) tumor	519.451	-1.57415	0.23899	-6.58667	4.49803e-11	2.87874e-09
NR_028091	Snord72	Down in KSHV (+) tumor	9.91386	-1.59063	0.530537	-2.99815	0.00271625	0.0156038
NR_028572	Snora43	Down in KSHV (+) tumor	75.2895	-1.61088	0.356477	-4.5189	6.21604e-06	9.36063e-05
NR_038073	Snhg4	Down in KSHV (+) tumor	258.672	-1.6113	0.215297	-7.48407	7.20533e-14	7.37826e-12
NR_027900	Snhg9	Down in KSHV (+) tumor	27.5824	-1.6358	0.645001	-2.53612	0.0112088	0.0450112
NR_039595	Mir5133	Down in KSHV (+) tumor	13.8984	-1.63588	0.491647	-3.32735	0.000876768	0.00632261
NR_003270	Snhg3	Down in KSHV (+) tumor	218.818	-1.65574	0.265175	-6.24398	4.26573e-10	2.08005e-08
NR_034038	5430416N02Rik	Down in KSHV (+) tumor	138.817	-1.65747	0.207655	-7.98185	1.44155e-15	2.10879e-13
NR_024324	E130201H02Rik	Down in KSHV (+) tumor	13.801	-1.68164	0.429084	-3.91915	8.8862e-05	0.000919138
NR_132746	Pvt1	Down in KSHV (+) tumor	639.05	-1.7066	0.300069	-5.68737	1.29013e-08	4.2616e-07
NR_045078	Gm3716	Down in KSHV (+) tumor	85.2874	-1.71258	0.316864	-5.40477	6.48908e-08	1.62069e-06
NR_015537	9230114K14Rik	Down in KSHV (+) tumor	80.6282	-1.72698	0.347409	-4.97103	6.65983e-07	1.28673e-05
NR_028571	Snora17	Down in KSHV (+) tumor	77.9814	-1.72844	0.406604	-4.25092	2.12897e-05	0.000283126
NR_015560	2610028E06Rik	Down in KSHV (+) tumor	11.6459	-1.74914	0.685816	-2.55044	0.0107586	0.0438915
NR_033595	Gm13498	Down in KSHV (+) tumor	10.3165	-1.75695	0.615248	-2.85568	0.00429452	0.0224023
NR_000002	Snord32a	Down in KSHV (+) tumor	20.8405	-1.77725	0.525645	-3.38108	0.000722024	0.00537069
NR_033499	Gm8773	Down in KSHV (+) tumor	25.0047	-1.82534	0.378816	-4.81855	1.44607e-06	2.64424e-05
NR_015555	4933404O12Rik	Down in KSHV (+) tumor	220.87	-1.8421	0.214611	-8.58344	9.2076e-18	1.88572e-15
NR_037683	Snord42b	Down in KSHV (+) tumor	13.0048	-1.87477	0.438824	-4.27227	1.93496e-05	0.000264186
NR_000003	Snord35a	Down in KSHV (+) tumor	12.291	-1.8776	0.487829	-3.84889	0.000118653	0.00114623
NR_028565	Snord85	Down in KSHV (+) tumor	6.59125	-1.92045	0.683888	-2.80814	0.00498286	0.0250457
NR_037274	Mir3091	Down in KSHV (+) tumor	6.53166	-1.92852	0.750153	-2.57083	0.0101454	0.0422312
NR_002455	Snord34	Down in KSHV (+) tumor	9.02814	-1.93263	0.669156	-2.88816	0.00387505	0.0206569
NR_028528	Snord57	Down in KSHV (+) tumor	5.99738	-1.936	0.59233	-3.26845	0.00108137	0.00734673
NR_027478	Gm8580	Down in KSHV (+) tumor	9.13824	-1.96313	0.508965	-3.85711	0.000114734	0.00114065
NR_027924	2010204K13Rik	Down in KSHV (+) tumor	32.4595	-2.01684	0.31257	-6.45242	1.10076e-10	6.26209e-09
NR_045710	Gm9833	Down in KSHV (+) tumor	75.7126	-2.02753	0.301957	-6.71462	1.88551e-11	1.28718e-09
NR_040717	C130083M11Rik	Down in KSHV (+) tumor	52.379	-2.2378	0.424511	-5.27148	1.3533e-07	3.01255e-06
NR_038009	2810408I11Rik	Down in KSHV (+) tumor	68.2323	-2.32748	0.289663	-8.03513	9.34834e-16	1.59545e-13
NR_015525	9430060I03Rik	Down in KSHV (+) tumor	7.27107	-2.42601	0.773189	-3.13767	0.00170298	0.0105051
NR_045098	Gm2115	Down in KSHV (+) tumor	363.898	-2.63582	0.560327	-4.70408	2.55018e-06	4.42607e-05
NR_001579	Terc	Down in KSHV (+) tumor	118.21	-2.82311	0.308293	-9.15724	5.32393e-20	1.81723e-17
NR_037999	4930558J18Rik	Down in KSHV (+) tumor	10.2007	-3.09589	0.579148	-5.34559	9.01208e-08	2.09736e-06
NR_028547	Snord110	Down in KSHV (+) tumor	4.96213	-3.16205	0.687136	-4.60178	4.1889e-06	6.80863e-05
NR_046214	Gm2381	Down in KSHV (+) tumor	31.6727	-3.5633	0.868411	-4.10324	4.07407e-05	0.000468746
NR_033583	Spn-ps	Down in KSHV (+) tumor	9.96531	-3.88241	0.76934	-5.04642	4.50169e-07	9.21945e-06
NR_045735	4930509E16Rik	Down in KSHV (+) tumor	2.5066	-4.07557	1.19857	-3.40037	0.00067294	0.00509306
NR_077063	2310002F09Rik	Down in KSHV (+) tumor	3.38137	-4.30942	1.15981	-3.71562	0.000202708	0.00178942
NR_045980	4930471M09Rik	Down in KSHV (+) tumor	2.36663	-4.36554	1.53096	-2.85151	0.00435118	0.0225031
NR_004441	Vmn2r-ps54	Down in KSHV (+) tumor	2.53005	-4.47459	1.46188	-3.06084	0.0022072	0.0130646
NR_028262	Rmst	Down in KSHV (+) tumor	1.58947	-4.5961	1.78601	-2.57338	0.0100709	0.0422312
NR_033590	Gm8096	Down in KSHV (+) tumor	1.61039	-4.61875	1.80998	-2.55183	0.0107159	0.0438915
NR_111985	Gm5886	Down in KSHV (+) tumor	1.64325	-5.54077	1.98167	-2.79601	0.00517371	0.0254706
NR_033483	U90926	Down in KSHV (+) tumor	66.1342	-8.36226	1.44847	-5.77316	7.78001e-09	2.74715e-07
NR_038166	0610005C13Rik		3.11065	-0.275682	1.03457	-0.26647	0.789877	0.859548
NR_038126	0610009L18Rik		23.7699	0.906679	0.501835	1.80673	0.0708047	0.18263
NR_045760	0610031O16Rik		0	NA	NA	NA	NA	NA
NR_028125	0610038B21Rik		15.4142	-0.888351	0.467408	-1.90059	0.0573558	0.159166
NR_028113	0610039K10Rik		4.7133	1.20568	1.15727	1.04183	0.297491	0.457643
NR_027874	0610040B10Rik		10.3331	0.047582	0.523309	0.0909252	0.927552	0.947917
NR_040757	0610040F04Rik		0.278189	0.785311	3.95088	0.198769	0.842444	NA
NR_040640	0610043K17Rik		7.49852	1.55035	0.943961	1.64238	0.10051	0.229738
NR_027810	1110006O24Rik		22.2504	0.299552	0.44168	0.67821	0.497638	0.649452
NR_045272	1110015O18Rik		0	NA	NA	NA	NA	NA
NR_045995	1110019D14Rik		30.9945	-0.595642	0.388854	-1.53179	0.125575	0.262962
NR_045470	1110028F18Rik		1.24282	2.84092	2.44427	1.16227	0.245124	0.405547
NR_027943	1110038B12Rik		1395.94	-0.927194	0.399778	-2.31927	0.0203802	0.0701953
NR_040707	1110046J04Rik		82.767	-0.347297	0.358643	-0.968364	0.332863	0.490434
NR_015498	1500004A13Rik		43.2704	-0.389921	0.359284	-1.08527	0.277801	0.440353
NR_037698	1500009C09Rik		1.67613	0.580815	1.56053	0.372191	0.709751	0.805748
NR_045814	1500012K07Rik		0	NA	NA	NA	NA	NA
NR_045817	1500015L24Rik		0	NA	NA	NA	NA	NA
NR_040484	1600002D24Rik		3.39221	1.72563	1.31713	1.31015	0.190147	0.34787
NR_040481	1600019K03Rik		0.227847	-2.69465	3.82128	-0.705171	0.480704	NA
NR_073433	1600023N17Rik		5.51319	-0.797084	0.75678	-1.05326	0.292223	0.455458
NR_033522	1600029O15Rik		0.833065	-0.726728	2.03648	-0.356854	0.721201	NA
NR_045475	1700001D01Rik		4.62488	2.20483	1.26698	1.74023	0.0818187	0.198536
NR_038077	1700001G11Rik		2.57385	-1.50628	1.50517	-1.00074	0.316953	0.472711
NR_033199	1700001G17Rik		7.41819	-0.699993	0.726971	-0.96289	0.335603	0.493052
NR_033613	1700001J11Rik		0.699648	-4.30946	2.84952	-1.51234	0.130446	NA
NR_036590	1700001K23Rik		0.944641	2.45266	2.11009	1.16235	0.245094	NA
NR_045478	1700003C15Rik		0	NA	NA	NA	NA	NA
NR_045477	1700003D09Rik		0.215602	0.424643	3.95088	0.107481	0.914408	NA
NR_029433	1700003G18Rik		0.39772	1.13666	3.92041	0.289934	0.771867	NA
NR_040507	1700003L19Rik		0	NA	NA	NA	NA	NA
NR_040647	1700003M07Rik		1.21354	-1.33026	1.81879	-0.731397	0.464537	0.622625
NR_045982	1700003P14Rik		0	NA	NA	NA	NA	NA
NR_045621	1700006F04Rik		0.379739	1.15407	3.9494	0.292213	0.770124	NA
NR_045900	1700006H21Rik		0.808855	-0.768172	2.31243	-0.332193	0.739744	NA
NR_040538	1700007F19Rik		0	NA	NA	NA	NA	NA
NR_045476	1700007J10Rik		28.0556	1.03967	0.419939	2.47576	0.0132951	0.0507992
NR_045709	1700007L15Rik		34.0784	-0.629736	0.384646	-1.63718	0.101592	0.231179
NR_040554	1700007P06Rik		0	NA	NA	NA	NA	NA
NR_024331	1700008J07Rik		93.0566	-0.160037	0.268695	-0.59561	0.551435	0.696264
NR_038141	1700008K24Rik		0	NA	NA	NA	NA	NA
NR_046040	1700009C05Rik		0.178878	0.424643	3.95088	0.107481	0.914408	NA
NR_015547	1700009J07Rik		0.579364	1.73855	3.73115	0.465957	0.641246	NA
NR_040587	1700010I02Rik		0	NA	NA	NA	NA	NA
NR_040579	1700010J16Rik		0	NA	NA	NA	NA	NA
NR_040512	1700010K23Rik		0.379739	1.15407	3.9494	0.292213	0.770124	NA
NR_045616	1700011B04Rik		0	NA	NA	NA	NA	NA
NR_073044	1700011M02Rik		3.24134	4.22488	2.26809	1.86275	0.0624975	0.168414
NR_015573	1700012D14Rik		16.9671	0.238374	0.534039	0.446361	0.655337	0.777596
NR_045140	1700012I11Rik		0	NA	NA	NA	NA	NA
NR_164180	1700013D24Rik		0	NA	NA	NA	NA	NA
NR_045891	1700016G22Rik		0.18987	0.424643	3.95088	0.107481	0.914408	NA
NR_040460	1700016L21Rik		0	NA	NA	NA	NA	NA
NR_038149	1700016P04Rik		0	NA	NA	NA	NA	NA
NR_040445	1700017G19Rik		0.414225	1.2014	3.90835	0.307393	0.758544	NA
NR_040326	1700017J07Rik		0	NA	NA	NA	NA	NA
NR_029439	1700018A04Rik		17.1416	-1.75548	0.774614	-2.26626	0.0234355	0.0789408
NR_003617	1700018B24Rik		0	NA	NA	NA	NA	NA
NR_045422	1700018G05Rik		0.379739	1.15407	3.9494	0.292213	0.770124	NA
NR_040497	1700019E08Rik		0.993414	-0.258857	2.82649	-0.0915823	0.92703	0.947917
NR_040255	1700019G24Rik		0	NA	NA	NA	NA	NA
NR_045979	1700020G17Rik		0	NA	NA	NA	NA	NA
NR_040742	1700020M21Rik		0.113924	-1.72504	3.94772	-0.436972	0.662132	NA
NR_027968	1700020N01Rik		1.37565	2.98092	2.40962	1.23709	0.216054	0.373715
NR_026924	1700020N18Rik		0.182118	0.424643	3.95088	0.107481	0.914408	NA
NR_045800	1700021N21Rik		0	NA	NA	NA	NA	NA
NR_003953	1700022A21Rik		0.198623	0.424643	3.95088	0.107481	0.914408	NA
NR_045509	1700022A22Rik		0	NA	NA	NA	NA	NA
NR_040568	1700022E09Rik		0	NA	NA	NA	NA	NA
NR_045488	1700022H16Rik		0.227847	-2.69465	3.82128	-0.705171	0.480704	NA
NR_045909	1700023C21Rik		0	NA	NA	NA	NA	NA
NR_038039	1700023F02Rik		0	NA	NA	NA	NA	NA
NR_045479	1700024B18Rik		0	NA	NA	NA	NA	NA
NR_040310	1700025B11Rik		0.121977	-1.77477	3.94333	-0.450067	0.652662	NA
NR_033448	1700025C18Rik		0	NA	NA	NA	NA	NA
NR_040578	1700025F24Rik		0	NA	NA	NA	NA	NA
NR_045825	1700025K24Rik		0	NA	NA	NA	NA	NA
NR_040687	1700025M24Rik		0	NA	NA	NA	NA	NA
NR_040523	1700025N23Rik		2.4367	3.80926	2.39268	1.59205	0.111374	0.244735
NR_028286	1700026D11Rik		0.182118	0.424643	3.95088	0.107481	0.914408	NA
NR_045487	1700026F02Rik		0	NA	NA	NA	NA	NA
NR_038002	1700027A15Rik		0.0910591	0.0639749	3.95088	0.0161926	0.987081	NA
NR_040681	1700027F09Rik		0	NA	NA	NA	NA	NA
NR_040594	1700027H10Rik		1.43691	3.05045	1.72611	1.76724	0.0771883	0.190387
NR_040741	1700027I24Rik		0	NA	NA	NA	NA	NA
NR_040581	1700027J07Rik		0	NA	NA	NA	NA	NA
NR_033605	1700028B04Rik		2.56076	-1.82871	1.25169	-1.46099	0.144019	0.284855
NR_045377	1700028D13Rik		0	NA	NA	NA	NA	NA
NR_131166	1700028E10Rik		6.84407	1.78429	1.16251	1.53486	0.124817	0.261912
NR_038042	1700028I16Rik		0.74702	2.11339	2.94185	0.718387	0.472519	NA
NR_029436	1700028J19Rik		6.23737	-0.0810173	0.639276	-0.126733	0.899152	0.927341
NR_036591	1700028M03Rik		0.37351	1.13751	3.22551	0.352662	0.724342	NA
NR_040509	1700028P15Rik		0	NA	NA	NA	NA	NA
NR_040531	1700029B22Rik		0	NA	NA	NA	NA	NA
NR_040494	1700029J03Rik		0.581406	1.74215	3.00019	0.580679	0.561457	NA
NR_015613	1700029M20Rik		0	NA	NA	NA	NA	NA
NR_045489	1700029N11Rik		0.0894389	0.0639749	3.95088	0.0161926	0.987081	NA
NR_045457	1700030A11Rik		0	NA	NA	NA	NA	NA
NR_015521	1700030C10Rik		3.05708	4.14101	1.75026	2.36594	0.0179843	0.0639442
NR_045731	1700030F04Rik		0	NA	NA	NA	NA	NA
NR_040592	1700030L20Rik		0.243954	-2.78423	3.81281	-0.730232	0.465249	NA
NR_045903	1700030M09Rik		0.121977	-1.77477	3.94333	-0.450067	0.652662	NA
NR_045304	1700030N03Rik		0	NA	NA	NA	NA	NA
NR_045345	1700030O20Rik		0.178878	0.424643	3.95088	0.107481	0.914408	NA
NR_045439	1700031A10Rik		0	NA	NA	NA	NA	NA
NR_015496	1700031M16Rik		0	NA	NA	NA	NA	NA
NR_045910	1700031P21Rik		0	NA	NA	NA	NA	NA
NR_045397	1700034G24Rik		0	NA	NA	NA	NA	NA
NR_030669	1700034H15Rik		3.10975	-0.190579	1.28943	-0.147801	0.8825	0.920194
NR_040756	1700034K08Rik		0	NA	NA	NA	NA	NA
NR_040462	1700034P13Rik		1.91631	-1.62483	1.57537	-1.03139	0.302357	0.460607
NR_040542	1700036G14Rik		0	NA	NA	NA	NA	NA
NR_045315	1700039E22Rik		0	NA	NA	NA	NA	NA
NR_040573	1700041M19Rik		0	NA	NA	NA	NA	NA
NR_038179	1700042G15Rik		0	NA	NA	NA	NA	NA
NR_045178	1700042O10Rik		1.42183	-1.60192	2.18468	-0.733252	0.463405	0.621922
NR_045624	1700044C05Rik		0	NA	NA	NA	NA	NA
NR_033785	1700044K03Rik		0	NA	NA	NA	NA	NA
NR_040649	1700045H11Rik		0	NA	NA	NA	NA	NA
NR_045918	1700046C09Rik		0	NA	NA	NA	NA	NA
NR_073363	1700047E10Rik		0	NA	NA	NA	NA	NA
NR_040447	1700047G03Rik		0.772014	2.15064	2.20783	0.9741	0.330007	NA
NR_040691	1700047L14Rik		0.0910591	0.0639749	3.95088	0.0161926	0.987081	NA
NR_015458	1700047M11Rik		0	NA	NA	NA	NA	NA
NR_045300	1700048M11Rik		4.65563	1.13344	0.959745	1.18098	0.237609	0.396274
NR_033636	1700049E15Rik		0	NA	NA	NA	NA	NA
NR_040525	1700049E22Rik		0	NA	NA	NA	NA	NA
NR_045922	1700051A21Rik		0	NA	NA	NA	NA	NA
NR_033786	1700052I22Rik		0	NA	NA	NA	NA	NA
NR_045320	1700054A03Rik		0	NA	NA	NA	NA	NA
NR_027865	1700054K19Rik		0.18987	0.424643	3.95088	0.107481	0.914408	NA
NR_045919	1700054M17Rik		3.68298	2.92353	1.63144	1.792	0.0731334	0.18629
NR_040726	1700055C04Rik		0	NA	NA	NA	NA	NA
NR_040774	1700057H15Rik		0.121977	-1.77477	3.94333	-0.450067	0.652662	NA
NR_045732	1700060C16Rik		0	NA	NA	NA	NA	NA
NR_036606	1700060C20Rik		0.382783	1.162	3.94914	0.294242	0.768573	NA
NR_038180	1700061F12Rik		0	NA	NA	NA	NA	NA
NR_038029	1700061I17Rik		0.761956	2.13558	3.62917	0.588447	0.556232	NA
NR_040467	1700063A18Rik		0	NA	NA	NA	NA	NA
NR_040392	1700063D05Rik		0.182118	0.424643	3.95088	0.107481	0.914408	NA
NR_045383	1700063O14Rik		0	NA	NA	NA	NA	NA
NR_045348	1700064J06Rik		0	NA	NA	NA	NA	NA
NR_045288	1700064M15Rik		0	NA	NA	NA	NA	NA
NR_108057	1700065I16Rik		0	NA	NA	NA	NA	NA
NR_040526	1700065J11Rik		0	NA	NA	NA	NA	NA
NR_045386	1700065O20Rik		0	NA	NA	NA	NA	NA
NR_040465	1700066B17Rik		0	NA	NA	NA	NA	NA
NR_045924	1700066N21Rik		0	NA	NA	NA	NA	NA
NR_015541	1700066O22Rik		1.36395	2.97258	2.87072	1.03548	0.300444	0.458502
NR_040471	1700067G17Rik		0	NA	NA	NA	NA	NA
NR_160405	1700067P10Rik		0	NA	NA	NA	NA	NA
NR_033216	1700069L16Rik		0.382783	1.162	3.94914	0.294242	0.768573	NA
NR_040527	1700069P05Rik		0	NA	NA	NA	NA	NA
NR_040727	1700072B07Rik		0	NA	NA	NA	NA	NA
NR_138420	1700074H08Rik		0.178878	0.424643	3.95088	0.107481	0.914408	NA
NR_040500	1700080N15Rik		0.18987	0.424643	3.95088	0.107481	0.914408	NA
NR_040693	1700081H04Rik		0	NA	NA	NA	NA	NA
NR_045965	1700084F23Rik		0.243954	-2.78423	3.81281	-0.730232	0.465249	NA
NR_033608	1700084J12Rik		3.93755	1.99282	1.24812	1.59666	0.110341	0.243511
NR_046045	1700085C21Rik		0	NA	NA	NA	NA	NA
NR_030734	1700086L19Rik		1.74469	3.32728	2.14687	1.54982	0.121184	0.259148
NR_015475	1700086O06Rik		83.579	-0.0434309	0.229429	-0.1893	0.849858	0.905378
NR_073362	1700091H14Rik		0	NA	NA	NA	NA	NA
NR_045467	1700092C02Rik		0	NA	NA	NA	NA	NA
NR_045931	1700092C10Rik		0	NA	NA	NA	NA	NA
NR_045933	1700092E19Rik		0.357756	1.10567	3.95034	0.279892	0.77956	NA
NR_045930	1700092K14Rik		0	NA	NA	NA	NA	NA
NR_040580	1700094J05Rik		2.37913	2.27776	2.2796	0.999193	0.317701	0.472857
NR_046049	1700094M24Rik		0	NA	NA	NA	NA	NA
NR_045468	1700095A21Rik		0.762523	2.13894	2.45571	0.871008	0.38375	NA
NR_040675	1700095B10Rik		0	NA	NA	NA	NA	NA
NR_027883	1700096J18Rik		0.42647	-1.97365	3.69137	-0.534667	0.59288	NA
NR_027388	1700096K18Rik		40.2645	0.615718	0.352487	1.74678	0.0806748	0.197634
NR_045287	1700097N02Rik		0	NA	NA	NA	NA	NA
NR_045934	1700100L14Rik		0.680718	1.96897	2.96121	0.66492	0.506102	NA
NR_045270	1700101I11Rik		5.38122	1.03039	1.1985	0.859735	0.389935	0.55151
NR_045045	1700101O22Rik		0	NA	NA	NA	NA	NA
NR_045302	1700102H20Rik		2.50092	0.582193	1.42832	0.407607	0.683562	0.789724
NR_015532	1700108J01Rik		0.863658	2.31479	2.44244	0.947737	0.343263	NA
NR_033788	1700109G14Rik		0.382783	1.162	3.94914	0.294242	0.768573	NA
NR_046197	1700109G15Rik		0	NA	NA	NA	NA	NA
NR_045936	1700109I08Rik		0	NA	NA	NA	NA	NA
NR_045461	1700110C19Rik		5.11486	1.30758	0.902958	1.4481	0.147588	0.290077
NR_038059	1700110I01Rik		0	NA	NA	NA	NA	NA
NR_040728	1700110K17Rik		2.97809	2.60999	1.69242	1.54217	0.123033	0.261279
NR_033213	1700111N16Rik		0	NA	NA	NA	NA	NA
NR_077218	1700112J05Rik		0.18987	0.424643	3.95088	0.107481	0.914408	NA
NR_040536	1700119H24Rik		0.18987	0.424643	3.95088	0.107481	0.914408	NA
NR_045627	1700120C14Rik		7.85412	-0.555844	1.0152	-0.547522	0.58402	0.723354
NR_046050	1700120G07Rik		1.33313	2.94623	1.87607	1.57043	0.116315	0.252157
NR_027915	1700120K04Rik		8.37265	-1.28393	0.993181	-1.29275	0.196098	0.352289
NR_045453	1700121L16Rik		0	NA	NA	NA	NA	NA
NR_036593	1700121N20Rik		0	NA	NA	NA	NA	NA
NR_040577	1700123M08Rik		35.5884	0.263114	0.471538	0.557992	0.57685	0.718606
NR_045185	1700123O12Rik		0.178878	0.424643	3.95088	0.107481	0.914408	NA
NR_045799	1700123O21Rik		0	NA	NA	NA	NA	NA
NR_040548	1700125G22Rik		2.28218	-1.49365	1.34151	-1.11341	0.265531	0.425515
NR_038181	1700125H03Rik		12.9255	1.16106	0.633181	1.83369	0.0666997	0.175129
NR_040695	1700126H18Rik		0	NA	NA	NA	NA	NA
NR_045938	1700128A07Rik		0	NA	NA	NA	NA	NA
NR_033618	1700128F08Rik		0	NA	NA	NA	NA	NA
NR_040439	1810006J02Rik		2.89177	1.53195	1.89224	0.809599	0.418171	0.576573
NR_045472	1810007C17Rik		1.09325	-2.90909	1.90347	-1.52831	0.126437	0.264227
NR_038136	1810007D17Rik		0	NA	NA	NA	NA	NA
NR_045473	1810012K16Rik		6.51085	-1.05083	0.606228	-1.7334	0.0830248	0.19916
NR_015572	1810014B01Rik		56.2304	-0.120513	0.292172	-0.412473	0.679993	0.789282
NR_038140	1810018F18Rik		0	NA	NA	NA	NA	NA
NR_040346	1810019D21Rik		4.22069	-0.656013	0.926257	-0.708241	0.478796	0.631569
NR_040417	1810021B22Rik		16.1885	0.263308	0.530961	0.495908	0.619959	0.750661
NR_045798	1810034E14Rik		16.9497	0.194368	0.515824	0.37681	0.706315	0.803629
NR_038153	1810044D09Rik		15.8441	-0.975768	0.440833	-2.21346	0.0268657	0.0874532
NR_033571	1810062O18Rik		2.75308	3.98978	2.10487	1.8955	0.0580264	0.159729
NR_027981	1810064F22Rik		0	NA	NA	NA	NA	NA
NR_040609	2010009K17Rik		1.97862	0.187578	1.54532	0.121385	0.903386	0.92909
NR_045393	2010010A06Rik		0.74567	-1.91789	2.6881	-0.713474	0.475553	NA
NR_033207	2010016I18Rik		4.54752	2.17791	1.25353	1.73742	0.0823125	0.19916
NR_045435	2010106C02Rik		2.92795	4.08494	1.67555	2.43796	0.0147703	0.0554021
NR_045429	2010308F09Rik		1.30791	2.92588	1.99822	1.46425	0.143127	0.284855
NR_045169	2010310C07Rik		2.98497	0.394745	1.10662	0.356714	0.721306	0.814464
NR_044985	2210039B01Rik		1.13075	2.71629	1.81258	1.49858	0.133982	0.273848
NR_040260	2210408F21Rik		155.991	0.631631	0.374166	1.6881	0.0913916	0.215634
NR_045360	2210409D07Rik		1.36395	2.97258	2.87072	1.03548	0.300444	0.458502
NR_003492	2210409E12Rik		0.182118	0.424643	3.95088	0.107481	0.914408	NA
NR_040643	2210414B05Rik		0.215602	0.424643	3.95088	0.107481	0.914408	NA
NR_028285	2210417A02Rik		1.53747	3.1476	2.41221	1.30486	0.19194	0.34787
NR_045389	2210420H20Rik		0	NA	NA	NA	NA	NA
NR_040266	2310001H17Rik		36.954	0.418468	0.334828	1.2498	0.211373	0.369993
NR_028122	2310001K24Rik		0.243954	-2.78423	3.81281	-0.730232	0.465249	NA
NR_045490	2310002D06Rik		0.292801	-1.0037	3.94772	-0.254249	0.799303	NA
NR_040634	2310005A03Rik		0	NA	NA	NA	NA	NA
NR_045498	2310005E17Rik		0.379739	1.15407	3.9494	0.292213	0.770124	NA
NR_045904	2310008N11Rik		1.68922	-0.660757	1.52634	-0.432903	0.665085	0.781603
NR_046007	2310010J17Rik		33.3573	0.879814	0.430727	2.04263	0.0410894	0.123389
NR_160674	2310015D24Rik		2.49084	3.84813	2.6524	1.45081	0.146833	0.289149
NR_045491	2310016D03Rik		0	NA	NA	NA	NA	NA
NR_045495	2310020H05Rik		0	NA	NA	NA	NA	NA
NR_040603	2310030A07Rik		0.215602	0.424643	3.95088	0.107481	0.914408	NA
NR_040679	2310034O05Rik		1.10961	-3.99595	2.09658	-1.90594	0.0566585	0.158088
NR_045337	2310039L15Rik		1.17229	0.0442693	2.34268	0.0188969	0.984923	0.987817
NR_037994	2310043L19Rik		0.543114	1.6579	3.75479	0.441542	0.658821	NA
NR_045757	2310043O21Rik		0.715387	-0.922968	2.3614	-0.390857	0.695903	NA
NR_038055	2310065F04Rik		0.977558	2.49132	3.52107	0.707545	0.479228	0.631569
NR_028124	2310068J16Rik		7.44239	0.410982	0.653864	0.628544	0.529648	0.676259
NR_040520	2310069B03Rik		2.93095	-0.6574	1.57905	-0.416326	0.677172	0.787527
NR_045496	2410003L11Rik		0.777459	2.1585	2.45857	0.877947	0.379972	NA
NR_037963	2410004I01Rik		0.760481	2.13583	2.45509	0.869962	0.384321	NA
NR_045939	2410012E07Rik		1.24809	-4.17351	1.97544	-2.1127	0.0346263	0.106479
NR_033517	2410017I17Rik		3.80882	1.31152	1.17124	1.11977	0.262812	0.423144
NR_015504	2410018L13Rik		6.40743	0.150056	1.13891	0.131754	0.895179	0.926858
NR_045428	2410021H03Rik		6.42663	-1.23012	0.644196	-1.90954	0.0561919	0.157645
NR_040318	2500004C02Rik		49.4886	0.382843	0.30362	1.26093	0.207335	0.366054
NR_045347	2610016A17Rik		0	NA	NA	NA	NA	NA
NR_038156	2610020C07Rik		38.7893	-0.0595935	0.359967	-0.165553	0.868509	0.913094
NR_045046	2610035F20Rik		0	NA	NA	NA	NA	NA
NR_038175	2610206C17Rik		2.72025	1.36915	1.58974	0.861243	0.389104	0.551096
NR_028298	2610306M01Rik		97.1398	-0.177646	0.265841	-0.668242	0.503979	0.655749
NR_045054	2610307P16Rik		202.228	0.758119	0.366795	2.06687	0.0387463	0.117385
NR_045172	2610316D01Rik		34.6268	0.0848568	0.470092	0.180511	0.856751	0.907254
NR_037693	2700046A07Rik		0	NA	NA	NA	NA	NA
NR_033198	2700046G09Rik		34.3102	-0.656052	0.4234	-1.54948	0.121265	0.259148
NR_045436	2700054A10Rik		75.543	-1.05109	0.47529	-2.21148	0.0270028	0.0875026
NR_045308	2700089I24Rik		0.113924	-1.72504	3.94772	-0.436972	0.662132	NA
NR_024720	2700099C18Rik		140.921	-0.456697	0.240535	-1.89868	0.0576072	0.159432
NR_033780	2810001G20Rik		161.453	0.314249	0.508585	0.617888	0.536649	0.683494
NR_027984	2810025M15Rik		1089.32	0.375055	0.406828	0.9219	0.356581	0.51428
NR_045295	2810029C07Rik		21.4101	0.708093	0.457193	1.54878	0.121434	0.259148
NR_036594	2810049E08Rik		1.16267	-2.05036	1.51713	-1.35148	0.176543	0.330494
NR_045497	2810404M03Rik		0	NA	NA	NA	NA	NA
NR_030682	2810410L24Rik		40.2263	0.47329	0.335955	1.40879	0.158897	0.305847
NR_029441	2810454H06Rik		35.0505	0.451118	0.409773	1.1009	0.270941	0.431637
NR_045906	2810471M01Rik		4.26255	-0.214919	1.13792	-0.188871	0.850194	0.905378
NR_045298	2900009J06Rik		2.98129	-1.18776	1.12195	-1.05866	0.289753	0.452977
NR_015605	2900052N01Rik		0.377501	1.12679	3.9501	0.285257	0.775447	NA
NR_045365	2900057B20Rik		0.753249	2.12798	2.20313	0.965889	0.3341	NA
NR_027901	2900060B14Rik		30.798	0.160616	0.391182	0.410591	0.681373	0.789282
NR_045299	2900076A07Rik		73.2265	-0.0498344	0.330623	-0.150729	0.88019	0.918771
NR_033433	2900079G21Rik		0	NA	NA	NA	NA	NA
NR_024329	2900097C17Rik		4561.94	-0.292778	0.307175	-0.953129	0.340525	0.498529
NR_045452	3010001F23Rik		22.9767	-0.730296	0.375384	-1.94546	0.0517192	0.147113
NR_045907	3100003L05Rik		0	NA	NA	NA	NA	NA
NR_045466	3110009F21Rik		0	NA	NA	NA	NA	NA
NR_045908	3110015C05Rik		0	NA	NA	NA	NA	NA
NR_040438	3110045C21Rik		6.29622	0.490687	0.811087	0.604974	0.545196	0.691798
NR_027974	3110070M22Rik		25.5799	-0.578059	0.36582	-1.58017	0.114067	0.249288
NR_030712	3110099E03Rik		0.826232	-0.636536	2.33157	-0.273008	0.784847	NA
NR_045888	3200001D21Rik		11.8801	-0.470781	0.461948	-1.01912	0.308145	0.464553
NR_045079	3300005D01Rik		597.299	0.309472	0.352199	0.878686	0.379571	0.540032
NR_040282	3632454L22Rik		7.42381	1.52398	0.787198	1.93595	0.0528734	0.149564
NR_015471	3830408C21Rik		15.1132	-0.520695	0.643404	-0.809282	0.418353	0.576573
NR_135302	3930402G23Rik		7.76324	0.160927	1.01535	0.158494	0.874068	0.916116
NR_015510	4632427E13Rik		81.3131	0.195656	0.275797	0.70942	0.478064	0.631569
NR_015569	4732471J01Rik		32.8149	0.892125	0.38258	2.33187	0.0197077	0.068409
NR_040276	4732490B19Rik		1.86527	3.41443	2.60338	1.31154	0.189677	0.34787
NR_045290	4732491K20Rik		40.6017	0.522939	0.500587	1.04465	0.296183	0.457643
NR_045954	4833412C05Rik		0.888067	2.34228	2.16828	1.08025	0.280031	NA
NR_045187	4833417C18Rik		21.1429	0.391892	0.435256	0.900373	0.367922	0.527664
NR_015506	4833418N02Rik		62.8012	0.564245	0.296457	1.9033	0.0570019	0.158614
NR_040328	4833419F23Rik		27.3791	0.986459	0.444354	2.21999	0.0264196	0.0867105
NR_045459	4833427F10Rik		0.777459	2.1585	2.45857	0.877947	0.379972	NA
NR_040732	4833428L15Rik		0	NA	NA	NA	NA	NA
NR_045501	4921509O07Rik		0	NA	NA	NA	NA	NA
NR_003646	4921511C20Rik		0	NA	NA	NA	NA	NA
NR_038000	4921513I03Rik		4.43406	1.04079	1.05472	0.986798	0.323741	0.479371
NR_045711	4921515E04Rik		0	NA	NA	NA	NA	NA
NR_045061	4921525O09Rik		0.397246	1.19931	3.94789	0.303784	0.761292	NA
NR_033782	4921531C22Rik		49.8025	0.284365	0.273158	1.04103	0.297864	0.457643
NR_045361	4921531P14Rik		0	NA	NA	NA	NA	NA
NR_033607	4921533I20Rik		0	NA	NA	NA	NA	NA
NR_045149	4922502N22Rik		0	NA	NA	NA	NA	NA
NR_045349	4930401C15Rik		0	NA	NA	NA	NA	NA
NR_045942	4930401O10Rik		0	NA	NA	NA	NA	NA
NR_045957	4930401O12Rik		0	NA	NA	NA	NA	NA
NR_045940	4930402F11Rik		0.490584	1.49225	3.09173	0.482658	0.629339	NA
NR_040495	4930404A05Rik		0	NA	NA	NA	NA	NA
NR_045941	4930404H11Rik		0.382783	1.162	3.94914	0.294242	0.768573	NA
NR_028368	4930404I05Rik		11.1481	0.419616	0.66346	0.632466	0.527082	0.673823
NR_046307	4930405A10Rik		0.453675	1.39876	3.90214	0.35846	0.719999	NA
NR_040505	4930405A21Rik		4.88914	1.23997	0.939733	1.31949	0.187004	0.345031
NR_045956	4930405D11Rik		0.382783	1.162	3.94914	0.294242	0.768573	NA
NR_045350	4930405J17Rik		0.371988	1.13554	3.22929	0.351637	0.725111	NA
NR_040543	4930406D18Rik		0	NA	NA	NA	NA	NA
NR_040631	4930412B13Rik		0.351754	-2.42357	3.81281	-0.635638	0.525013	NA
NR_030693	4930412C18Rik		0.667183	1.94493	3.0214	0.643719	0.519758	NA
NR_024257	4930412O13Rik		0.182118	0.424643	3.95088	0.107481	0.914408	NA
NR_040694	4930413E15Rik		0	NA	NA	NA	NA	NA
NR_045883	4930413F20Rik		0.952893	2.46175	1.96948	1.24995	0.211317	NA
NR_045614	4930413G21Rik		70.1095	0.440676	0.3587	1.22854	0.219245	0.375652
NR_040294	4930414N06Rik		5.00604	-0.0974488	0.750686	-0.129813	0.896714	0.927341
NR_015527	4930417O13Rik		2.10539	3.60156	1.79448	2.00702	0.0447476	0.132432
NR_045806	4930417O22Rik		0	NA	NA	NA	NA	NA
NR_040595	4930419G24Rik		0.243954	-2.78423	3.81281	-0.730232	0.465249	NA
NR_038183	4930423M02Rik		0	NA	NA	NA	NA	NA
NR_038182	4930425K10Rik		0	NA	NA	NA	NA	NA
NR_040545	4930425O10Rik		0	NA	NA	NA	NA	NA
NR_024323	4930426L09Rik		10.6047	-0.00867883	0.824592	-0.010525	0.991602	0.993543
NR_045943	4930428E07Rik		0	NA	NA	NA	NA	NA
NR_045871	4930428O21Rik		0	NA	NA	NA	NA	NA
NR_040699	4930429D17Rik		0.382783	1.162	3.94914	0.294242	0.768573	NA
NR_040734	4930429F24Rik		9.38232	1.3905	0.951935	1.4607	0.144096	0.284855
NR_045186	4930430F21Rik		0	NA	NA	NA	NA	NA
NR_073013	4930431F12Rik		0.538254	1.64622	3.82013	0.430933	0.666517	NA
NR_045059	4930431P03Rik		4.08688	-0.0333795	0.942296	-0.0354236	0.971742	0.97843
NR_045953	4930432J09Rik		0.595708	-3.42489	3.26794	-1.04803	0.294625	NA
NR_040544	4930433B08Rik		2.57432	3.89387	1.78835	2.17735	0.0294543	0.0936684
NR_046274	4930434J06Rik		0	NA	NA	NA	NA	NA
NR_045961	4930438E09Rik		0.831795	2.27493	2.43506	0.934243	0.350179	NA
NR_040473	4930440C22Rik		0	NA	NA	NA	NA	NA
NR_040501	4930441J16Rik		0	NA	NA	NA	NA	NA
NR_040747	4930442J19Rik		0	NA	NA	NA	NA	NA
NR_015596	4930442L01Rik		0	NA	NA	NA	NA	NA
NR_040504	4930443O20Rik		6.37184	0.529345	0.733384	0.721784	0.470427	0.625745
NR_038034	4930444F02Rik		0	NA	NA	NA	NA	NA
NR_045959	4930447J18Rik		0.121977	-1.77477	3.94333	-0.450067	0.652662	NA
NR_046184	4930447K03Rik		6.39758	0.323972	0.733182	0.441872	0.658582	0.778739
NR_045168	4930447N08Rik		1.14022	2.71946	2.42386	1.12195	0.261882	0.422311
NR_045960	4930448C13Rik		0	NA	NA	NA	NA	NA
NR_046032	4930448F12Rik		0	NA	NA	NA	NA	NA
NR_040700	4930448H16Rik		0.408655	-0.686503	3.15559	-0.217552	0.827779	NA
NR_040475	4930448I06Rik		0	NA	NA	NA	NA	NA
NR_040696	4930448I18Rik		0	NA	NA	NA	NA	NA
NR_004448	4930448K20Rik		0	NA	NA	NA	NA	NA
NR_045921	4930449E01Rik		0	NA	NA	NA	NA	NA
NR_045319	4930449E18Rik		1.55078	3.15669	2.07761	1.51939	0.128665	0.267606
NR_073370	4930451G09Rik		27.8423	-0.273579	0.354703	-0.771289	0.440535	0.599878
NR_045433	4930452A19Rik		0	NA	NA	NA	NA	NA
NR_045060	4930452G13Rik		0	NA	NA	NA	NA	NA
NR_040629	4930452N14Rik		0	NA	NA	NA	NA	NA
NR_073360	4930453L07Rik		0	NA	NA	NA	NA	NA
NR_045968	4930455B14Rik		0.243954	-2.78423	3.81281	-0.730232	0.465249	NA
NR_045352	4930455C13Rik		8.12233	0.891282	0.947124	0.941041	0.346684	0.504985
NR_040596	4930455H04Rik		0.215602	0.424643	3.95088	0.107481	0.914408	NA
NR_045469	4930455J16Rik		0	NA	NA	NA	NA	NA
NR_045887	4930456L15Rik		0.121977	-1.77477	3.94333	-0.450067	0.652662	NA
NR_046190	4930459L07Rik		0	NA	NA	NA	NA	NA
NR_040736	4930461G14Rik		0.382783	1.162	3.94914	0.294242	0.768573	NA
NR_027978	4930465K10Rik		8.11259	-0.495605	0.748451	-0.662174	0.50786	0.658492
NR_045973	4930465M20Rik		0	NA	NA	NA	NA	NA
NR_045353	4930467K11Rik		0	NA	NA	NA	NA	NA
NR_045764	4930470H14Rik		0.198623	0.424643	3.95088	0.107481	0.914408	NA
NR_027825	4930470P17Rik		0.178878	0.424643	3.95088	0.107481	0.914408	NA
NR_046192	4930471C04Rik		0.178878	0.424643	3.95088	0.107481	0.914408	NA
NR_015571	4930471G03Rik		0.39772	1.13666	3.92041	0.289934	0.771867	NA
NR_040348	4930473A02Rik		10.4438	0.0863581	0.56981	0.151556	0.879537	0.918771
NR_045356	4930473O22Rik		0	NA	NA	NA	NA	NA
NR_045712	4930474H20Rik		0	NA	NA	NA	NA	NA
NR_038130	4930474N09Rik		0	NA	NA	NA	NA	NA
NR_040569	4930478L05Rik		7.08135	0.925089	0.913694	1.01247	0.311313	0.467426
NR_046060	4930478P22Rik		0	NA	NA	NA	NA	NA
NR_046277	4930479D17Rik		3.62784	4.38036	1.82612	2.39872	0.0164524	0.059742
NR_045463	4930480K15Rik		0	NA	NA	NA	NA	NA
NR_046278	4930480M12Rik		0	NA	NA	NA	NA	NA
NR_027938	4930481A15Rik		5.52405	0.795749	0.930419	0.855258	0.392408	0.552414
NR_015603	4930483J18Rik		34.7809	-0.0166653	2.11264	-0.00788834	0.993706	0.994677
NR_045354	4930483K19Rik		12.0452	-0.315051	0.779057	-0.4044	0.685919	0.79008
NR_046279	4930483O08Rik		0.107801	0.0639749	3.95088	0.0161926	0.987081	NA
NR_038024	4930486F22Rik		0	NA	NA	NA	NA	NA
NR_045734	4930486I03Rik		0	NA	NA	NA	NA	NA
NR_046191	4930487D11Rik		0.379739	1.15407	3.9494	0.292213	0.770124	NA
NR_040627	4930488B22Rik		0	NA	NA	NA	NA	NA
NR_045758	4930500F04Rik		0	NA	NA	NA	NA	NA
NR_040701	4930500L23Rik		0	NA	NA	NA	NA	NA
NR_040737	4930502A04Rik		0.215602	0.424643	3.95088	0.107481	0.914408	NA
NR_046281	4930502E09Rik		5.07473	0.345262	0.959846	0.359706	0.719067	0.814123
NR_028310	4930503E24Rik		1.70044	-2.34378	1.37617	-1.70312	0.0885447	0.21086
NR_040477	4930503O07Rik		1.93094	3.47474	2.11879	1.63997	0.101012	0.230371
NR_045761	4930505G20Rik		0	NA	NA	NA	NA	NA
NR_073374	4930506C21Rik		10.1999	1.51433	0.68307	2.21695	0.0266263	0.0871095
NR_027926	4930507D05Rik		11.8048	-0.837641	0.43312	-1.93397	0.0531172	0.14984
NR_040547	4930509J09Rik		0	NA	NA	NA	NA	NA
NR_040663	4930509K18Rik		0	NA	NA	NA	NA	NA
NR_045966	4930511A02Rik		0	NA	NA	NA	NA	NA
NR_040761	4930511E03Rik		0	NA	NA	NA	NA	NA
NR_015494	4930511M06Rik		2.23413	-1.49562	1.2912	-1.15832	0.246732	0.407119
NR_045416	4930513D17Rik		0.382783	1.162	3.94914	0.294242	0.768573	NA
NR_015574	4930513N10Rik		23.1012	-0.323429	0.474654	-0.681398	0.49562	0.648996
NR_040654	4930515B02Rik		0	NA	NA	NA	NA	NA
NR_027872	4930515G01Rik		20.4262	-0.263488	0.40129	-0.656601	0.511437	0.659587
NR_045440	4930515L19Rik		0	NA	NA	NA	NA	NA
NR_040611	4930517E11Rik		0	NA	NA	NA	NA	NA
NR_045364	4930518P08Rik		0	NA	NA	NA	NA	NA
NR_045975	4930519D14Rik		0	NA	NA	NA	NA	NA
NR_040763	4930519F24Rik		0	NA	NA	NA	NA	NA
NR_045974	4930519H02Rik		0.379739	1.15407	3.9494	0.292213	0.770124	NA
NR_040383	4930520O04Rik		15.1533	0.444983	0.536655	0.82918	0.407002	0.565496
NR_036596	4930520P13Rik		0	NA	NA	NA	NA	NA
NR_040602	4930521E06Rik		2.9992	1.53677	1.30383	1.17867	0.238531	0.397164
NR_040665	4930522O17Rik		0.89632	2.3564	2.45093	0.961431	0.336336	NA
NR_040451	4930523O13Rik		0	NA	NA	NA	NA	NA
NR_045661	4930524C18Rik		0	NA	NA	NA	NA	NA
NR_045316	4930524O05Rik		0	NA	NA	NA	NA	NA
NR_040735	4930524O08Rik		0	NA	NA	NA	NA	NA
NR_045194	4930525G20Rik		6.6493	2.7496	1.1328	2.42726	0.0152132	0.0568552
NR_045317	4930526L06Rik		1.169	2.74193	1.82083	1.50587	0.132101	0.271869
NR_045809	4930527F14Rik		0.482973	-0.35644	3.10294	-0.114871	0.908547	NA
NR_045395	4930527G23Rik		0	NA	NA	NA	NA	NA
NR_045977	4930528D03Rik		0	NA	NA	NA	NA	NA
NR_040516	4930528P14Rik		0	NA	NA	NA	NA	NA
NR_033593	4930529C04Rik		1.70817	3.30479	1.86652	1.77057	0.0766326	0.190004
NR_040457	4930529K09Rik		0	NA	NA	NA	NA	NA
NR_040478	4930533P14Rik		0	NA	NA	NA	NA	NA
NR_040600	4930539C22Rik		0	NA	NA	NA	NA	NA
NR_030689	4930539J05Rik		45.8297	-0.327808	0.454197	-0.721731	0.47046	0.625745
NR_040597	4930539M17Rik		0	NA	NA	NA	NA	NA
NR_040746	4930540M03Rik		0.382783	1.162	3.94914	0.294242	0.768573	NA
NR_040566	4930542D17Rik		0.305041	0.785311	3.95088	0.198769	0.842444	NA
NR_045978	4930543E12Rik		0.182118	0.424643	3.95088	0.107481	0.914408	NA
NR_045976	4930544M13Rik		0.215602	0.424643	3.95088	0.107481	0.914408	NA
NR_045374	4930545E07Rik		0	NA	NA	NA	NA	NA
NR_045357	4930545H06Rik		0	NA	NA	NA	NA	NA
NR_038051	4930546C10Rik		0.978125	2.48602	2.12028	1.1725	0.240997	0.400618
NR_040754	4930546K05Rik		0	NA	NA	NA	NA	NA
NR_040514	4930547E08Rik		0.215602	0.424643	3.95088	0.107481	0.914408	NA
NR_040564	4930547E14Rik		0	NA	NA	NA	NA	NA
NR_045811	4930548G14Rik		0	NA	NA	NA	NA	NA
NR_045462	4930548J01Rik		0	NA	NA	NA	NA	NA
NR_040656	4930548K13Rik		0	NA	NA	NA	NA	NA
NR_045376	4930549G23Rik		11.4642	-0.834626	0.5513	-1.51392	0.130045	0.268481
NR_040567	4930553E22Rik		0	NA	NA	NA	NA	NA
NR_040739	4930554C24Rik		0	NA	NA	NA	NA	NA
NR_040633	4930555B11Rik		3.13123	4.16536	1.72697	2.41195	0.0158676	0.0584474
NR_040506	4930556C24Rik		0	NA	NA	NA	NA	NA
NR_045714	4930556J02Rik		0	NA	NA	NA	NA	NA
NR_045065	4930556M19Rik		31.1996	0.207716	0.418867	0.495899	0.619965	0.750661
NR_045358	4930556N09Rik		0.746117	2.08788	3.70466	0.563582	0.573039	NA
NR_040703	4930557J02Rik		0.763525	2.14009	2.4558	0.871441	0.383513	NA
NR_015490	4930558C23Rik		0	NA	NA	NA	NA	NA
NR_045441	4930558G05Rik		0	NA	NA	NA	NA	NA
NR_038031	4930562F07Rik		3.66855	1.19832	1.09725	1.0921	0.274787	0.436252
NR_045379	4930563E18Rik		0.380741	1.13664	3.94992	0.287761	0.773529	NA
NR_040704	4930563F08Rik		0.654439	1.92861	2.28902	0.842547	0.399482	NA
NR_040752	4930565D16Rik		0	NA	NA	NA	NA	NA
NR_015535	4930567H12Rik		0.243954	-2.78423	3.81281	-0.730232	0.465249	NA
NR_157388	4930567H17Rik		0	NA	NA	NA	NA	NA
NR_040576	4930567J20Rik		0	NA	NA	NA	NA	NA
NR_046010	4930567K20Rik		0	NA	NA	NA	NA	NA
NR_040755	4930568E12Rik		0	NA	NA	NA	NA	NA
NR_040480	4930568G15Rik		2.40216	3.79097	2.01096	1.88516	0.0594086	0.162659
NR_040400	4930570G19Rik		32.4495	0.78	0.5971	1.30631	0.191446	0.34787
NR_045371	4930572K03Rik		0	NA	NA	NA	NA	NA
NR_045718	4930572O13Rik		0.0993115	0.0639749	3.95088	0.0161926	0.987081	NA
NR_073429	4930577N17Rik		56.5708	0.0688435	0.404112	0.170357	0.864729	0.911823
NR_045391	4930578E11Rik		0	NA	NA	NA	NA	NA
NR_045991	4930578M01Rik		1.23052	-1.31023	1.82615	-0.717479	0.473078	0.627503
NR_040575	4930578N18Rik		0	NA	NA	NA	NA	NA
NR_029444	4930579K19Rik		9.10283	1.11406	1.18328	0.9415	0.346449	0.504985
NR_029475	4930581F22Rik		50.2012	-0.310367	0.325809	-0.952603	0.340791	0.498529
NR_027879	4930583K01Rik		0.0894389	0.0639749	3.95088	0.0161926	0.987081	NA
NR_040612	4930583P06Rik		0	NA	NA	NA	NA	NA
NR_029445	4930584F24Rik		0	NA	NA	NA	NA	NA
NR_040604	4930590L20Rik		0	NA	NA	NA	NA	NA
NR_045070	4930592A05Rik		1.56779	3.18818	2.10323	1.51585	0.129557	0.268014
NR_033307	4930592I03Rik		20.2691	0.191903	0.408406	0.469884	0.638438	0.763739
NR_045167	4930593A02Rik		0.442576	-2.06251	3.65656	-0.564057	0.572715	NA
NR_040753	4930593C16Rik		0	NA	NA	NA	NA	NA
NR_024017	4930594C11Rik		25.3364	1.00307	0.427951	2.34389	0.0190839	0.0666958
NR_045736	4930597G03Rik		0	NA	NA	NA	NA	NA
NR_040479	4930598F16Rik		0	NA	NA	NA	NA	NA
NR_045813	4930599N23Rik		10.149	1.51228	0.840629	1.79899	0.07202	0.184833
NR_045306	4931403E22Rik		3.44906	1.79124	1.22054	1.46758	0.142219	0.284855
NR_040593	4931419H13Rik		0	NA	NA	NA	NA	NA
NR_040561	4931420L22Rik		0	NA	NA	NA	NA	NA
NR_033445	4931428L18Rik		0	NA	NA	NA	NA	NA
NR_038004	4931429P17Rik		0	NA	NA	NA	NA	NA
NR_045183	4931431B13Rik		0	NA	NA	NA	NA	NA
NR_045807	4931431C16Rik		16.3222	0.745785	0.50102	1.48853	0.13661	0.277558
NR_027955	4931440P22Rik		24.5707	-0.284279	0.44347	-0.641034	0.521501	0.669058
NR_040522	4932412D23Rik		0	NA	NA	NA	NA	NA
NR_040764	4932413F04Rik		0	NA	NA	NA	NA	NA
NR_028259	4932414J04Rik		0	NA	NA	NA	NA	NA
NR_073205	4932415M13Rik		0	NA	NA	NA	NA	NA
NR_027643	4932435O22Rik		0	NA	NA	NA	NA	NA
NR_015588	4932441J04Rik		23.0975	-0.217851	0.699308	-0.311524	0.755403	0.834447
NR_045182	4932702P03Rik		0	NA	NA	NA	NA	NA
NR_003635	4933400A11Rik		5.71832	2.56247	1.31507	1.94855	0.0513492	0.14679
NR_045432	4933400B14Rik		0	NA	NA	NA	NA	NA
NR_040770	4933400C23Rik		0	NA	NA	NA	NA	NA
NR_045730	4933400L20Rik		0	NA	NA	NA	NA	NA
NR_033580	4933401B06Rik		0	NA	NA	NA	NA	NA
NR_045431	4933401D09Rik		0	NA	NA	NA	NA	NA
NR_040540	4933401H06Rik		1.23432	2.83679	1.88439	1.50541	0.132218	0.271869
NR_045504	4933402C06Rik		0	NA	NA	NA	NA	NA
NR_040682	4933402J10Rik		0	NA	NA	NA	NA	NA
NR_046059	4933402J15Rik		0	NA	NA	NA	NA	NA
NR_045920	4933404G15Rik		0	NA	NA	NA	NA	NA
NR_046038	4933404K08Rik		0	NA	NA	NA	NA	NA
NR_046036	4933405D12Rik		1.6931	-0.564962	1.95107	-0.289565	0.772149	0.84746
NR_045506	4933405E24Rik		0	NA	NA	NA	NA	NA
NR_044986	4933406C10Rik		7.61887	2.35005	0.982403	2.39214	0.0167503	0.0603955
NR_040502	4933406D12Rik		0.18987	0.424643	3.95088	0.107481	0.914408	NA
NR_015568	4933406F09Rik		0	NA	NA	NA	NA	NA
NR_046037	4933406G16Rik		0.632446	-1.3202	2.38012	-0.554676	0.579116	NA
NR_015512	4933406K04Rik		0	NA	NA	NA	NA	NA
NR_045819	4933407E24Rik		0.198623	0.424643	3.95088	0.107481	0.914408	NA
NR_040731	4933407I05Rik		0.191392	0.424643	3.95088	0.107481	0.914408	NA
NR_045810	4933408J17Rik		0	NA	NA	NA	NA	NA
NR_045831	4933408N05Rik		0.364236	1.11879	3.95019	0.283225	0.777004	NA
NR_045342	4933411E08Rik		0.471801	-3.74005	3.29687	-1.13443	0.256616	NA
NR_045158	4933411G06Rik		0	NA	NA	NA	NA	NA
NR_038025	4933412E12Rik		151.964	-0.881938	0.370596	-2.37978	0.0173228	0.0622407
NR_045507	4933412O06Rik		2.19475	3.66195	2.9217	1.25336	0.210074	0.368349
NR_038005	4933413J09Rik		6.52689	0.796762	0.939601	0.84798	0.396449	0.556115
NR_045508	4933413L06Rik		1.16005	2.73896	2.42828	1.12794	0.259344	0.421393
NR_040498	4933416E03Rik		0	NA	NA	NA	NA	NA
NR_102724	4933416I08Rik		0	NA	NA	NA	NA	NA
NR_045849	4933417D19Rik		6.17151	0.45055	0.753657	0.597817	0.549962	0.69526
NR_040454	4933417E11Rik		2.94314	1.54445	1.50585	1.02563	0.305064	0.462098
NR_033592	4933417G07Rik		9.81486	0.883713	0.67621	1.30686	0.19126	0.34787
NR_045842	4933417O13Rik		2.61229	1.30924	1.53361	0.8537	0.393271	0.552414
NR_040715	4933422A05Rik		0.227847	-2.69465	3.82128	-0.705171	0.480704	NA
NR_045372	4933424G05Rik		8.21877	0.56872	0.756008	0.752268	0.45189	0.612084
NR_046460	4933425B07Rik		0.703819	0.31951	2.28244	0.139986	0.888671	NA
NR_134979	4933427D06Rik		3.74808	0.767348	1.05281	0.728861	0.466087	0.622983
NR_033197	4933427E11Rik		8.42398	-0.20273	0.769075	-0.263602	0.792086	0.860123
NR_045853	4933427E13Rik		0	NA	NA	NA	NA	NA
NR_045160	4933427I22Rik		0	NA	NA	NA	NA	NA
NR_040644	4933428C19Rik		0	NA	NA	NA	NA	NA
NR_033783	4933429O19Rik		0	NA	NA	NA	NA	NA
NR_045855	4933430H16Rik		0.113924	-1.72504	3.94772	-0.436972	0.662132	NA
NR_045857	4933430M04Rik		0	NA	NA	NA	NA	NA
NR_045854	4933430N04Rik		0	NA	NA	NA	NA	NA
NR_015459	4933431E20Rik		146.427	0.326356	0.215093	1.51728	0.129196	0.267807
NR_040716	4933432G23Rik		0	NA	NA	NA	NA	NA
NR_045657	4933432I03Rik		0.360996	1.11225	3.95026	0.281562	0.778279	NA
NR_015575	4933432I09Rik		0.273177	0.785311	3.95088	0.198769	0.842444	NA
NR_045856	4933433F19Rik		0	NA	NA	NA	NA	NA
NR_040719	4933433G15Rik		16.6601	-1.05167	0.527357	-1.99424	0.0461263	0.134952
NR_045851	4933433G19Rik		8.8558	0.264739	0.620332	0.426771	0.669546	0.781886
NR_045458	4933433H22Rik		4.6606	-0.240011	0.966837	-0.248244	0.803946	0.869314
NR_040455	4933436E23Rik		0	NA	NA	NA	NA	NA
NR_046208	4933436H12Rik		0	NA	NA	NA	NA	NA
NR_040685	4933438B17Rik		0	NA	NA	NA	NA	NA
NR_045446	4933438K21Rik		1.40459	0.328115	1.53417	0.213871	0.830648	0.889731
NR_135273	4933439C10Rik		55.6636	-0.147965	0.394179	-0.375374	0.707382	0.803951
NR_040558	4933439K11Rik		2.07637	3.56976	1.93482	1.84501	0.0650356	0.172429
NR_045344	4933440J02Rik		0	NA	NA	NA	NA	NA
NR_045803	4933440M02Rik		0.379739	1.15407	3.9494	0.292213	0.770124	NA
NR_160686	5031434O11Rik		3.98323	2.00081	1.19916	1.6685	0.0952158	0.221593
NR_040413	5033403H07Rik		0	NA	NA	NA	NA	NA
NR_033600	5033404E19Rik		0	NA	NA	NA	NA	NA
NR_029464	5033406O09Rik		80.7983	1.12129	0.530535	2.11351	0.0345574	0.106479
NR_040510	5330411J11Rik		0.379739	1.15407	3.9494	0.292213	0.770124	NA
NR_029381	5330413P13Rik		0	NA	NA	NA	NA	NA
NR_015552	5330434G04Rik		0.198623	0.424643	3.95088	0.107481	0.914408	NA
NR_037679	5330439B14Rik		0.851962	2.30278	2.15801	1.06709	0.285933	NA
NR_015581	5430402O13Rik		9.27248	0.44339	0.946799	0.468304	0.639567	0.764197
NR_046181	5430403N17Rik		6.6406	2.76581	1.15136	2.4022	0.0162967	0.0593873
NR_027914	5430405H02Rik		32.6494	0.174726	0.321791	0.542981	0.587143	0.724663
NR_040352	5430421F17Rik		1.40781	3.01329	2.88681	1.04381	0.296573	0.457643
NR_045858	5430427M07Rik		0.38024	1.14642	2.7181	0.421772	0.673191	NA
NR_040541	5430434I15Rik		0.762523	2.13894	2.45571	0.871008	0.38375	NA
NR_045859	5430440P10Rik		0.198623	0.424643	3.95088	0.107481	0.914408	NA
NR_038010	5530401A14Rik		0	NA	NA	NA	NA	NA
NR_015467	5530601H04Rik		153.252	0.475116	0.274116	1.73327	0.0830481	0.19916
NR_040378	5730403I07Rik		7.69117	2.96584	1.228	2.41518	0.0157273	0.05814
NR_038158	5730405O15Rik		13.4154	-0.0443275	0.550324	-0.080548	0.935801	0.954946
NR_045424	5730412P04Rik		0	NA	NA	NA	NA	NA
NR_033596	5730416F02Rik		4.76503	0.03701	0.805916	0.0459229	0.963372	0.972513
NR_045339	5730420D15Rik		2.06816	3.58453	1.81788	1.97182	0.0486302	0.140274
NR_045341	5730435O14Rik		2.91157	1.46422	1.6068	0.911266	0.362155	0.521585
NR_045801	5730460C07Rik		0.215602	0.424643	3.95088	0.107481	0.914408	NA
NR_073462	5730488B01Rik		0.182118	0.424643	3.95088	0.107481	0.914408	NA
NR_027973	5730522E02Rik		0	NA	NA	NA	NA	NA
NR_045384	5830416I19Rik		0	NA	NA	NA	NA	NA
NR_040466	5830418P13Rik		0.655961	1.92558	2.9619	0.650116	0.515618	NA
NR_038060	5830428M24Rik		3.59177	1.81671	1.31169	1.38501	0.166048	0.315265
NR_046158	5930438M14Rik		0.972426	-0.408352	3.51112	-0.116303	0.907413	0.931075
NR_045311	6030407O03Rik		0	NA	NA	NA	NA	NA
NR_036598	6030440G07Rik		0.581406	1.74215	3.00019	0.580679	0.561457	NA
NR_040702	6030466F02Rik		0.178878	0.424643	3.95088	0.107481	0.914408	NA
NR_029446	6230400D17Rik		14.8105	1.11887	0.573834	1.94982	0.0511973	0.14679
NR_040589	6330410L21Rik		0	NA	NA	NA	NA	NA
NR_045141	6330415B21Rik		0	NA	NA	NA	NA	NA
NR_045821	6330418K02Rik		14.4379	-0.197916	0.487635	-0.405869	0.684839	0.789724
NR_003619	6330549D23Rik		46.0323	0.451193	0.35069	1.28659	0.198238	0.355157
NR_046179	6430584L05Rik		1.48571	3.10836	2.16778	1.43389	0.151604	0.296264
NR_027881	6530411M01Rik		0	NA	NA	NA	NA	NA
NR_040492	6720483E21Rik		1.01391	2.5593	2.44385	1.04724	0.29499	0.457643
NR_046272	7420700N18Rik		0.927365	2.42594	2.87458	0.84393	0.398709	NA
NR_045860	7420701I03Rik		0	NA	NA	NA	NA	NA
NR_040744	7630403G23Rik		0	NA	NA	NA	NA	NA
NR_157373	8030423J24Rik		0	NA	NA	NA	NA	NA
NR_040615	8030442B05Rik		0.768232	2.14687	2.92604	0.73371	0.463126	NA
NR_040664	8030443G20Rik		0	NA	NA	NA	NA	NA
NR_045373	8430422H06Rik		0	NA	NA	NA	NA	NA
NR_040686	8430423G03Rik		27.549	-0.274879	0.445981	-0.616346	0.537666	0.683938
NR_028317	8430429K09Rik		90.9127	-0.605288	0.328935	-1.84014	0.0657471	0.173518
NR_040645	8430436N08Rik		0	NA	NA	NA	NA	NA
NR_040503	8430437L04Rik		0	NA	NA	NA	NA	NA
NR_040618	9030204H09Rik		0	NA	NA	NA	NA	NA
NR_045878	9030404E10Rik		0	NA	NA	NA	NA	NA
NR_102361	9030612E09Rik		2.95438	0.398726	1.12684	0.353844	0.723456	0.814635
NR_108041	9030619P08Rik		0.19886	0.424643	3.95088	0.107481	0.914408	NA
NR_045050	9130015A21Rik		0	NA	NA	NA	NA	NA
NR_040499	9130015L21Rik		0	NA	NA	NA	NA	NA
NR_024325	9130024F11Rik		22.3417	-0.414658	0.518984	-0.79898	0.424302	0.583201
NR_033453	9130209A04Rik		0	NA	NA	NA	NA	NA
NR_046180	9130221F21Rik		0	NA	NA	NA	NA	NA
NR_046001	9130221H12Rik		85.3858	-0.0746884	0.448648	-0.166475	0.867784	0.913094
NR_045837	9130227L01Rik		0	NA	NA	NA	NA	NA
NR_027961	9130230L23Rik		2.51842	-1.79986	1.74965	-1.0287	0.303623	0.460607
NR_045865	9230009I02Rik		0.379739	1.15407	3.9494	0.292213	0.770124	NA
NR_040511	9230102O04Rik		0	NA	NA	NA	NA	NA
NR_040463	9230112J17Rik		1.56918	3.16616	1.8947	1.67106	0.0947098	0.221422
NR_024328	9230116N13Rik		16.9672	0.834651	0.609304	1.36985	0.170735	0.32257
NR_028442	9330020H09Rik		89.3235	-0.324825	0.228354	-1.42246	0.154893	0.301541
NR_015587	9330111N05Rik		1.04512	-1.0411	1.5847	-0.656967	0.511202	0.659587
NR_045400	9330117O12Rik		4.19528	-0.625511	0.829482	-0.754098	0.45079	0.612084
NR_033222	9330151L19Rik		67.1035	-0.658767	0.408934	-1.61094	0.107194	0.240457
NR_015589	9330158H04Rik		0	NA	NA	NA	NA	NA
NR_037982	9330159M07Rik		21.5112	-0.671108	0.377536	-1.7776	0.0754695	0.188615
NR_038007	9330162B11Rik		0	NA	NA	NA	NA	NA
NR_045151	9330175M20Rik		0.557372	-2.5576	3.40039	-0.752148	0.451962	NA
NR_040553	9330178D15Rik		0	NA	NA	NA	NA	NA
NR_040275	9330179D12Rik		11.9904	0.203804	0.628895	0.324067	0.745887	0.830011
NR_045737	9430014N10Rik		0	NA	NA	NA	NA	NA
NR_045988	9430018G01Rik		41.8866	0.339187	0.579121	0.585693	0.558082	0.702059
NR_040766	9430037G07Rik		5.93963	-0.918657	0.76162	-1.20619	0.227745	0.386111
NR_033568	9430041J12Rik		2.1486	3.62445	1.97649	1.83378	0.0666865	0.175129
NR_040363	9430091E24Rik		62.6204	0.520764	0.335821	1.55072	0.12097	0.259148
NR_040483	9530026F06Rik		0	NA	NA	NA	NA	NA
NR_015562	9530036O11Rik		0	NA	NA	NA	NA	NA
NR_040272	9530051G07Rik		0.381261	1.15574	2.72114	0.424727	0.671036	NA
NR_046017	9530052E02Rik		0	NA	NA	NA	NA	NA
NR_045777	9530080O11Rik		0	NA	NA	NA	NA	NA
NR_015472	9530082P21Rik		722.824	-0.0458516	0.331359	-0.138375	0.889944	0.924242
NR_015539	9630013A20Rik		1.98698	3.52265	1.89505	1.85887	0.0630454	0.16856
NR_038006	9630028B13Rik		4.11902	0.306372	0.900058	0.340391	0.733562	0.819157
NR_015544	9630028H03Rik		0	NA	NA	NA	NA	NA
NR_040552	9830132P13Rik		0.760284	2.13543	2.45497	0.86984	0.384388	NA
NR_045314	9830166K06Rik		0	NA	NA	NA	NA	NA
NR_040391	A230001M10Rik		0.28143	0.785311	3.95088	0.198769	0.842444	NA
NR_027298	A230020J21Rik		2.42764	-1.02705	1.22375	-0.839266	0.40132	0.562178
NR_040374	A230028O05Rik		28.2602	0.450677	0.450091	1.0013	0.31668	0.472711
NR_015495	A230056P14Rik		44.9653	0.430066	0.335044	1.28361	0.199278	0.356127
NR_015533	A230057D06Rik		15.9561	-0.569457	0.832061	-0.684393	0.493727	0.647345
NR_027446	A230072C01Rik		20.4386	0.184663	0.642461	0.28743	0.773783	0.847718
NR_015600	A230072E10Rik		2.32373	1.17811	1.51016	0.780123	0.435319	0.595944
NR_040329	A230077H06Rik		0	NA	NA	NA	NA	NA
NR_040333	A230108P19Rik		3.20577	1.61937	1.31717	1.22943	0.218909	0.375652
NR_045327	A330009N23Rik		23.197	0.47836	0.517459	0.924441	0.355257	0.513469
NR_045329	A330032B11Rik		1.66626	0.634293	1.62303	0.390807	0.69594	0.794473
NR_015503	A330040F15Rik		10.6015	-0.671626	0.546841	-1.22819	0.219375	0.375652
NR_045835	A330041J22Rik		2.0072	2.01879	1.67516	1.20514	0.22815	0.386158
NR_045162	A330048O09Rik		0	NA	NA	NA	NA	NA
NR_040646	A330049N07Rik		2.66313	3.92795	1.75013	2.24438	0.024808	0.0825988
NR_045088	A330076C08Rik		0	NA	NA	NA	NA	NA
NR_015599	A330076H08Rik		7.74326	1.32739	0.983799	1.34925	0.177257	0.330622
NR_040342	A330093E20Rik		0	NA	NA	NA	NA	NA
NR_045073	A330102I10Rik		2.24784	1.13692	2.43669	0.466585	0.640797	0.764726
NR_040452	A430035B10Rik		18.2869	1.21872	0.588578	2.07061	0.0383952	0.116798
NR_045309	A430088P11Rik		2.43868	3.81817	2.14588	1.7793	0.0751904	0.188615
NR_027805	A430093F15Rik		2.48068	1.27155	1.54882	0.820981	0.411657	0.571188
NR_046014	A530006G24Rik		0.198623	0.424643	3.95088	0.107481	0.914408	NA
NR_015500	A530013C23Rik		20.8588	-0.696123	0.382979	-1.81765	0.0691174	0.17918
NR_046131	A530046M15Rik		3.66698	4.40047	1.96619	2.23807	0.0252166	0.0832962
NR_160795	A530053G22Rik		0	NA	NA	NA	NA	NA
NR_028423	A530058N18Rik		0	NA	NA	NA	NA	NA
NR_046142	A530065N20Rik		1.27513	2.88596	2.92583	0.986373	0.32395	0.479371
NR_045765	A530072M11Rik		7.52803	0.431489	0.639475	0.674755	0.499831	0.65118
NR_029458	A530088E08Rik		3.11057	4.17259	1.68284	2.47949	0.013157	0.0506497
NR_045367	A630012P03Rik		4.78427	4.7856	1.92779	2.48243	0.0130488	0.0504226
NR_046182	A630019I02Rik		0.561661	1.70258	3.00262	0.567031	0.570693	NA
NR_015491	A630089N07Rik		46.8939	-0.28411	0.245362	-1.15792	0.246896	0.407119
NR_015523	A730017L22Rik		36.1328	-0.193914	0.417419	-0.464555	0.64225	0.764726
NR_036459	A730018C14Rik		0	NA	NA	NA	NA	NA
NR_040287	A730020E08Rik		5.41866	0.783527	1.3813	0.567238	0.570553	0.71315
NR_036457	A730020M07Rik		1.6153	3.22394	1.80437	1.78674	0.0739794	0.187484
NR_045838	A730036I17Rik		0	NA	NA	NA	NA	NA
NR_040769	A730043L09Rik		0.182118	0.424643	3.95088	0.107481	0.914408	NA
NR_040319	A730082K24Rik		0	NA	NA	NA	NA	NA
NR_045967	A730085K08Rik		4.01494	0.493731	1.57838	0.312809	0.754426	0.834268
NR_040390	A730090N16Rik		6.48037	-0.296336	0.68585	-0.432071	0.66569	0.781603
NR_045161	A830009L08Rik		2.39494	1.20825	1.45073	0.832855	0.404926	0.565277
NR_040551	A830019L24Rik		0	NA	NA	NA	NA	NA
NR_045403	A830052D11Rik		9.56909	-0.598956	0.685124	-0.874229	0.381993	0.542526
NR_015526	A830082N09Rik		70.6589	0.701215	0.329264	2.12964	0.0332013	0.103338
NR_040550	A930001A20Rik		0	NA	NA	NA	NA	NA
NR_045989	A930001C03Rik		9.40761	-1.43323	0.756697	-1.89406	0.0582174	0.159825
NR_027896	A930003A15Rik		1.73951	3.32491	3.39284	0.979976	0.327098	0.483331
NR_027362	A930003O13Rik		2.20773	-1.61644	1.30317	-1.24039	0.214832	0.373494
NR_040332	A930006I01Rik		0.382783	1.162	3.94914	0.294242	0.768573	NA
NR_077219	A930006K02Rik		6.99241	1.81338	0.891507	2.03407	0.041945	0.124859
NR_015567	A930007I19Rik		15.1555	0.725455	0.528471	1.37274	0.169832	0.321457
NR_026853	A930012L18Rik		1.42369	-3.00195	1.91238	-1.56974	0.116475	0.252157
NR_073014	A930016O22Rik		1.39789	-1.01271	1.8923	-0.535176	0.592528	0.72839
NR_046195	A930041C12Rik		4.06017	2.03506	1.21879	1.66974	0.0949717	0.221529
NR_030678	AA387883		2.24445	1.05819	1.69014	0.626093	0.531254	0.677464
NR_028363	AA465934		26.4023	-0.878738	0.37347	-2.3529	0.0186277	0.0653245
NR_045143	AA536875		0.215602	0.424643	3.95088	0.107481	0.914408	NA
NR_033776	AA545190		0	NA	NA	NA	NA	NA
NR_033581	Adh6-ps1		0	NA	NA	NA	NA	NA
NR_028129	AF357399		16.6919	-0.601428	0.391217	-1.53733	0.124214	0.261279
NR_046302	AF357425		1.82648	3.39556	2.10492	1.61315	0.106711	0.240159
NR_045083	AI197445		6.55739	2.7258	1.23176	2.21294	0.0269021	0.0874532
NR_046044	AI463170		5.78478	0.863474	0.803003	1.07531	0.282237	0.444633
NR_033566	AI507597		0.453675	1.39876	3.90214	0.35846	0.719999	NA
NR_040387	AI606473		14.0057	2.81381	1.18608	2.37237	0.0176746	0.063062
NR_040330	AI646519		0	NA	NA	NA	NA	NA
NR_015519	AI662270		629.278	-0.434245	0.222964	-1.9476	0.0514625	0.14679
NR_045264	AI847159		3.08724	4.15219	1.89376	2.19256	0.0283388	0.0906842
NR_027236	AI854703		2.06207	3.57534	2.42848	1.47226	0.140951	0.284123
NR_040440	Alms1-ps2		13.4933	-0.743557	0.494855	-1.50257	0.132949	0.272825
NR_040308	Apol7d		5.14356	0.660267	1.15096	0.573667	0.566193	0.708779
NR_004438	Apoo-ps		0	NA	NA	NA	NA	NA
NR_028320	AU015836		0.913979	-3.64975	2.97689	-1.22603	0.220188	NA
NR_045899	AU016765		0	NA	NA	NA	NA	NA
NR_033468	AU019990		1.05114	2.59985	2.2885	1.13605	0.255937	0.41799
NR_045996	AU021063		0	NA	NA	NA	NA	NA
NR_040433	AU022754		0	NA	NA	NA	NA	NA
NR_040760	AU023762		0.810943	2.21107	2.94307	0.751279	0.452485	NA
NR_038349	AV039307		6.42445	-0.589774	0.687989	-0.857243	0.391311	0.551931
NR_045086	AW495222		0	NA	NA	NA	NA	NA
NR_033559	AY512915		0	NA	NA	NA	NA	NA
NR_033588	AY512931		0.515909	-1.61626	2.87563	-0.562056	0.574078	NA
NR_045946	B020014A21Rik		0	NA	NA	NA	NA	NA
NR_045950	B020018J22Rik		0	NA	NA	NA	NA	NA
NR_045850	B130024G19Rik		50.5597	0.839667	0.412641	2.03486	0.041865	0.124859
NR_040375	B130034C11Rik		9.85108	0.712687	0.712437	1.00035	0.317141	0.472711
NR_045454	B230119M05Rik		0.94088	2.45211	1.87297	1.30921	0.190464	NA
NR_033532	B230206H07Rik		0.39448	1.12684	3.92311	0.28723	0.773936	NA
NR_038027	B230208H11Rik		10.1418	-1.10922	0.655678	-1.69171	0.0907016	0.2145
NR_045727	B230209E15Rik		1.45944	-4.45733	1.89175	-2.3562	0.0184631	0.065194
NR_045281	B230214G05Rik		0	NA	NA	NA	NA	NA
NR_037993	B230216N24Rik		9.78339	0.310352	0.897134	0.345937	0.72939	0.818664
NR_040316	B230217O12Rik		11.6913	-0.19251	0.539877	-0.356582	0.721405	0.814464
NR_040745	B230312C02Rik		0.360996	1.11225	3.95026	0.281562	0.778279	NA
NR_028382	B230319C09Rik		50.3268	0.61206	0.306599	1.99629	0.0459027	0.134683
NR_040765	B230323A14Rik		0	NA	NA	NA	NA	NA
NR_030695	B330016D10Rik		43.1498	-0.492171	0.428942	-1.14741	0.251214	0.412248
NR_033214	B430212C06Rik		19.1856	1.19933	0.646174	1.85605	0.0634458	0.169189
NR_040706	B930018H19Rik		0	NA	NA	NA	NA	NA
NR_040705	B930025P03Rik		0	NA	NA	NA	NA	NA
NR_045334	B930092H01Rik		0.343265	-2.42357	3.81281	-0.635638	0.525013	NA
NR_037972	BB014433		0.182118	0.424643	3.95088	0.107481	0.914408	NA
NR_033565	BB019430		0	NA	NA	NA	NA	NA
NR_028391	BB031773		0	NA	NA	NA	NA	NA
NR_040356	BB557941		17.2497	-0.482793	0.480147	-1.00551	0.31465	0.471056
NR_003364	BC018473		4.26437	1.04442	1.223	0.853978	0.393117	0.552414
NR_033629	BC021767		2.88523	-0.386135	1.14771	-0.33644	0.736539	0.821586
NR_015583	BC024386		1.11736	-0.907691	2.31371	-0.39231	0.694829	0.794473
NR_030677	BC025920		19.7223	0.150881	0.466798	0.323226	0.746524	0.830011
NR_028266	BC037032		9.28722	-1.11976	0.721776	-1.5514	0.120805	0.259148
NR_045645	BC037704		42.9892	-0.628994	0.337464	-1.86388	0.0623382	0.168414
NR_045280	BC048602		0.18987	0.424643	3.95088	0.107481	0.914408	NA
NR_046183	BC051537		0.59658	1.77432	3.70617	0.478748	0.632118	NA
NR_037990	BC055402		0	NA	NA	NA	NA	NA
NR_033324	BC065397		18.731	-0.78786	0.438645	-1.79612	0.072475	0.185073
NR_038088	Bc1		1.79046	0.0362576	1.68129	0.0215654	0.982795	0.987617
NR_040482	C030007H22Rik		0	NA	NA	NA	NA	NA
NR_077217	C030013G03Rik		0	NA	NA	NA	NA	NA
NR_045412	C030018K13Rik		0.760284	2.13543	2.45497	0.86984	0.384388	NA
NR_038058	C030037D09Rik		43.9782	0.846511	0.451619	1.87439	0.0608764	0.165791
NR_015546	C130026L21Rik		0.443449	-1.97377	3.64805	-0.541049	0.588474	NA
NR_045355	C130060C02Rik		4.70911	2.26701	1.32563	1.71014	0.0872409	0.208239
NR_015561	C130071C03Rik		18.4863	-0.229612	0.485406	-0.473031	0.636191	0.763665
NR_028422	C130080G10Rik		0	NA	NA	NA	NA	NA
NR_046171	C230024C17Rik		19.966	2.8029	1.14825	2.44101	0.0146462	0.0551387
NR_015492	C230035I16Rik		10.8603	0.462327	0.698453	0.66193	0.508016	0.658492
NR_040459	C230079O03Rik		0	NA	NA	NA	NA	NA
NR_046166	C330011F03Rik		0	NA	NA	NA	NA	NA
NR_045701	C330013E15Rik		34.3529	-0.238766	0.481215	-0.496174	0.619772	0.750661
NR_045717	C330022C24Rik		0	NA	NA	NA	NA	NA
NR_046016	C330024C12Rik		1.81518	0.701788	1.39627	0.502618	0.615233	0.750603
NR_110363	C330024D21Rik		0.854821	2.30391	2.50132	0.921079	0.357009	NA
NR_038184	C430049B03Rik		132.514	0.340534	0.212717	1.60088	0.109404	0.242344
NR_029450	C530005A16Rik		16.6619	0.0345101	0.461911	0.0747115	0.940444	0.956321
NR_045984	C530044C16Rik		3.08158	2.658	1.60209	1.65908	0.0971004	0.224449
NR_040668	C630028M04Rik		0	NA	NA	NA	NA	NA
NR_046080	C630031E19Rik		0	NA	NA	NA	NA	NA
NR_045778	C730002L08Rik		1.81429	-3.88817	1.62185	-2.39736	0.0165136	0.0597522
NR_038040	C730027H18Rik		0.215602	0.424643	3.95088	0.107481	0.914408	NA
NR_015609	C86187		0	NA	NA	NA	NA	NA
NR_046002	C87198		0	NA	NA	NA	NA	NA
NR_040401	C920006O11Rik		5.55869	0.0820498	0.712682	0.115128	0.908344	0.931075
NR_015465	C920009B18Rik		548.456	-0.215419	0.192699	-1.1179	0.263608	0.423759
NR_040446	C920021L13Rik		26.6866	1.00763	0.411639	2.44784	0.0143714	0.0543037
NR_003247	Ceacam-ps1		0	NA	NA	NA	NA	NA
NR_033726	Ces2d-ps		0	NA	NA	NA	NA	NA
NR_027871	Cts8-ps		0	NA	NA	NA	NA	NA
NR_033614	Cyp2c53-ps		0	NA	NA	NA	NA	NA
NR_033585	Cyp4f41-ps		0.627024	0.0538614	3.10958	0.0173212	0.98618	NA
NR_126492	D030018L15Rik		0.765567	2.14247	3.59616	0.595765	0.551332	NA
NR_040350	D030024E09Rik		0	NA	NA	NA	NA	NA
NR_045704	D030025E07Rik		0	NA	NA	NA	NA	NA
NR_028577	D030025P21Rik		16.9866	-0.470876	0.978713	-0.481117	0.630433	0.759486
NR_003293	D030028A08Rik		95.5576	0.158652	0.292367	0.542646	0.587374	0.724663
NR_037998	D030040B21Rik		0.89687	-0.556674	2.31638	-0.240321	0.810082	NA
NR_033548	D030047H15Rik		4.65257	1.62236	1.10849	1.46357	0.14331	0.284855
NR_015593	D130009I18Rik		0	NA	NA	NA	NA	NA
NR_038049	D130020L05Rik		20.8126	0.538262	0.450185	1.19565	0.231834	0.390458
NR_040474	D16Ertd519e		0	NA	NA	NA	NA	NA
NR_045947	D230030E09Rik		0	NA	NA	NA	NA	NA
NR_033554	D330041H03Rik		30.6717	0.509148	0.376439	1.35254	0.176203	0.330494
NR_033224	D330050I16Rik		27.1247	0.242977	0.415759	0.584419	0.558938	0.702273
NR_028421	D430020J02Rik		282.366	-0.2883	0.208258	-1.38435	0.166253	0.315265
NR_040397	D430036J16Rik		0.780503	2.16273	2.45932	0.879404	0.379182	NA
NR_040605	D530049I02Rik		0	NA	NA	NA	NA	NA
NR_027846	D630029K05Rik		1.61506	-0.717067	1.21386	-0.590733	0.5547	0.699523
NR_027803	D6Ertd474e		1.48432	3.10474	2.40078	1.29322	0.195934	0.352289
NR_045390	D730045A05Rik		0	NA	NA	NA	NA	NA
NR_046196	D730050B12Rik		0	NA	NA	NA	NA	NA
NR_040657	D830005E20Rik		0	NA	NA	NA	NA	NA
NR_046013	D830013O20Rik		0	NA	NA	NA	NA	NA
NR_045743	D930007P13Rik		1.66838	-0.0601233	1.34062	-0.0448475	0.964229	0.972513
NR_040621	D930015M05Rik		5.37608	-0.374866	1.24205	-0.301813	0.762795	0.840798
NR_045848	D930028M14Rik		0.113924	-1.72504	3.94772	-0.436972	0.662132	NA
NR_045330	D930032P07Rik		0.584349	1.74439	2.57628	0.677095	0.498346	NA
NR_003146	Defa-ps1		0	NA	NA	NA	NA	NA
NR_002878	Defa-ps12		0	NA	NA	NA	NA	NA
NR_002881	Defa-ps13		0	NA	NA	NA	NA	NA
NR_002879	Defb44-ps		0	NA	NA	NA	NA	NA
NR_046304	DQ267100		2.01945	-0.308668	1.15302	-0.267704	0.788927	0.859548
NR_046305	DQ267101		1.04223	2.59347	1.99536	1.29975	0.193686	0.349796
NR_046306	DQ267102		2.96672	4.09711	1.73989	2.35482	0.0185317	0.0652113
NR_040353	E030013I19Rik		2.75215	0.221805	1.19559	0.18552	0.852821	0.906783
NR_037978	E030025P04Rik		0	NA	NA	NA	NA	NA
NR_045343	E030044B06Rik		0	NA	NA	NA	NA	NA
NR_045834	E130006D01Rik		1.62738	3.23044	2.38298	1.35563	0.175218	0.329821
NR_045154	E130008D07Rik		0.364236	1.11879	3.95019	0.283225	0.777004	NA
NR_040327	E130018N17Rik		6.57751	2.74105	1.22336	2.24059	0.0250528	0.083023
NR_015513	E130114P18Rik		0.377501	1.12679	3.9501	0.285257	0.775447	NA
NR_040331	E130215H24Rik		0.752235	2.11887	3.63246	0.583316	0.559681	NA
NR_040435	E130218I03Rik		0.66167	1.93711	2.559	0.756979	0.449062	NA
NR_033567	E130304I02Rik		7.34317	0.399641	0.830495	0.481208	0.630369	0.759486
NR_029447	E130317F20Rik		68.1569	-0.331908	0.455933	-0.727975	0.466629	0.622983
NR_036453	E230016K23Rik		11.3267	0.600896	1.10159	0.545479	0.585424	0.724003
NR_040278	E230016M11Rik		21.1776	0.140354	0.397386	0.353194	0.723943	0.814635
NR_045698	E330011O21Rik		0.289682	0.785311	3.95088	0.198769	0.842444	NA
NR_033640	E330012B07Rik		0.178878	0.424643	3.95088	0.107481	0.914408	NA
NR_045190	E330017L17Rik		0.198623	0.424643	3.95088	0.107481	0.914408	NA
NR_045332	E330023G01Rik		0	NA	NA	NA	NA	NA
NR_033503	E530011L22Rik		104.467	0.549799	0.440407	1.24839	0.21189	0.370264
NR_002863	Emx2os		82.658	0.712035	0.336794	2.11416	0.034502	0.106479
NR_137282	Erdr1		214.947	-0.39919	0.219023	-1.8226	0.0683646	0.178108
NR_015349	Etohd2		27.5451	-0.247645	0.386829	-0.640192	0.522048	0.669058
NR_033540	F630042J09Rik		22.3184	-0.691488	0.600957	-1.15065	0.249878	0.411375
NR_045876	F630206G17Rik		4.98247	-0.0971178	1.21506	-0.0799284	0.936294	0.954946
NR_045174	F730035M05Rik		0	NA	NA	NA	NA	NA
NR_003243	Fate1		0	NA	NA	NA	NA	NA
NR_130109	Fendrr		0.422831	-2.06264	3.70726	-0.556378	0.577952	NA
NR_003248	Foxl2os		0	NA	NA	NA	NA	NA
NR_028380	Ftx		211.749	-0.1195	0.242079	-0.493639	0.621561	0.75118
NR_033644	Fut4-ps1		0	NA	NA	NA	NA	NA
NR_045404	G630055G22Rik		0	NA	NA	NA	NA	NA
NR_045156	G630093K05Rik		0	NA	NA	NA	NA	NA
NR_040379	G730013B05Rik		1.02127	0.968176	3.04961	0.317475	0.750883	0.833953
NR_038044	Gm10033		174.66	-0.528567	0.232319	-2.27518	0.0228952	0.0776314
NR_033484	Gm10046		3.24574	1.64461	1.45905	1.12718	0.259667	0.421393
NR_002885	Gm10052		0	NA	NA	NA	NA	NA
NR_033552	Gm10125		8.02639	1.37842	0.886207	1.55542	0.119847	0.25891
NR_033550	Gm10248		1.2495	2.84748	2.44527	1.16449	0.244227	0.40533
NR_026831	Gm10272		0	NA	NA	NA	NA	NA
NR_033584	Gm10280		0	NA	NA	NA	NA	NA
NR_003624	Gm10319		0	NA	NA	NA	NA	NA
NR_073535	Gm10364		3.22629	0.549893	1.25023	0.439835	0.660057	0.779583
NR_046064	Gm10373		0.776841	-2.65788	2.03957	-1.30316	0.192522	NA
NR_045793	Gm10390		13.7093	-0.946319	0.536393	-1.76423	0.077694	0.190788
NR_045480	Gm10415		0	NA	NA	NA	NA	NA
NR_027964	Gm10416		4.38267	1.50258	1.14231	1.31539	0.188379	0.346942
NR_033538	Gm10421		0	NA	NA	NA	NA	NA
NR_045741	Gm10432		5.30534	4.93188	2.12728	2.31839	0.0204279	0.0701953
NR_045282	Gm10433		1.78826	-0.559635	1.58269	-0.353598	0.72364	0.814635
NR_038045	Gm10440		0	NA	NA	NA	NA	NA
NR_046063	Gm10445		0.349824	-3.30958	3.71154	-0.891699	0.372554	NA
NR_028520	Gm10451		3.54369	4.34325	1.767	2.45798	0.0139721	0.0529906
NR_033491	Gm10466		0	NA	NA	NA	NA	NA
NR_033458	Gm10512		0.0894389	0.0639749	3.95088	0.0161926	0.987081	NA
NR_033536	Gm10516		13.8236	-0.320903	0.505968	-0.634235	0.525927	0.673187
NR_045879	Gm10532		5.42982	1.84851	1.0407	1.77621	0.0756975	0.188615
NR_045892	Gm10538		1.91968	3.46772	2.16505	1.60168	0.109225	0.242344
NR_040534	Gm10548		11.0521	0.914004	0.621721	1.47012	0.141529	0.284427
NR_045415	Gm10549		1.52505	3.13792	2.37234	1.32271	0.185932	0.343673
NR_045881	Gm10556		0	NA	NA	NA	NA	NA
NR_045885	Gm10578		9.5025	0.522329	0.625979	0.834419	0.404045	0.565221
NR_077222	Gm10619		0	NA	NA	NA	NA	NA
NR_045336	Gm10635		4.5601	1.14404	1.2151	0.941521	0.346438	0.504985
NR_033542	Gm10636		0.780587	-0.843395	3.53542	-0.238556	0.81145	NA
NR_040697	Gm10637		0	NA	NA	NA	NA	NA
NR_046062	Gm10640		1.44368	3.05446	1.88389	1.62136	0.104941	0.236696
NR_003965	Gm10653		11.3415	-0.420437	0.544186	-0.772596	0.439761	0.599878
NR_045886	Gm10658		10.8205	0.612604	0.832352	0.735991	0.461736	0.620496
NR_033547	Gm10684		0.748487	2.1158	2.92547	0.723233	0.469537	NA
NR_040530	Gm10714		0.39772	1.13666	3.92041	0.289934	0.771867	NA
NR_040751	Gm10745		0	NA	NA	NA	NA	NA
NR_033537	Gm10754		0.364236	1.11879	3.95019	0.283225	0.777004	NA
NR_046061	Gm10782		0.595341	1.76843	2.99831	0.58981	0.555318	NA
NR_040389	Gm10785		27.5356	0.313809	0.426235	0.736233	0.461589	0.620496
NR_045882	Gm10787		0.419911	-0.692502	3.89974	-0.177576	0.859056	NA
NR_033545	Gm10790		0.558617	1.69644	3.00307	0.564904	0.572139	NA
NR_045783	Gm10814		26.2038	0.898027	0.533205	1.68421	0.0921416	0.216406
NR_033475	Gm10823		0	NA	NA	NA	NA	NA
NR_028580	Gm10825		9.85351	1.68552	0.709556	2.37546	0.0175272	0.0627547
NR_033535	Gm10845		0.379739	1.15407	3.9494	0.292213	0.770124	NA
NR_033471	Gm10857		0	NA	NA	NA	NA	NA
NR_045746	Gm10865		9.60894	0.152273	0.5701	0.267099	0.789393	0.859548
NR_026944	Gm10941		24.7479	1.08471	0.474218	2.28738	0.0221739	0.0754355
NR_029465	Gm11149		3.78757	0.453707	1.26342	0.359109	0.719513	0.814123
NR_024558	Gm11166		1.35879	2.96712	2.49596	1.18877	0.234532	0.392419
NR_046047	Gm11186		0	NA	NA	NA	NA	NA
NR_033549	Gm11190		0	NA	NA	NA	NA	NA
NR_045873	Gm11201		20.5088	0.945959	0.508432	1.86054	0.0628089	0.16856
NR_046042	Gm11240		0	NA	NA	NA	NA	NA
NR_024599	Gm11346		0.647675	1.9095	3.02254	0.631752	0.527549	NA
NR_045062	Gm11351		0.622595	1.82169	3.09852	0.587922	0.556585	NA
NR_027801	Gm1141		3.76322	-1.30034	0.777448	-1.67257	0.0944123	0.221232
NR_045450	Gm11413		2.81921	0.310602	1.69647	0.183087	0.85473	0.906988
NR_033582	Gm11426		0	NA	NA	NA	NA	NA
NR_033467	Gm11468		0	NA	NA	NA	NA	NA
NR_033524	Gm11529		0.18987	0.424643	3.95088	0.107481	0.914408	NA
NR_040590	Gm11548		0	NA	NA	NA	NA	NA
NR_040411	Gm11549		0.182118	0.424643	3.95088	0.107481	0.914408	NA
NR_040286	Gm11627		6.82446	-0.366995	0.771571	-0.475647	0.634326	0.763279
NR_045902	Gm11747		2.1095	3.60455	2.18168	1.65219	0.0984963	0.227163
NR_045099	Gm11762		0	NA	NA	NA	NA	NA
NR_045708	Gm11944		24.598	-0.055272	0.405859	-0.136185	0.891675	0.925101
NR_027797	Gm11961		0	NA	NA	NA	NA	NA
NR_028586	Gm11978		0.56286	-3.37932	2.50567	-1.34867	0.177444	NA
NR_046025	Gm11981		0	NA	NA	NA	NA	NA
NR_040295	Gm12130		0	NA	NA	NA	NA	NA
NR_045100	Gm12159		0.364236	1.11879	3.95019	0.283225	0.777004	NA
NR_033332	Gm12216		6.85188	3.82931	1.62187	2.36104	0.0182237	0.0645713
NR_040280	Gm12295		0.82419	-0.640486	2.3306	-0.274816	0.783457	NA
NR_033539	Gm12298		0	NA	NA	NA	NA	NA
NR_033551	Gm12359		28.9389	0.576428	0.394181	1.46234	0.143647	0.284855
NR_046068	Gm12409		0.382783	1.162	3.94914	0.294242	0.768573	NA
NR_040414	Gm12504		40.0742	-0.839338	0.339445	-2.47268	0.0134105	0.0510497
NR_040674	Gm12505		4.22761	-1.64422	1.18242	-1.39056	0.164358	0.31428
NR_040669	Gm12530		4.30056	2.08905	1.2284	1.70063	0.0890126	0.210993
NR_033610	Gm12633		0	NA	NA	NA	NA	NA
NR_033611	Gm12669		0	NA	NA	NA	NA	NA
NR_040444	Gm12709		0.215602	0.424643	3.95088	0.107481	0.914408	NA
NR_040673	Gm12718		0.357756	1.10567	3.95034	0.279892	0.77956	NA
NR_033617	Gm12830		0	NA	NA	NA	NA	NA
NR_040443	Gm13003		2.06492	3.58293	1.81699	1.9719	0.0486212	0.140274
NR_045911	Gm13031		2.0054	3.53339	1.6999	2.07858	0.0376558	0.115292
NR_045944	Gm13032		0.765567	2.14247	3.59616	0.595765	0.551332	NA
NR_033612	Gm13238		1.01515	-0.285971	1.68861	-0.169352	0.865519	0.911823
NR_040369	Gm13293		2.53569	3.86505	1.98931	1.94291	0.0520269	0.147578
NR_040362	Gm13483		20.1206	-0.191239	0.406016	-0.471014	0.637631	0.763665
NR_040639	Gm13490		0	NA	NA	NA	NA	NA
NR_040636	Gm13497		0.215602	0.424643	3.95088	0.107481	0.914408	NA
NR_045340	Gm13539		0	NA	NA	NA	NA	NA
NR_040365	Gm13544		2.2076	-1.82458	1.90281	-0.958885	0.337616	0.4953
NR_045895	Gm13546		1.86425	3.43874	1.83763	1.87129	0.0613053	0.166516
NR_046065	Gm13580		0	NA	NA	NA	NA	NA
NR_045335	Gm13582		3.43078	1.733	1.69702	1.0212	0.307157	0.463907
NR_033495	Gm13629		0	NA	NA	NA	NA	NA
NR_040368	Gm13944		0	NA	NA	NA	NA	NA
NR_040637	Gm14015		0	NA	NA	NA	NA	NA
NR_040371	Gm14023		3.27556	-0.124279	0.878979	-0.14139	0.887562	0.922783
NR_033505	Gm14164		0	NA	NA	NA	NA	NA
NR_040372	Gm14169		0	NA	NA	NA	NA	NA
NR_040358	Gm14204		0	NA	NA	NA	NA	NA
NR_026741	Gm14379		8.46464	0.998736	0.739564	1.35044	0.176876	0.330512
NR_045852	Gm14634		1.56176	3.16376	2.08021	1.52088	0.128289	0.267551
NR_045321	Gm14635		0	NA	NA	NA	NA	NA
NR_038463	Gm14718		0	NA	NA	NA	NA	NA
NR_033544	Gm14812		0.215602	0.424643	3.95088	0.107481	0.914408	NA
NR_045323	Gm14827		4.48788	1.0921	0.972039	1.12352	0.261217	0.422311
NR_040285	Gm14858		0.382783	1.162	3.94914	0.294242	0.768573	NA
NR_045917	Gm15008		0	NA	NA	NA	NA	NA
NR_040749	Gm15133		1.18181	2.75418	1.98276	1.38907	0.164813	0.31428
NR_037976	Gm15179		0.562859	1.70232	3.74147	0.454988	0.649118	NA
NR_037981	Gm15217		0	NA	NA	NA	NA	NA
NR_045399	Gm15328		0.471801	-3.74005	3.29687	-1.13443	0.256616	NA
NR_033546	Gm15348		0	NA	NA	NA	NA	NA
NR_045775	Gm15350		3.58833	0.0826813	1.45173	0.0569535	0.954582	0.965901
NR_040421	Gm15401		6.72798	-0.0934072	0.803721	-0.116218	0.907479	0.931075
NR_040429	Gm15408		15.4268	0.452227	0.524531	0.862155	0.388602	0.551096
NR_046043	Gm15412		0.549269	-2.61679	2.22713	-1.17496	0.24001	NA
NR_045874	Gm15413		6.94023	-0.316327	1.00724	-0.314052	0.753481	0.834124
NR_040404	Gm15417		114.891	-0.082025	0.380381	-0.215639	0.829269	0.889185
NR_040409	Gm15441		7.81008	0.668357	0.673819	0.991893	0.32125	0.476753
NR_040366	Gm15446		43.4709	0.66046	0.371723	1.77675	0.0756087	0.188615
NR_040412	Gm15471		4.5722	-0.270596	0.85922	-0.314932	0.752814	0.834124
NR_045266	Gm15545		24.8022	0.14478	0.356526	0.406085	0.68468	0.789724
NR_040432	Gm15708		22.2248	0.200082	0.491341	0.407215	0.68385	0.789724
NR_030670	Gm15760		48.5272	-0.301838	0.404332	-0.74651	0.455359	0.61527
NR_003373	Gm15772		0	NA	NA	NA	NA	NA
NR_046167	Gm15850		0.96783	2.47546	2.15703	1.14762	0.251125	0.412248
NR_157389	Gm1587		0	NA	NA	NA	NA	NA
NR_038017	Gm15915		0.182118	0.424643	3.95088	0.107481	0.914408	NA
NR_045283	Gm15941		0	NA	NA	NA	NA	NA
NR_045423	Gm15997		0	NA	NA	NA	NA	NA
NR_040441	Gm16023		25.0275	0.162948	0.36833	0.442396	0.658203	0.778739
NR_045686	Gm16062		51.0514	0.535217	0.721197	0.742123	0.458013	0.617925
NR_046178	Gm16063		10.9224	4.53052	2.55072	1.77618	0.0757038	0.188615
NR_040340	Gm16157		0.998423	-0.302502	1.779	-0.17004	0.864979	0.911823
NR_046185	Gm16294		0	NA	NA	NA	NA	NA
NR_045949	Gm16325		9.89007	1.69153	0.825395	2.04936	0.040427	0.121757
NR_045267	Gm16336		1.26957	2.86231	1.95706	1.46256	0.143588	0.284855
NR_126533	Gm1647		1.40514	1.41792	1.85733	0.76342	0.445213	0.605442
NR_045003	Gm16497		0	NA	NA	NA	NA	NA
NR_037987	Gm16548		0	NA	NA	NA	NA	NA
NR_045284	Gm16551		0	NA	NA	NA	NA	NA
NR_045751	Gm16596		24.1919	0.861094	0.46608	1.84752	0.0646714	0.172009
NR_045091	Gm16677		0	NA	NA	NA	NA	NA
NR_037988	Gm16701		5.29757	2.40872	1.29243	1.86371	0.0623625	0.168414
NR_040376	Gm16793		4.68988	-0.806608	0.794269	-1.01554	0.309851	0.465914
NR_040367	Gm16796		4.33508	-0.135582	1.07106	-0.126587	0.899268	0.927341
NR_045754	Gm16833		4.75939	1.17814	1.07038	1.10068	0.271038	0.431637
NR_037666	Gm16861		33.7723	0.415177	0.499721	0.830818	0.406077	0.565277
NR_046162	Gm16863		0	NA	NA	NA	NA	NA
NR_033564	Gm16897		21.5204	-0.775598	0.585927	-1.32371	0.185599	0.343673
NR_040337	Gm16982		36.0602	0.140747	0.434624	0.323837	0.746062	0.830011
NR_045333	Gm1715		0	NA	NA	NA	NA	NA
NR_045297	Gm17644		0	NA	NA	NA	NA	NA
NR_045844	Gm17746		0.70169	-0.949518	2.3571	-0.402834	0.687071	NA
NR_038013	Gm17751		0	NA	NA	NA	NA	NA
NR_033486	Gm17830		0	NA	NA	NA	NA	NA
NR_038018	Gm18409		0	NA	NA	NA	NA	NA
NR_040456	Gm18853		0	NA	NA	NA	NA	NA
NR_040360	Gm19277		0	NA	NA	NA	NA	NA
NR_045748	Gm19299		0.382783	1.162	3.94914	0.294242	0.768573	NA
NR_045092	Gm19303		0.215602	0.424643	3.95088	0.107481	0.914408	NA
NR_038015	Gm19395		3.97947	0.484487	1.09424	0.442759	0.65794	0.778739
NR_040296	Gm19434		6.26654	0.965354	0.894168	1.07961	0.280315	0.442463
NR_040349	Gm19466		7.42185	1.89121	0.869931	2.17397	0.0297071	0.0938893
NR_045076	Gm19510		7.47604	0.812233	0.756979	1.07299	0.283274	0.444897
NR_045792	Gm19583		0.561858	1.70312	3.00266	0.567203	0.570576	NA
NR_037971	Gm19589		5.48563	-0.534369	1.21909	-0.438334	0.661144	0.779967
NR_040428	Gm19619		1.1431	-3.99599	2.07799	-1.92301	0.0544793	0.153261
NR_121595	Gm1965		0.867544	2.32138	2.89331	0.802326	0.422364	NA
NR_037689	Gm1968		0.382783	1.162	3.94914	0.294242	0.768573	NA
NR_045094	Gm19689		0	NA	NA	NA	NA	NA
NR_045749	Gm19710		12.2095	-0.0791253	0.622193	-0.127172	0.898805	0.927341
NR_040297	Gm19757		0	NA	NA	NA	NA	NA
NR_045964	Gm1976		221.469	0.2149	0.263859	0.81445	0.415387	0.575234
NR_040461	Gm19784		0	NA	NA	NA	NA	NA
NR_045048	Gm19990		0	NA	NA	NA	NA	NA
NR_045049	Gm20063		0	NA	NA	NA	NA	NA
NR_045095	Gm20098		0	NA	NA	NA	NA	NA
NR_160689	Gm2011		9.97871	0.894901	0.633063	1.41361	0.157478	0.304824
NR_038019	Gm20110		0	NA	NA	NA	NA	NA
NR_038020	Gm20125		5.3765	-0.158186	0.702621	-0.225138	0.821872	0.884031
NR_038022	Gm20139		1.09817	-0.0921245	1.75182	-0.052588	0.95806	0.968464
NR_045007	Gm20257		35.0546	0.485685	0.403399	1.20398	0.228597	0.386276
NR_037989	Gm20268		0	NA	NA	NA	NA	NA
NR_045008	Gm20300		127.603	0.501526	0.323856	1.54861	0.121476	0.259148
NR_045068	Gm20324		13.5145	-0.423873	0.510422	-0.830436	0.406293	0.565277
NR_045057	Gm20337		9.65643	-0.788865	0.758651	-1.03983	0.29842	0.457643
NR_040450	Gm20356		0	NA	NA	NA	NA	NA
NR_040302	Gm20362		0	NA	NA	NA	NA	NA
NR_040347	Gm20556		0.959307	-1.99427	1.64542	-1.21201	0.225507	0.384225
NR_037973	Gm20597		1.80177	3.3602	1.97549	1.70095	0.0889532	0.210993
NR_040305	Gm2061		0	NA	NA	NA	NA	NA
NR_040638	Gm20611		0	NA	NA	NA	NA	NA
NR_015497	Gm20735		0.178878	0.424643	3.95088	0.107481	0.914408	NA
NR_045150	Gm20741		0	NA	NA	NA	NA	NA
NR_040303	Gm20743		0.925898	2.42783	2.43678	0.996327	0.319091	NA
NR_045744	Gm20744		1.1116	-2.92051	2.45563	-1.18931	0.234316	0.392419
NR_045745	Gm20745		0	NA	NA	NA	NA	NA
NR_040555	Gm20750		0	NA	NA	NA	NA	NA
NR_046022	Gm20751		0.182118	0.424643	3.95088	0.107481	0.914408	NA
NR_040750	Gm20752		0	NA	NA	NA	NA	NA
NR_040630	Gm20753		2.28815	-0.0960287	1.43192	-0.0670631	0.946531	0.959652
NR_040557	Gm20754		0	NA	NA	NA	NA	NA
NR_040559	Gm20755		0.758242	2.13083	2.94187	0.724312	0.468874	NA
NR_040771	Gm20756		7.66352	1.2646	1.10487	1.14457	0.252388	0.413513
NR_046027	Gm20757		0	NA	NA	NA	NA	NA
NR_046029	Gm20758		5.88676	0.903348	1.60163	0.564018	0.572742	0.714358
NR_038297	Gm20857		0	NA	NA	NA	NA	NA
NR_038298	Gm20858		0	NA	NA	NA	NA	NA
NR_038299	Gm20871		0	NA	NA	NA	NA	NA
NR_046066	Gm2109		0.19886	0.424643	3.95088	0.107481	0.914408	NA
NR_028424	Gm2176		0.182118	0.424643	3.95088	0.107481	0.914408	NA
NR_038079	Gm2447		0	NA	NA	NA	NA	NA
NR_046067	Gm2516		0	NA	NA	NA	NA	NA
NR_125722	Gm2694		0.431203	1.21173	3.94742	0.306967	0.758869	NA
NR_045085	Gm2721		4.83955	2.26136	1.51437	1.49327	0.135365	0.275575
NR_037991	Gm2762		0	NA	NA	NA	NA	NA
NR_036607	Gm3086		7.04467	0.912067	0.741144	1.23062	0.218465	0.375652
NR_038348	Gm3143		0.243954	-2.78423	3.81281	-0.730232	0.465249	NA
NR_046071	Gm3279		0	NA	NA	NA	NA	NA
NR_030730	Gm3428		0	NA	NA	NA	NA	NA
NR_030729	Gm3434		0	NA	NA	NA	NA	NA
NR_033452	Gm4013		4.48885	-1.54108	0.677847	-2.27349	0.0229969	0.077719
NR_046074	Gm4224		0	NA	NA	NA	NA	NA
NR_046075	Gm4251		0	NA	NA	NA	NA	NA
NR_046077	Gm4265		0	NA	NA	NA	NA	NA
NR_046078	Gm4278		0	NA	NA	NA	NA	NA
NR_045294	Gm4285		31.5619	0.204558	0.514668	0.397456	0.691031	0.793778
NR_027637	Gm4489		0	NA	NA	NA	NA	NA
NR_028023	Gm4566		0.74567	-1.91789	2.6881	-0.713474	0.475553	NA
NR_030681	Gm4598		0.182118	0.424643	3.95088	0.107481	0.914408	NA
NR_033456	Gm4710		0	NA	NA	NA	NA	NA
NR_045952	Gm4719		0	NA	NA	NA	NA	NA
NR_033209	Gm4792		0	NA	NA	NA	NA	NA
NR_036451	Gm4814		0.753053	2.123	2.92557	0.725669	0.468042	NA
NR_073371	Gm4872		0	NA	NA	NA	NA	NA
NR_045822	Gm4890		12.2799	-0.409533	0.622762	-0.657607	0.510791	0.659587
NR_028066	Gm4926		0	NA	NA	NA	NA	NA
NR_002858	Gm4956		0	NA	NA	NA	NA	NA
NR_045694	Gm4961		10.504	-0.556606	0.72119	-0.771788	0.44024	0.599878
NR_033604	Gm4971		0	NA	NA	NA	NA	NA
NR_003622	Gm5065		0.39448	1.12684	3.92311	0.28723	0.773936	NA
NR_045285	Gm5083		0	NA	NA	NA	NA	NA
NR_036449	Gm5084		2.76669	0.282667	1.49922	0.188543	0.850451	0.905378
NR_121589	Gm5087		0	NA	NA	NA	NA	NA
NR_033325	Gm5089		0	NA	NA	NA	NA	NA
NR_046164	Gm5091		0	NA	NA	NA	NA	NA
NR_033454	Gm5095		0	NA	NA	NA	NA	NA
NR_037975	Gm5105		2.51063	3.85877	2.5991	1.48465	0.137636	0.277986
NR_157376	Gm5113		105.169	0.212877	0.261548	0.81391	0.415696	0.575234
NR_040767	Gm5122		0.579364	1.73855	3.73115	0.465957	0.641246	NA
NR_045668	Gm5124		1.53747	3.1476	2.41221	1.30486	0.19194	0.34787
NR_028426	Gm5129		2.75334	-1.88221	1.11608	-1.68644	0.0917101	0.215888
NR_033603	Gm5176		8.05898	-0.256552	0.749698	-0.342207	0.732195	0.818664
NR_033630	Gm5177		0	NA	NA	NA	NA	NA
NR_037977	Gm53		47.5847	-0.420137	0.334099	-1.25752	0.208564	0.366959
NR_045843	Gm5420		0.357756	1.10567	3.95034	0.279892	0.77956	NA
NR_002687	Gm5424		0	NA	NA	NA	NA	NA
NR_003649	Gm5434		3.5625	-0.758606	1.15512	-0.656734	0.511352	0.659587
NR_044987	Gm5441		0	NA	NA	NA	NA	NA
NR_157372	Gm5464		7.20382	-0.243876	0.66199	-0.368398	0.712576	0.80806
NR_040351	Gm5475		0	NA	NA	NA	NA	NA
NR_002869	Gm5477		0	NA	NA	NA	NA	NA
NR_003960	Gm5478		0	NA	NA	NA	NA	NA
NR_015373	Gm5485		0	NA	NA	NA	NA	NA
NR_002891	Gm5512		3.38247	-1.56111	0.883826	-1.76631	0.0773447	0.190387
NR_004447	Gm5523		0.422831	-2.06264	3.70726	-0.556378	0.577952	NA
NR_026990	Gm5577		5.95042	0.861086	0.931544	0.924364	0.355297	0.513469
NR_033301	Gm5627		0.778461	-2.65788	2.0385	-1.30384	0.192289	NA
NR_033594	Gm5712		0	NA	NA	NA	NA	NA
NR_003628	Gm5766		0.443449	-1.97377	3.64805	-0.541049	0.588474	NA
NR_033602	Gm5779		1.44788	-0.963488	1.3595	-0.708708	0.478506	0.631569
NR_040304	Gm5833		1.80205	-0.463826	1.16868	-0.396881	0.691455	0.793778
NR_040659	Gm5860		0	NA	NA	NA	NA	NA
NR_040410	Gm5925		0	NA	NA	NA	NA	NA
NR_045866	Gm6116		1.19677	2.77902	2.85143	0.974607	0.329755	0.486555
NR_038036	Gm6150		0.178878	0.424643	3.95088	0.107481	0.914408	NA
NR_044988	Gm6213		0	NA	NA	NA	NA	NA
NR_033457	Gm6225		15.6713	0.191665	0.606545	0.315994	0.752007	0.834124
NR_046021	Gm6249		0.297671	0.785322	3.34019	0.235113	0.814121	NA
NR_040405	Gm6260		0	NA	NA	NA	NA	NA
NR_045421	Gm6277		2.36229	3.77126	1.93575	1.94822	0.0513891	0.14679
NR_045867	Gm6313		0	NA	NA	NA	NA	NA
NR_040690	Gm6329		0.654317	-2.97196	3.24782	-0.915064	0.360158	NA
NR_044992	Gm6367		0	NA	NA	NA	NA	NA
NR_046023	Gm6416		0	NA	NA	NA	NA	NA
NR_003596	Gm6455		0	NA	NA	NA	NA	NA
NR_028307	Gm6524		2.01259	-0.294907	1.22138	-0.241453	0.809204	0.873156
NR_046024	Gm6567		0.414225	1.2014	3.90835	0.307393	0.758544	NA
NR_003631	Gm6578		1.91135	-0.390779	1.12647	-0.346905	0.728663	0.818664
NR_045362	Gm6602		0	NA	NA	NA	NA	NA
NR_040748	Gm6639		0.182118	0.424643	3.95088	0.107481	0.914408	NA
NR_037965	Gm6644		0	NA	NA	NA	NA	NA
NR_076393	Gm6756		1.32521	-3.28117	1.81926	-1.80357	0.0712985	0.183441
NR_003632	Gm6787		3.39765	-1.28557	1.27111	-1.01138	0.311837	0.467527
NR_033482	Gm6938		0	NA	NA	NA	NA	NA
NR_033141	Gm6994		0.472037	1.44693	3.88351	0.372584	0.709458	NA
NR_045157	Gm7008		2.3205	1.11113	1.84028	0.60378	0.54599	0.691947
NR_033597	Gm7134		0	NA	NA	NA	NA	NA
NR_033501	Gm7271		0	NA	NA	NA	NA	NA
NR_003652	Gm7337		0	NA	NA	NA	NA	NA
NR_045707	Gm7457		0	NA	NA	NA	NA	NA
NR_046033	Gm7538		1.49348	3.09293	2.14297	1.44329	0.14894	0.292173
NR_028417	Gm7854		2.87046	1.50961	1.24826	1.20937	0.226522	0.385085
NR_040408	Gm7977		4.25554	-0.984177	0.708333	-1.38943	0.164703	0.31428
NR_046081	Gm805		2.09527	2.08443	1.83346	1.13688	0.255587	0.41799
NR_033138	Gm833		0	NA	NA	NA	NA	NA
NR_073378	Gm8363		0.561661	1.70258	3.00262	0.567031	0.570693	NA
NR_033190	Gm839		0	NA	NA	NA	NA	NA
NR_036696	Gm8579		0	NA	NA	NA	NA	NA
NR_045179	Gm8633		0.382783	1.162	3.94914	0.294242	0.768573	NA
NR_033633	Gm8709		0	NA	NA	NA	NA	NA
NR_027659	Gm8883		6.38751	3.72634	1.59599	2.33481	0.0195532	0.0681036
NR_037189	Gm9696		0	NA	NA	NA	NA	NA
NR_028030	Gm9767		0	NA	NA	NA	NA	NA
NR_045619	Gm9776		69.2653	0.354901	0.281423	1.26109	0.207275	0.366054
NR_045868	Gm9866		0	NA	NA	NA	NA	NA
NR_027989	Gm9871		0	NA	NA	NA	NA	NA
NR_045687	Gm9895		1.02217	2.57222	2.15346	1.19446	0.232298	0.390596
NR_045093	Gm9920		3.57404	2.86196	1.85407	1.54361	0.122682	0.261178
NR_040528	Gm9926		0	NA	NA	NA	NA	NA
NR_045618	Gm9958		37.5713	-0.25378	0.413178	-0.614214	0.539074	0.684878
NR_033509	Gm9961		2.63628	-2.15057	1.23458	-1.74196	0.0815163	0.198536
NR_033504	Gm9962		0	NA	NA	NA	NA	NA
NR_033461	Gm9999		1.15102	2.73057	2.09703	1.30211	0.192878	0.348953
NR_003568	Gpr137b-ps		587.012	0.0853615	0.197978	0.431167	0.666347	0.781603
NR_108051	Gsdmcl1		0	NA	NA	NA	NA	NA
NR_029414	Gsdmcl-ps		7.13151	2.26839	1.0492	2.16203	0.030616	0.0961681
NR_027008	Gt(ROSA)26Sor		211.365	0.342207	0.438476	0.780445	0.435129	0.595944
NR_051981	H2-Q5		5.21253	2.39999	1.4404	1.66619	0.0956756	0.221946
NR_046286	H2-T10		962.505	0.123094	0.359882	0.34204	0.732321	0.818664
NR_047528	Hotair		1.73662	0.709655	1.5013	0.472695	0.636431	0.763665
NR_003946	Hyi		325.914	-0.00146459	0.245589	-0.0059636	0.995242	0.995242
NR_045705	I730028E13Rik		0	NA	NA	NA	NA	NA
NR_015508	Jpx		24.1981	0.0684317	0.440852	0.155226	0.876643	0.917876
NR_033653	Kif4-ps		0	NA	NA	NA	NA	NA
NR_003188	Kis2		0.0910591	0.0639749	3.95088	0.0161926	0.987081	NA
NR_033120	Klk1b7-ps		0	NA	NA	NA	NA	NA
NR_033451	Klra13-ps		0	NA	NA	NA	NA	NA
NR_073569	Klrb1-ps1		2.30812	3.7337	2.15171	1.73523	0.0827008	0.19916
NR_033444	Krt74		0	NA	NA	NA	NA	NA
NR_029790	Mir100		2.12609	3.61376	2.2137	1.63245	0.102585	0.23292
NR_029537	Mir101a		0	NA	NA	NA	NA	NA
NR_029778	Mir101b		0.591155	-0.0186264	2.5846	-0.00720668	0.99425	NA
NR_039546	Mir101c		0	NA	NA	NA	NA	NA
NR_029754	Mir103-1		0	NA	NA	NA	NA	NA
NR_029755	Mir103-2		2.18077	2.14774	1.80353	1.19086	0.23371	0.392327
NR_030546	Mir105		0	NA	NA	NA	NA	NA
NR_029657	Mir106a		0	NA	NA	NA	NA	NA
NR_029658	Mir106b		1.95585	-0.808743	1.15687	-0.699078	0.484504	0.637701
NR_029783	Mir107		0	NA	NA	NA	NA	NA
NR_029784	Mir10a		0.18987	0.424643	3.95088	0.107481	0.914408	NA
NR_029566	Mir10b		0.476812	1.45983	3.82325	0.381829	0.702588	NA
NR_035415	Mir1187		0	NA	NA	NA	NA	NA
NR_035419	Mir1188		0.191392	0.424643	3.95088	0.107481	0.914408	NA
NR_035421	Mir1190		0.561661	1.70258	3.00262	0.567031	0.570693	NA
NR_035422	Mir1191		7.25953	1.21721	0.79101	1.53881	0.123851	0.261279
NR_035423	Mir1192		2.74599	0.275857	1.17652	0.234468	0.814621	0.877916
NR_035424	Mir1193		0.970373	2.47664	1.97373	1.25481	0.209549	0.368059
NR_035429	Mir1197		1.06295	2.61271	2.41271	1.08289	0.278857	0.441344
NR_035430	Mir1198		0	NA	NA	NA	NA	NA
NR_035431	Mir1199		0	NA	NA	NA	NA	NA
NR_035407	Mir1224		0	NA	NA	NA	NA	NA
NR_037204	Mir1247		0	NA	NA	NA	NA	NA
NR_037206	Mir1249		3.96695	0.899324	0.96806	0.928996	0.352891	0.512115
NR_029813	Mir124a-1		0	NA	NA	NA	NA	NA
NR_029814	Mir124a-2		0	NA	NA	NA	NA	NA
NR_029538	Mir124a-3		0	NA	NA	NA	NA	NA
NR_037219	Mir1251		0	NA	NA	NA	NA	NA
NR_029539	Mir125a		6.44203	0.741267	0.817132	0.907157	0.364324	0.523236
NR_029822	Mir125b-1		9.67298	-0.820869	0.599756	-1.36867	0.171102	0.322667
NR_029540	Mir125b-2		0.406993	1.16914	3.18214	0.367407	0.713315	NA
NR_037205	Mir1264		0	NA	NA	NA	NA	NA
NR_029542	Mir127		0	NA	NA	NA	NA	NA
NR_029543	Mir128-1		2.0806	3.59066	1.809	1.98488	0.0471573	0.137259
NR_029823	Mir128-2		0	NA	NA	NA	NA	NA
NR_029567	Mir129-1		0	NA	NA	NA	NA	NA
NR_029752	Mir129-2		0	NA	NA	NA	NA	NA
NR_037210	Mir1298		0	NA	NA	NA	NA	NA
NR_035467	Mir1306		0	NA	NA	NA	NA	NA
NR_029544	Mir130a		0.862094	-2.98881	2.41324	-1.2385	0.21553	NA
NR_029659	Mir130b		0.302674	-1.00454	3.32181	-0.302406	0.762343	NA
NR_029546	Mir132		0	NA	NA	NA	NA	NA
NR_029547	Mir133a-1		1.64487	0.619708	1.5921	0.389239	0.697099	0.794911
NR_029901	Mir133a-2		1.24055	2.84088	2.01108	1.41261	0.15777	0.304824
NR_029902	Mir133b		0	NA	NA	NA	NA	NA
NR_029548	Mir134		2.11029	2.09211	1.6886	1.23896	0.215359	0.373715
NR_029549	Mir135a-1		0	NA	NA	NA	NA	NA
NR_029812	Mir135a-2		0	NA	NA	NA	NA	NA
NR_029777	Mir135b		0	NA	NA	NA	NA	NA
NR_029550	Mir136		0	NA	NA	NA	NA	NA
NR_029551	Mir137		0	NA	NA	NA	NA	NA
NR_029819	Mir138-1		0	NA	NA	NA	NA	NA
NR_029552	Mir138-2		0	NA	NA	NA	NA	NA
NR_029791	Mir139		0	NA	NA	NA	NA	NA
NR_029554	Mir141		0	NA	NA	NA	NA	NA
NR_029601	Mir143		1.43342	3.04808	1.90493	1.6001	0.109576	0.242344
NR_029556	Mir144		0.18987	0.424643	3.95088	0.107481	0.914408	NA
NR_029558	Mir146		0.0993115	0.0639749	3.95088	0.0161926	0.987081	NA
NR_030468	Mir146b		0.481311	1.46991	2.63982	0.556822	0.577649	NA
NR_030547	Mir147		0	NA	NA	NA	NA	NA
NR_029719	Mir148a		0.0910591	0.0639749	3.95088	0.0161926	0.987081	NA
NR_029766	Mir148b		0.660231	0.181338	3.10723	0.05836	0.953462	NA
NR_029559	Mir149		0.0894389	0.0639749	3.95088	0.0161926	0.987081	NA
NR_029560	Mir150		2.96326	-1.14741	0.92221	-1.2442	0.213427	0.371813
NR_029562	Mir152		0.699249	-1.08243	3.54697	-0.305169	0.760237	NA
NR_029563	Mir153		0	NA	NA	NA	NA	NA
NR_029564	Mir154		0.65272	1.92324	2.51247	0.765477	0.443987	NA
NR_029565	Mir155		0.890909	0.728185	2.55591	0.284902	0.775719	NA
NR_029529	Mir15b		1.78954	-1.37953	1.57045	-0.878431	0.37971	0.540032
NR_029734	Mir16-1		1.74503	1.79517	1.70778	1.05117	0.293179	0.456254
NR_029735	Mir16-2		1.30868	2.92214	2.39474	1.22023	0.222377	0.380156
NR_029785	Mir17		2.16255	-0.956326	1.03505	-0.923941	0.355517	0.513469
NR_029736	Mir18		7.89904	0.051561	0.666529	0.0773575	0.938339	0.955129
NR_029795	Mir181a-1		0	NA	NA	NA	NA	NA
NR_029568	Mir181a-2		1.05179	2.60016	2.49215	1.04334	0.29679	0.457643
NR_029820	Mir181b-1		0.269937	0.785311	3.95088	0.198769	0.842444	NA
NR_029904	Mir181b-2		1.0508	2.60022	2.04517	1.2714	0.203587	0.361306
NR_029821	Mir181c		0.550866	1.68594	2.57406	0.654974	0.512485	NA
NR_030534	Mir181d		0.406725	-1.97351	3.74481	-0.526999	0.598194	NA
NR_029569	Mir182		0	NA	NA	NA	NA	NA
NR_030713	Mir183		0	NA	NA	NA	NA	NA
NR_035501	Mir1839		6.71487	0.63667	0.922386	0.690243	0.490042	0.643337
NR_029570	Mir184		0	NA	NA	NA	NA	NA
NR_039543	Mir1843b		0	NA	NA	NA	NA	NA
NR_029571	Mir185		0.422714	1.20448	3.94402	0.305395	0.760065	NA
NR_029572	Mir186		9.75779	1.23604	0.827618	1.49349	0.135308	0.275575
NR_029573	Mir187		0	NA	NA	NA	NA	NA
NR_029574	Mir188		0	NA	NA	NA	NA	NA
NR_035439	Mir1892		0	NA	NA	NA	NA	NA
NR_035446	Mir1893		0	NA	NA	NA	NA	NA
NR_035445	Mir1894		44.6936	-0.321838	0.298175	-1.07936	0.280428	0.442463
NR_035435	Mir1895		0	NA	NA	NA	NA	NA
NR_035441	Mir1896		0	NA	NA	NA	NA	NA
NR_035433	Mir1897		0	NA	NA	NA	NA	NA
NR_035443	Mir1898		4.63829	1.6094	1.12961	1.42474	0.154232	0.300826
NR_035437	Mir1899		0	NA	NA	NA	NA	NA
NR_030548	Mir18b		0.371988	1.13554	3.22929	0.351637	0.725111	NA
NR_035438	Mir1900		0.400602	-0.644155	3.16885	-0.203277	0.838919	NA
NR_035447	Mir1901		0	NA	NA	NA	NA	NA
NR_035432	Mir1902		0	NA	NA	NA	NA	NA
NR_035436	Mir1903		0	NA	NA	NA	NA	NA
NR_035442	Mir1904		0.406993	1.16914	3.18214	0.367407	0.713315	NA
NR_035434	Mir1905		0	NA	NA	NA	NA	NA
NR_035440	Mir1906-1		0	NA	NA	NA	NA	NA
NR_037313	Mir1906-2		0	NA	NA	NA	NA	NA
NR_035444	Mir1907		15.0724	0.817981	0.559176	1.46283	0.143513	0.284855
NR_030543	Mir190b		0	NA	NA	NA	NA	NA
NR_029577	Mir191		0.934848	-2.00282	1.82753	-1.09591	0.273117	NA
NR_037300	Mir1912		0	NA	NA	NA	NA	NA
NR_029720	Mir192		0	NA	NA	NA	NA	NA
NR_035449	Mir1928		0	NA	NA	NA	NA	NA
NR_035450	Mir1929		1.03508	2.585	2.15729	1.19826	0.230815	0.389382
NR_035451	Mir1930		2.0989	2.08769	1.64528	1.2689	0.204478	0.362259
NR_035452	Mir1931		3.26893	-0.14541	0.886591	-0.16401	0.869724	0.913433
NR_035453	Mir1932		5.40469	1.83436	1.02726	1.78568	0.0741513	0.187484
NR_035454	Mir1933		1.29762	0.167353	1.62554	0.102952	0.918001	0.940033
NR_035455	Mir1934		1.6338	1.67728	1.88888	0.887976	0.374554	0.534927
NR_035457	Mir1936		0.343265	-2.42357	3.81281	-0.635638	0.525013	NA
NR_035459	Mir1938		5.07512	-1.24954	0.688881	-1.81386	0.0696986	0.180231
NR_030549	Mir193b		0.616841	-1.24586	2.87747	-0.432969	0.665037	NA
NR_035462	Mir1941		0	NA	NA	NA	NA	NA
NR_029580	Mir194-1		1.45339	1.49477	1.79993	0.830459	0.406279	0.565277
NR_035463	Mir1942		0.581783	-0.0278659	2.30415	-0.0120938	0.990351	NA
NR_029830	Mir194-2		0	NA	NA	NA	NA	NA
NR_035464	Mir1943		2.18814	3.66002	1.84742	1.98115	0.0475743	0.138006
NR_035466	Mir1945		0.752729	2.12415	2.55883	0.830127	0.406467	NA
NR_035468	Mir1946a		0	NA	NA	NA	NA	NA
NR_035496	Mir1946b		1.07615	-0.114549	1.74367	-0.065694	0.947621	0.959807
NR_035469	Mir1947		0.0894389	0.0639749	3.95088	0.0161926	0.987081	NA
NR_035471	Mir1948		0.382783	1.162	3.94914	0.294242	0.768573	NA
NR_035473	Mir1950		0	NA	NA	NA	NA	NA
NR_035476	Mir1951		0	NA	NA	NA	NA	NA
NR_035477	Mir1952		0	NA	NA	NA	NA	NA
NR_035478	Mir1953		1.91372	3.46461	1.68155	2.06037	0.0393634	0.118903
NR_035479	Mir1954		0	NA	NA	NA	NA	NA
NR_035481	Mir1956		1.87264	0.766209	1.50585	0.508822	0.610877	0.747357
NR_035484	Mir1958		0	NA	NA	NA	NA	NA
NR_035486	Mir1960		1.9878	3.522	2.13607	1.64882	0.0991844	0.227724
NR_035487	Mir1961		0	NA	NA	NA	NA	NA
NR_035488	Mir1962		0	NA	NA	NA	NA	NA
NR_035489	Mir1963		0	NA	NA	NA	NA	NA
NR_035490	Mir1964		1.85306	3.40901	1.84859	1.84412	0.0651659	0.172429
NR_035492	Mir1966		0	NA	NA	NA	NA	NA
NR_035493	Mir1967		2.20306	-1.29997	1.22751	-1.05903	0.289587	0.452977
NR_035494	Mir1968		0	NA	NA	NA	NA	NA
NR_035495	Mir1969		0	NA	NA	NA	NA	NA
NR_029721	Mir196a-1		4.25288	-0.196793	0.956383	-0.205768	0.836972	0.895569
NR_029722	Mir196a-2		0	NA	NA	NA	NA	NA
NR_029912	Mir196b		0.864878	2.31772	2.96568	0.781515	0.4345	NA
NR_035497	Mir1970		0	NA	NA	NA	NA	NA
NR_035499	Mir1971		0	NA	NA	NA	NA	NA
NR_035502	Mir1981		0	NA	NA	NA	NA	NA
NR_035503	Mir1982		0	NA	NA	NA	NA	NA
NR_035500	Mir1983		3.16346	-0.21057	1.1083	-0.189994	0.849314	0.905378
NR_029585	Mir199a-1		3.33861	-0.375602	1.2722	-0.295238	0.767812	0.844511
NR_029810	Mir199a-2		0	NA	NA	NA	NA	NA
NR_029811	Mir199b		1.4428	-1.49125	1.40989	-1.05771	0.290188	0.452977
NR_029786	Mir19a		5.89002	-1.01742	0.761011	-1.33694	0.181243	0.336829
NR_029815	Mir19b-1		0.18987	0.424643	3.95088	0.107481	0.914408	NA
NR_029715	Mir19b-2		0	NA	NA	NA	NA	NA
NR_029528	Mir1a-1		0	NA	NA	NA	NA	NA
NR_029781	Mir1a-2		0	NA	NA	NA	NA	NA
NR_035413	Mir1b		1.36855	1.41912	2.12732	0.667092	0.504713	0.655871
NR_029723	Mir200a		0	NA	NA	NA	NA	NA
NR_029587	Mir200b		0	NA	NA	NA	NA	NA
NR_029792	Mir200c		0	NA	NA	NA	NA	NA
NR_029588	Mir201		0	NA	NA	NA	NA	NA
NR_029589	Mir202		0.854584	2.30424	2.44074	0.944077	0.345131	NA
NR_029590	Mir203		0	NA	NA	NA	NA	NA
NR_029591	Mir204		0	NA	NA	NA	NA	NA
NR_029592	Mir205		0	NA	NA	NA	NA	NA
NR_029593	Mir206		0	NA	NA	NA	NA	NA
NR_029594	Mir207		0	NA	NA	NA	NA	NA
NR_029724	Mir208a		0	NA	NA	NA	NA	NA
NR_030607	Mir208b		0	NA	NA	NA	NA	NA
NR_029737	Mir20a		1.43646	-1.42973	1.9002	-0.75241	0.451805	0.612084
NR_030273	Mir20b		0	NA	NA	NA	NA	NA
NR_029793	Mir210		0.585724	-4.05269	3.03913	-1.3335	0.182367	NA
NR_029805	Mir211		0	NA	NA	NA	NA	NA
NR_029794	Mir212		0.19724	0.424643	3.95088	0.107481	0.914408	NA
NR_035516	Mir2136		0	NA	NA	NA	NA	NA
NR_035517	Mir2137		0	NA	NA	NA	NA	NA
NR_029796	Mir214		0	NA	NA	NA	NA	NA
NR_029908	Mir215		1.91078	0.796046	2.01897	0.394283	0.693372	0.794473
NR_029797	Mir216a		0	NA	NA	NA	NA	NA
NR_030419	Mir216b		0	NA	NA	NA	NA	NA
NR_029828	Mir217		0	NA	NA	NA	NA	NA
NR_029798	Mir218-1		0.0993115	0.0639749	3.95088	0.0161926	0.987081	NA
NR_029799	Mir218-2		0.113924	-1.72504	3.94772	-0.436972	0.662132	NA
NR_029739	Mir22		0	NA	NA	NA	NA	NA
NR_029806	Mir221		5.30599	0.456697	0.831291	0.549383	0.582743	0.723354
NR_029807	Mir222		0.38873	1.14642	2.70601	0.423656	0.671817	NA
NR_029801	Mir223		0	NA	NA	NA	NA	NA
NR_029740	Mir23a		11.131	1.24921	0.671705	1.85976	0.0629197	0.16856
NR_029575	Mir24-1		0	NA	NA	NA	NA	NA
NR_029741	Mir24-2		5.03083	0.594409	0.815783	0.728637	0.466224	0.622983
NR_029787	Mir25		6.80325	-0.824624	0.734878	-1.12212	0.26181	0.422311
NR_029742	Mir26a-1		0.395863	1.14873	3.19294	0.359773	0.719017	NA
NR_029803	Mir26a-2		1.92438	-0.404587	1.52872	-0.264657	0.791274	0.860123
NR_029743	Mir26b		3.78302	-0.151294	0.929408	-0.162786	0.870687	0.913508
NR_029746	Mir27a		2.63674	3.93654	1.63789	2.40342	0.0162425	0.0593873
NR_037217	Mir2861		0.473843	1.45403	3.09712	0.469478	0.638728	NA
NR_039551	Mir28b		0.56849	1.71786	2.57552	0.666995	0.504776	NA
NR_039538	Mir28c		0	NA	NA	NA	NA	NA
NR_029641	Mir291a		0	NA	NA	NA	NA	NA
NR_030276	Mir291b		0	NA	NA	NA	NA	NA
NR_029642	Mir292		0	NA	NA	NA	NA	NA
NR_029643	Mir293		0	NA	NA	NA	NA	NA
NR_029644	Mir294		0	NA	NA	NA	NA	NA
NR_029645	Mir295		0	NA	NA	NA	NA	NA
NR_029646	Mir296		0	NA	NA	NA	NA	NA
NR_029647	Mir297-1		0	NA	NA	NA	NA	NA
NR_030551	Mir297a-3		0	NA	NA	NA	NA	NA
NR_030552	Mir297a-4		0	NA	NA	NA	NA	NA
NR_030474	Mir297b		0.107801	0.0639749	3.95088	0.0161926	0.987081	NA
NR_030555	Mir297c		0	NA	NA	NA	NA	NA
NR_029649	Mir298		0.107801	0.0639749	3.95088	0.0161926	0.987081	NA
NR_029744	Mir29a		3.48653	1.15985	1.09141	1.0627	0.287917	0.451496
NR_029532	Mir29b-1		0.665299	1.94297	2.29066	0.848215	0.396318	NA
NR_029809	Mir29b-2		0	NA	NA	NA	NA	NA
NR_029745	Mir29c		0	NA	NA	NA	NA	NA
NR_029651	Mir300		1.1499	2.72953	1.92715	1.41635	0.156672	0.303948
NR_029652	Mir301		2.54786	-0.87748	1.48872	-0.589418	0.555581	0.699772
NR_030415	Mir301b		1.37193	0.276571	1.58277	0.174739	0.861285	0.910563
NR_029653	Mir302a		0.80621	-0.670205	2.32464	-0.288305	0.773114	NA
NR_030403	Mir302b		0.687824	1.97718	2.51826	0.785139	0.432372	NA
NR_030404	Mir302c		0.335013	-2.42357	3.81281	-0.635638	0.525013	NA
NR_030405	Mir302d		0.473843	1.45403	3.09712	0.469478	0.638728	NA
NR_037218	Mir3057		1.24843	1.28233	1.96111	0.653882	0.513188	0.661011
NR_037212	Mir3058		6.9594	2.81975	1.30709	2.15727	0.0309846	0.0970283
NR_037211	Mir3059		0	NA	NA	NA	NA	NA
NR_037220	Mir3060		5.09416	-1.09004	0.669328	-1.62855	0.103408	0.233753
NR_037221	Mir3061		9.9384	0.74901	0.720501	1.03957	0.298541	0.457643
NR_037222	Mir3062		0	NA	NA	NA	NA	NA
NR_037223	Mir3063		0	NA	NA	NA	NA	NA
NR_037224	Mir3064		71.4418	0.955533	0.394075	2.42475	0.015319	0.0569669
NR_037225	Mir3065		0	NA	NA	NA	NA	NA
NR_037226	Mir3066		0.762355	-2.61329	2.58414	-1.01128	0.311881	NA
NR_037227	Mir3067		0.18987	0.424643	3.95088	0.107481	0.914408	NA
NR_037228	Mir3068		11.3594	-0.145994	0.808791	-0.180509	0.856753	0.907254
NR_037229	Mir3069		0	NA	NA	NA	NA	NA
NR_037230	Mir3070a		1.0689	2.61621	2.04966	1.27641	0.201811	0.360025
NR_037231	Mir3070b		2.04322	0.905282	1.7976	0.503605	0.614539	0.750603
NR_037232	Mir3071		0	NA	NA	NA	NA	NA
NR_037233	Mir3072		1.05225	2.60139	2.48418	1.04718	0.295015	0.457643
NR_037294	Mir3074-2		0	NA	NA	NA	NA	NA
NR_037236	Mir3075		0.55902	1.70005	2.6199	0.6489	0.516403	NA
NR_037237	Mir3076		0.381261	1.15574	2.72114	0.424727	0.671036	NA
NR_037238	Mir3077		0	NA	NA	NA	NA	NA
NR_037239	Mir3078		0	NA	NA	NA	NA	NA
NR_037240	Mir3079		1.047	2.59597	2.48325	1.04539	0.295841	0.457643
NR_037242	Mir3081		0.468797	1.44082	3.09817	0.465054	0.641893	NA
NR_037243	Mir3082		0	NA	NA	NA	NA	NA
NR_037244	Mir3083		0	NA	NA	NA	NA	NA
NR_037246	Mir3085		0	NA	NA	NA	NA	NA
NR_037247	Mir3086		0	NA	NA	NA	NA	NA
NR_037270	Mir3087		0	NA	NA	NA	NA	NA
NR_037271	Mir3088		0	NA	NA	NA	NA	NA
NR_037272	Mir3089		0.853484	2.30399	2.23851	1.02925	0.303361	NA
NR_037275	Mir3092		5.00309	0.357949	0.828259	0.432171	0.665617	0.781603
NR_037276	Mir3093		0	NA	NA	NA	NA	NA
NR_037277	Mir3094		0.461329	1.4292	2.64125	0.541109	0.588433	NA
NR_037278	Mir3095		0.743779	2.11229	2.45118	0.861743	0.388829	NA
NR_037280	Mir3097		0.38224	-0.643035	3.94772	-0.162888	0.870607	NA
NR_037281	Mir3098		1.26786	-0.560056	2.29742	-0.243776	0.807404	0.872133
NR_037213	Mir3099		0	NA	NA	NA	NA	NA
NR_029533	Mir30a		0.496164	-1.61309	3.65171	-0.441736	0.65868	NA
NR_029534	Mir30b		1.81768	0.759357	1.61152	0.471205	0.637495	0.763665
NR_029716	Mir30c-1		0.785614	2.16198	1.93862	1.11522	0.264758	NA
NR_029717	Mir30c-2		0.961276	0.863319	2.52326	0.342144	0.732242	0.818664
NR_029718	Mir30d		0.983811	0.859115	2.00501	0.428483	0.668299	0.781886
NR_029602	Mir30e		0.555006	-3.33247	3.32878	-1.00111	0.316774	NA
NR_029747	Mir31		19.1184	-0.473837	0.536408	-0.883351	0.377046	0.537738
NR_037282	Mir3100		0.571131	1.72285	2.5759	0.668835	0.503601	NA
NR_037289	Mir3102		0	NA	NA	NA	NA	NA
NR_037290	Mir3103		0	NA	NA	NA	NA	NA
NR_037291	Mir3104		0	NA	NA	NA	NA	NA
NR_037214	Mir3106		0	NA	NA	NA	NA	NA
NR_037293	Mir3107		0	NA	NA	NA	NA	NA
NR_037295	Mir3108		1.33518	2.94613	2.3851	1.23522	0.216748	0.374282
NR_037296	Mir3109		5.03651	-0.112363	0.928564	-0.121007	0.903685	0.92909
NR_037297	Mir3110		0.107801	0.0639749	3.95088	0.0161926	0.987081	NA
NR_037299	Mir3112		3.6516	-1.07443	1.08053	-0.994355	0.32005	0.475662
NR_029789	Mir32		1.50333	0.41501	1.47809	0.280774	0.778884	0.852112
NR_029802	Mir320		0.379739	1.15407	3.9494	0.292213	0.770124	NA
NR_029756	Mir322		0	NA	NA	NA	NA	NA
NR_029757	Mir323		1.27884	2.8733	2.20068	1.30564	0.191675	0.34787
NR_029758	Mir324		2.6785	-0.507246	1.01572	-0.499394	0.617502	0.750661
NR_029759	Mir325		2.37857	3.78264	1.62518	2.32752	0.0199376	0.0689732
NR_029760	Mir326		0	NA	NA	NA	NA	NA
NR_029761	Mir328		0	NA	NA	NA	NA	NA
NR_029762	Mir329		1.21934	2.82138	2.19365	1.28616	0.198388	0.355157
NR_029804	Mir33		0.18987	0.424643	3.95088	0.107481	0.914408	NA
NR_029763	Mir330		0.405972	1.15624	3.18242	0.36332	0.716366	NA
NR_029764	Mir331		0.985087	-0.277637	1.96497	-0.141293	0.887638	0.922783
NR_029900	Mir335		1.5523	3.15806	2.12676	1.48492	0.137566	0.277986
NR_029765	Mir337		0.0910591	0.0639749	3.95088	0.0161926	0.987081	NA
NR_029767	Mir338		0	NA	NA	NA	NA	NA
NR_029768	Mir339		1.70154	3.29832	2.06955	1.59374	0.110994	0.244426
NR_029769	Mir340		0.778243	2.15699	2.04588	1.05431	0.291742	NA
NR_029770	Mir341		1.14835	2.72727	3.46878	0.786235	0.43173	0.592616
NR_030759	Mir343		2.29967	0.457513	1.16806	0.391685	0.695291	0.794473
NR_029772	Mir344		0.610631	-1.24173	2.83914	-0.437362	0.661849	NA
NR_030557	Mir344-2		1.03367	2.57981	2.51764	1.02469	0.305508	0.462098
NR_037285	Mir344b		0.414778	-2.01858	2.9687	-0.679955	0.496533	NA
NR_037286	Mir344c		0.472222	1.45013	3.09761	0.468145	0.639681	NA
NR_037215	Mir344d-1		0	NA	NA	NA	NA	NA
NR_037216	Mir344d-2		0	NA	NA	NA	NA	NA
NR_037209	Mir344d-3		0.406725	-1.97351	3.74481	-0.526999	0.598194	NA
NR_037284	Mir344e		0.282451	0.785322	3.38653	0.231896	0.816619	NA
NR_037288	Mir344f		0.607587	-1.24872	2.83805	-0.439992	0.659943	NA
NR_037287	Mir344g		0.381261	1.15574	2.72114	0.424727	0.671036	NA
NR_029773	Mir345		2.30904	-1.81205	1.08795	-1.66556	0.0958007	0.221946
NR_029774	Mir346		0	NA	NA	NA	NA	NA
NR_037301	Mir3470a		1.77546	-1.76819	1.09946	-1.60824	0.107783	0.240457
NR_037302	Mir3470b		0.406993	1.16914	3.18214	0.367407	0.713315	NA
NR_037304	Mir3471-1		3.68709	0.391863	0.907664	0.431727	0.66594	0.781603
NR_039566	Mir3473c		0.652917	1.92019	2.96204	0.648268	0.516812	NA
NR_039583	Mir3473d		0.939977	2.44414	2.53901	0.962635	0.335731	NA
NR_037312	Mir3474		0.477932	1.46376	2.6403	0.554389	0.579313	NA
NR_037208	Mir3475		0	NA	NA	NA	NA	NA
NR_029751	Mir34a		0.422831	-2.06264	3.70726	-0.556378	0.577952	NA
NR_029655	Mir34b		0.733684	-2.63707	2.12113	-1.24324	0.213779	NA
NR_029654	Mir34c		0.609884	-4.10865	3.73247	-1.10079	0.270989	NA
NR_029775	Mir350		1.57121	0.53899	1.76737	0.304968	0.760391	0.839052
NR_029776	Mir351		0	NA	NA	NA	NA	NA
NR_039587	Mir3572		0	NA	NA	NA	NA	NA
NR_029851	Mir362		0.18987	0.424643	3.95088	0.107481	0.914408	NA
NR_029853	Mir363		0	NA	NA	NA	NA	NA
NR_029855	Mir365-1		1.87452	0.765979	1.55397	0.492917	0.622071	0.75118
NR_029959	Mir365-2		2.31722	-0.806342	1.13787	-0.708643	0.478546	0.631569
NR_030268	Mir367		0.313368	-1.04853	3.29434	-0.318282	0.750271	NA
NR_030272	Mir369		0.390252	1.15014	2.70568	0.425085	0.670775	NA
NR_029918	Mir370		0.855006	2.30362	2.96528	0.776864	0.437239	NA
NR_037298	Mir374c		0	NA	NA	NA	NA	NA
NR_029876	Mir375		0	NA	NA	NA	NA	NA
NR_029877	Mir376a		0.107801	0.0639749	3.95088	0.0161926	0.987081	NA
NR_029915	Mir376b		0	NA	NA	NA	NA	NA
NR_030270	Mir376c		1.8085	3.38558	1.88315	1.79782	0.0722052	0.184845
NR_029878	Mir377		2.27689	3.72056	1.6863	2.20634	0.0273599	0.0883804
NR_029880	Mir379		0.227847	-2.69465	3.82128	-0.705171	0.480704	NA
NR_029881	Mir380		0.382783	1.162	3.94914	0.294242	0.768573	NA
NR_029882	Mir381		0.280929	0.785322	3.39136	0.231566	0.816875	NA
NR_029883	Mir382		2.75932	3.99424	1.83633	2.17513	0.0296207	0.0938893
NR_029884	Mir383		0	NA	NA	NA	NA	NA
NR_029910	Mir384		0	NA	NA	NA	NA	NA
NR_039536	Mir3960		0.215602	0.424643	3.95088	0.107481	0.914408	NA
NR_039539	Mir3962		0	NA	NA	NA	NA	NA
NR_039540	Mir3963		0.476548	1.45985	2.63987	0.553	0.580263	NA
NR_039542	Mir3964		0	NA	NA	NA	NA	NA
NR_039544	Mir3965		0	NA	NA	NA	NA	NA
NR_039547	Mir3966		0	NA	NA	NA	NA	NA
NR_039548	Mir3967		0	NA	NA	NA	NA	NA
NR_039549	Mir3968		0	NA	NA	NA	NA	NA
NR_039550	Mir3969		0	NA	NA	NA	NA	NA
NR_039552	Mir3970		0	NA	NA	NA	NA	NA
NR_039553	Mir3971		0.377501	1.12679	3.9501	0.285257	0.775447	NA
NR_029913	Mir409		1.16077	2.74027	2.46733	1.11062	0.266731	0.426769
NR_029914	Mir410		0	NA	NA	NA	NA	NA
NR_029916	Mir411		1.14226	2.72168	2.42443	1.1226	0.261606	0.422311
NR_029917	Mir412		0	NA	NA	NA	NA	NA
NR_030558	Mir421		1.22185	2.82366	2.13227	1.32425	0.185421	0.343673
NR_030756	Mir423		2.16395	-0.624418	1.25992	-0.495602	0.620175	0.750661
NR_029947	Mir425		4.87799	0.871159	0.846413	1.02924	0.303369	0.460607
NR_029958	Mir429		0	NA	NA	NA	NA	NA
NR_029951	Mir431		0	NA	NA	NA	NA	NA
NR_035526	Mir432		0	NA	NA	NA	NA	NA
NR_029952	Mir433		0	NA	NA	NA	NA	NA
NR_029953	Mir434		0	NA	NA	NA	NA	NA
NR_029956	Mir448		0	NA	NA	NA	NA	NA
NR_029961	Mir449a		0	NA	NA	NA	NA	NA
NR_030602	Mir449b		0.190371	0.424643	3.95088	0.107481	0.914408	NA
NR_030452	Mir449c		0.0993115	0.0639749	3.95088	0.0161926	0.987081	NA
NR_029963	Mir450-1		0	NA	NA	NA	NA	NA
NR_030274	Mir450-2		0.191392	0.424643	3.95088	0.107481	0.914408	NA
NR_030498	Mir450b		0.0910591	0.0639749	3.95088	0.0161926	0.987081	NA
NR_029974	Mir452		0.397246	1.19931	3.94789	0.303784	0.761292	NA
NR_030559	Mir453		2.00498	3.53149	2.92163	1.20874	0.226764	0.385085
NR_030477	Mir455		0.987255	0.861041	2.00525	0.429393	0.667637	0.781886
NR_030147	Mir463		0	NA	NA	NA	NA	NA
NR_030149	Mir465		0	NA	NA	NA	NA	NA
NR_030560	Mir465b-1		0	NA	NA	NA	NA	NA
NR_030561	Mir465b-2		0	NA	NA	NA	NA	NA
NR_030562	Mir465c-1		0	NA	NA	NA	NA	NA
NR_030563	Mir465c-2		0	NA	NA	NA	NA	NA
NR_030150	Mir466		0	NA	NA	NA	NA	NA
NR_030564	Mir466b-2		0	NA	NA	NA	NA	NA
NR_030565	Mir466b-3		0	NA	NA	NA	NA	NA
NR_030601	Mir466d		0	NA	NA	NA	NA	NA
NR_030566	Mir466f-1		0.0910591	0.0639749	3.95088	0.0161926	0.987081	NA
NR_030567	Mir466f-2		0	NA	NA	NA	NA	NA
NR_030568	Mir466f-3		0	NA	NA	NA	NA	NA
NR_030569	Mir466g		0	NA	NA	NA	NA	NA
NR_030570	Mir466h		0	NA	NA	NA	NA	NA
NR_035412	Mir466i		4.3862	1.09307	1.41679	0.771515	0.440402	0.599878
NR_037269	Mir466n		0	NA	NA	NA	NA	NA
NR_035406	Mir467a-1		0	NA	NA	NA	NA	NA
NR_037267	Mir467a-10		0	NA	NA	NA	NA	NA
NR_037249	Mir467a-2		0	NA	NA	NA	NA	NA
NR_037252	Mir467a-3		0	NA	NA	NA	NA	NA
NR_037254	Mir467a-4		0	NA	NA	NA	NA	NA
NR_037256	Mir467a-5		0	NA	NA	NA	NA	NA
NR_037258	Mir467a-6		0	NA	NA	NA	NA	NA
NR_037261	Mir467a-7		0	NA	NA	NA	NA	NA
NR_037263	Mir467a-8		0	NA	NA	NA	NA	NA
NR_037265	Mir467a-9		0	NA	NA	NA	NA	NA
NR_030472	Mir467b		0	NA	NA	NA	NA	NA
NR_030571	Mir467c		2.95131	1.49443	1.54553	0.966938	0.333575	0.490777
NR_030572	Mir467d		0	NA	NA	NA	NA	NA
NR_030645	Mir467e		0.180498	0.424643	3.95088	0.107481	0.914408	NA
NR_035420	Mir467f		0	NA	NA	NA	NA	NA
NR_030151	Mir468		0	NA	NA	NA	NA	NA
NR_030153	Mir470		0	NA	NA	NA	NA	NA
NR_030154	Mir471		0	NA	NA	NA	NA	NA
NR_030251	Mir483		0.490584	1.49225	3.09173	0.482658	0.629339	NA
NR_030252	Mir484		0.728746	-1.91051	1.93139	-0.989191	0.32257	NA
NR_030253	Mir485		0.949849	2.45617	2.54078	0.966701	0.333694	NA
NR_030254	Mir486		0	NA	NA	NA	NA	NA
NR_030271	Mir487b		0.579838	1.73876	3.73051	0.466091	0.64115	NA
NR_030441	Mir488		0	NA	NA	NA	NA	NA
NR_030250	Mir489		0	NA	NA	NA	NA	NA
NR_030524	Mir490		0	NA	NA	NA	NA	NA
NR_030478	Mir491		1.17749	2.74815	1.84779	1.48726	0.136946	0.277688
NR_030573	Mir493		1.70716	3.30282	2.06251	1.60136	0.109298	0.242344
NR_030269	Mir494		1.45035	3.05982	1.93149	1.58417	0.113154	0.248115
NR_030446	Mir495		0	NA	NA	NA	NA	NA
NR_030444	Mir497		0.785712	2.16718	2.21133	0.980033	0.32707	NA
NR_030757	Mir499		0	NA	NA	NA	NA	NA
NR_030495	Mir500		0	NA	NA	NA	NA	NA
NR_030496	Mir501		0.382783	1.162	3.94914	0.294242	0.768573	NA
NR_030275	Mir503		0	NA	NA	NA	NA	NA
NR_030574	Mir504		0	NA	NA	NA	NA	NA
NR_039555	Mir5046		0	NA	NA	NA	NA	NA
NR_030499	Mir505		0	NA	NA	NA	NA	NA
NR_030575	Mir509		0	NA	NA	NA	NA	NA
NR_039557	Mir5098		1.71034	3.30398	2.10152	1.57219	0.115906	0.251992
NR_039559	Mir5100		0.616442	-1.35622	2.87086	-0.47241	0.636634	NA
NR_039560	Mir5101		0	NA	NA	NA	NA	NA
NR_039562	Mir5103		5.70316	0.355594	0.833477	0.426639	0.669643	0.781886
NR_039563	Mir5104		1.41841	3.03678	2.08371	1.45739	0.145008	0.286105
NR_039565	Mir5106		2.42468	2.29729	1.75829	1.30654	0.191368	0.34787
NR_039568	Mir5108		0	NA	NA	NA	NA	NA
NR_030609	Mir511		1.02703	2.57048	2.88178	0.891975	0.372406	0.533216
NR_039572	Mir5112		0	NA	NA	NA	NA	NA
NR_039573	Mir5113		0	NA	NA	NA	NA	NA
NR_039574	Mir5114		0	NA	NA	NA	NA	NA
NR_039576	Mir5116		0	NA	NA	NA	NA	NA
NR_039579	Mir5119		2.00032	3.53137	1.73174	2.0392	0.0414298	0.124047
NR_039580	Mir5120		0	NA	NA	NA	NA	NA
NR_039581	Mir5121		0	NA	NA	NA	NA	NA
NR_039582	Mir5122		0	NA	NA	NA	NA	NA
NR_039586	Mir5125		0	NA	NA	NA	NA	NA
NR_039588	Mir5126		0	NA	NA	NA	NA	NA
NR_039589	Mir5127		0	NA	NA	NA	NA	NA
NR_039590	Mir5128		0.268317	0.785311	3.95088	0.198769	0.842444	NA
NR_039591	Mir5129		0.482095	1.47332	3.09453	0.476104	0.634	NA
NR_039592	Mir5130		0	NA	NA	NA	NA	NA
NR_039593	Mir5131		0	NA	NA	NA	NA	NA
NR_039594	Mir5132		0	NA	NA	NA	NA	NA
NR_039596	Mir5134		0.121977	-1.77477	3.94333	-0.450067	0.652662	NA
NR_039597	Mir5135		0.303793	-1.00454	3.3186	-0.3027	0.762119	NA
NR_039598	Mir5136		0.107801	0.0639749	3.95088	0.0161926	0.987081	NA
NR_030242	Mir532		0	NA	NA	NA	NA	NA
NR_030262	Mir539		0.382783	1.162	3.94914	0.294242	0.768573	NA
NR_030260	Mir540		1.31663	2.93193	2.08048	1.40926	0.158759	0.305847
NR_030263	Mir541		0.461329	1.4292	2.64125	0.541109	0.588433	NA
NR_030264	Mir542		0	NA	NA	NA	NA	NA
NR_030261	Mir543		0.243954	-2.78423	3.81281	-0.730232	0.465249	NA
NR_030610	Mir544		0	NA	NA	NA	NA	NA
NR_030259	Mir546		0	NA	NA	NA	NA	NA
NR_030265	Mir547		0	NA	NA	NA	NA	NA
NR_030422	Mir551b		0	NA	NA	NA	NA	NA
NR_030576	Mir568		2.20794	0.344809	1.541	0.223757	0.822947	0.884257
NR_030577	Mir574		1.31687	0.14477	2.14802	0.067397	0.946266	0.959652
NR_030644	Mir582		0	NA	NA	NA	NA	NA
NR_030420	Mir592		0	NA	NA	NA	NA	NA
NR_030611	Mir598		0	NA	NA	NA	NA	NA
NR_035527	Mir599		1.16799	2.74508	2.10215	1.30584	0.191605	0.34787
NR_030526	Mir615		0.572653	1.72557	2.57604	0.669852	0.502952	NA
NR_030612	Mir653		0	NA	NA	NA	NA	NA
NR_030578	Mir654		0.662691	1.94206	2.07724	0.934924	0.349827	NA
NR_035529	Mir664		0	NA	NA	NA	NA	NA
NR_030425	Mir665		0.191392	0.424643	3.95088	0.107481	0.914408	NA
NR_030435	Mir666		1.0307	-0.228369	1.83478	-0.124467	0.900946	0.928137
NR_030426	Mir667		0.560237	1.70307	2.57483	0.66143	0.508337	NA
NR_030424	Mir668		1.78007	-0.467687	1.59038	-0.294072	0.768703	0.844584
NR_035408	Mir669a-1		0.379739	1.15407	3.9494	0.292213	0.770124	NA
NR_037264	Mir669a-10		0	NA	NA	NA	NA	NA
NR_037266	Mir669a-11		0	NA	NA	NA	NA	NA
NR_037268	Mir669a-12		0	NA	NA	NA	NA	NA
NR_030470	Mir669a-2		0.182118	0.424643	3.95088	0.107481	0.914408	NA
NR_030471	Mir669a-3		0	NA	NA	NA	NA	NA
NR_037250	Mir669a-4		0	NA	NA	NA	NA	NA
NR_037251	Mir669a-5		0	NA	NA	NA	NA	NA
NR_037253	Mir669a-6		0	NA	NA	NA	NA	NA
NR_037255	Mir669a-7		0	NA	NA	NA	NA	NA
NR_037259	Mir669a-8		0	NA	NA	NA	NA	NA
NR_037260	Mir669a-9		0	NA	NA	NA	NA	NA
NR_030469	Mir669b		0.178878	0.424643	3.95088	0.107481	0.914408	NA
NR_030473	Mir669c		0	NA	NA	NA	NA	NA
[truncated: 271 more rows]

## Sheet: C4
RefSeq_ID	ncRNA	Modulation	baseMean	log2FoldChange	lfcSE	stat	pvalue	padj		after filtering	Modulation
NR_003520	Mx1	Up in KSHV (-) tumor	347.979	11.5507	1.48168	7.79566	6.40741e-15	5.24696e-13		AI427809	Up in KSHV (-) tumor
NR_030718	F630028O10Rik	Up in KSHV (-) tumor	293.082	9.86419	1.46199	6.74708	1.50855e-11	4.83392e-10		AI504432	Up in KSHV (-) tumor
NR_015560	2610028E06Rik	Up in KSHV (-) tumor	94.5336	9.66924	1.50385	6.42965	1.27901e-10	3.14211e-09		AW112010	Up in KSHV (-) tumor
NR_102366	AW112010	Up in KSHV (-) tumor	489.536	8.54438	1.11202	7.68363	1.54647e-14	9.95995e-13		Gpr137b-ps	Up in KSHV (-) tumor
NR_046157	Gm5086	Up in KSHV (-) tumor	31.9368	8.10353	1.57233	5.15385	2.55195e-07	3.68782e-06		Gt(ROSA)26Sor	Up in KSHV (-) tumor
NR_033140	AI427809	Up in KSHV (-) tumor	19.8712	7.42417	1.59919	4.64247	3.44276e-06	4.09244e-05		H2-K2	Up in KSHV (-) tumor
NR_033629	BC021767	Up in KSHV (-) tumor	19.1722	7.36784	1.6114	4.57233	4.82325e-06	5.64243e-05		Mir1949	Up in KSHV (-) tumor
NR_045367	A630012P03Rik	Up in KSHV (-) tumor	14.8627	7.00101	1.6459	4.2536	2.10364e-05	0.000212381		Mir22hg	Up in KSHV (-) tumor
NR_040616	A130077B15Rik	Up in KSHV (-) tumor	12.7023	6.77464	1.64196	4.12595	3.69215e-05	0.000362815		Mir703	Up in KSHV (-) tumor
NR_033498	AI504432	Up in KSHV (-) tumor	66.8867	6.71325	1.09622	6.124	9.12552e-10	1.92157e-08		Mx1	Up in KSHV (-) tumor
NR_038116	Cxcl11	Up in KSHV (-) tumor	118.795	6.57319	0.856158	7.67754	1.6217e-14	9.95995e-13		Rian	Up in KSHV (-) tumor
NR_045172	2610316D01Rik	Up in KSHV (-) tumor	19.4452	5.93558	1.58152	3.7531	0.000174663	0.00160908		Rmrp	Up in KSHV (-) tumor
NR_110364	E230029C05Rik	Up in KSHV (-) tumor	7.03769	5.92916	1.81061	3.27467	0.00105784	0.00771912		Rpph1	Up in KSHV (-) tumor
NR_033736	E330020D12Rik	Up in KSHV (-) tumor	6.92873	5.90408	1.83597	3.21578	0.00130091	0.00928478		Rprl2	Up in KSHV (-) tumor
NR_045845	Gm5547	Up in KSHV (-) tumor	5.8568	5.66114	1.83612	3.08321	0.00204779	0.0139836		Scarna17	Up in KSHV (-) tumor
NR_046046	Gm13710	Up in KSHV (-) tumor	14.4397	5.50593	1.59374	3.45473	0.000550841	0.00431883		Scarna6	Up in KSHV (-) tumor
NR_045009	Gm15987	Up in KSHV (-) tumor	26.7131	5.40146	1.19933	4.50373	6.67704e-06	7.45603e-05		Scarna8	Up in KSHV (-) tumor
NR_015470	2610203C22Rik	Up in KSHV (-) tumor	160.096	5.39279	0.533578	10.1068	5.15167e-24	1.89839e-21		Snhg1	Up in KSHV (-) tumor
NR_045853	4933427E13Rik	Up in KSHV (-) tumor	4.36591	5.23665	1.99222	2.62856	0.00857483	0.0471616		Snhg12	Up in KSHV (-) tumor
NR_045744	Gm20744	Up in KSHV (-) tumor	33.7209	5.14004	0.988308	5.20085	1.98378e-07	2.9241e-06		Snhg6	Up in KSHV (-) tumor
NR_033474	2810433D01Rik	Up in KSHV (-) tumor	43.3427	4.48972	0.77832	5.76848	7.99912e-09	1.51163e-07		Tmem181b-ps	Up in KSHV (-) tumor
NR_046214	Gm2381	Up in KSHV (-) tumor	145.285	4.28698	0.443654	9.66289	4.33457e-22	6.38915e-20		AI506816	Down in KSHV (-) tumor
NR_037959	1600010M07Rik	Up in KSHV (-) tumor	17.6872	3.73963	1.01393	3.68826	0.000225789	0.00200489		AI662270	Down in KSHV (-) tumor
NR_040324	A730056A06Rik	Up in KSHV (-) tumor	84.6933	3.67338	0.489028	7.5116	5.84069e-14	2.88976e-12		Meg3	Down in KSHV (-) tumor
NR_135302	3930402G23Rik	Up in KSHV (-) tumor	15.7302	3.61213	1.05644	3.41916	0.00062814	0.00487304		Mir134	Down in KSHV (-) tumor
NR_045079	3300005D01Rik	Up in KSHV (-) tumor	243.523	3.55498	0.347818	10.2208	1.59998e-24	1.17918e-21		Mir196a-1	Down in KSHV (-) tumor
NR_028545	Scarna8	Up in KSHV (-) tumor	27.8373	3.40173	0.761566	4.46675	7.94168e-06	8.73585e-05		Mir453	Down in KSHV (-) tumor
NR_029457	G530011O06Rik	Up in KSHV (-) tumor	12.2795	3.25224	1.202	2.70568	0.00681638	0.0398704		Mirg	Down in KSHV (-) tumor
NR_045274	5430437J10Rik	Up in KSHV (-) tumor	21.9179	2.97105	0.800029	3.71368	0.000204269	0.00185859		Pcdhgb8	Down in KSHV (-) tumor
NR_004432	Rnu12	Up in KSHV (-) tumor	941.487	2.94075	0.293834	10.0082	1.40293e-23	2.5849e-21		Peg13	Down in KSHV (-) tumor
NR_015493	2810403D21Rik	Up in KSHV (-) tumor	63.1441	2.9287	0.545146	5.37233	7.77269e-08	1.3322e-06		Spn-ps	Down in KSHV (-) tumor
NR_040286	Gm11627	Up in KSHV (-) tumor	32.298	2.8794	0.71497	4.0273	5.64221e-05	0.00054004		Thap6	Down in KSHV (-) tumor
NR_015455	BC064078	Up in KSHV (-) tumor	161.693	2.83819	0.377886	7.51069	5.88146e-14	2.88976e-12		Tug1	Down in KSHV (-) tumor
NR_040429	Gm15408	Up in KSHV (-) tumor	19.4574	2.816	0.811966	3.46812	0.000524104	0.00419764		U90926	Down in KSHV (-) tumor
NR_033336	Snora23	Up in KSHV (-) tumor	1293.55	2.78928	0.277771	10.0416	1e-23	2.45667e-21
NR_028261	Rian	Up in KSHV (-) tumor	69.4722	2.7726	0.517091	5.36192	8.23414e-08	1.37922e-06
NR_028530	Snord66	Up in KSHV (-) tumor	15.9716	2.70523	0.877464	3.08301	0.00204915	0.0139836
NR_015492	C230035I16Rik	Up in KSHV (-) tumor	35.6606	2.68476	0.621661	4.31869	1.56956e-05	0.000160662
NR_027008	Gt(ROSA)26Sor	Up in KSHV (-) tumor	356.971	2.66481	0.320246	8.32115	8.71133e-17	9.17178e-15
NR_004446	H2-K2	Up in KSHV (-) tumor	131.01	2.45336	0.385196	6.36913	1.9011e-10	4.37846e-09
NR_028555	Snord89	Up in KSHV (-) tumor	39.6885	2.43595	0.682652	3.56836	0.000359227	0.00304311
NR_004445	Snord22	Up in KSHV (-) tumor	2626.34	2.39199	0.251625	9.50615	1.97859e-21	2.43036e-19
NR_040266	2310001H17Rik	Up in KSHV (-) tumor	70.1208	2.33109	0.472038	4.93836	7.87841e-07	1.01866e-05
NR_002901	Snora68	Up in KSHV (-) tumor	1126.33	2.31438	0.319533	7.24303	4.38767e-13	1.90219e-11
NR_040534	Gm10548	Up in KSHV (-) tumor	17.0575	2.26589	0.831137	2.72625	0.00640583	0.0377688
NR_033520	Tmem181b-ps	Up in KSHV (-) tumor	34.202	2.25993	0.636067	3.55297	0.000380914	0.00319016
NR_026944	Gm10941	Up in KSHV (-) tumor	70.8477	2.24666	0.445938	5.03807	4.7026e-07	6.41818e-06
NR_034051	Snora34	Up in KSHV (-) tumor	145.981	2.19841	0.369618	5.9478	2.71769e-09	5.41335e-08
NR_045325	Gm19705	Up in KSHV (-) tumor	44.5067	2.10747	0.542225	3.88671	0.000101614	0.000947967
NR_004439	Rprl2	Up in KSHV (-) tumor	317.149	2.08748	0.310331	6.7266	1.73673e-11	5.33321e-10
NR_030711	Mir22hg	Up in KSHV (-) tumor	664.223	2.05794	0.303109	6.78944	1.12572e-11	3.95072e-10
NR_003681	Snora15	Up in KSHV (-) tumor	98.5329	2.02128	0.431332	4.68614	2.78407e-06	3.41976e-05
NR_040707	1110046J04Rik	Up in KSHV (-) tumor	165.288	1.99028	0.351217	5.66682	1.45469e-08	2.68027e-07
NR_028519	Scarna6	Up in KSHV (-) tumor	5131.07	1.95626	0.304493	6.42466	1.32169e-10	3.14221e-09
NR_002905	Snora74a	Up in KSHV (-) tumor	13146.4	1.92726	0.258	7.47001	8.01909e-14	3.69379e-12
NR_027874	0610040B10Rik	Up in KSHV (-) tumor	22.5528	1.9036	0.708433	2.68706	0.00720839	0.0418314
NR_045054	2610307P16Rik	Up in KSHV (-) tumor	132.553	1.89498	0.394782	4.80006	1.58618e-06	1.98138e-05
NR_001460	Rmrp	Up in KSHV (-) tumor	531267	1.88371	0.243728	7.72873	1.08621e-14	8.00539e-13
NR_033780	2810001G20Rik	Up in KSHV (-) tumor	234.186	1.85098	0.349505	5.296	1.18367e-07	1.8561e-06
NR_034042	Snora5c	Up in KSHV (-) tumor	195.943	1.84701	0.352716	5.23654	1.63616e-07	2.46092e-06
NR_027901	2900060B14Rik	Up in KSHV (-) tumor	104.942	1.84472	0.407134	4.531	5.87053e-06	6.65627e-05
NR_035472	Mir1949	Up in KSHV (-) tumor	1349.58	1.80796	0.267735	6.75278	1.45043e-11	4.83392e-10
NR_038027	B230208H11Rik	Up in KSHV (-) tumor	31.7751	1.73637	0.662958	2.61912	0.00881563	0.0474242
NR_034050	Snora44	Up in KSHV (-) tumor	265.826	1.7305	0.324971	5.32509	1.00903e-07	1.65257e-06
NR_028078	Snora21	Up in KSHV (-) tumor	348.446	1.68619	0.319474	5.27802	1.3059e-07	2.0051e-06
NR_002142	Rpph1	Up in KSHV (-) tumor	425128	1.67198	0.244254	6.84528	7.63263e-12	3.12514e-10
NR_045078	Gm3716	Up in KSHV (-) tumor	97.6534	1.64156	0.448133	3.66311	0.000249173	0.0021862
NR_038184	C430049B03Rik	Up in KSHV (-) tumor	275.143	1.6243	0.326659	4.97248	6.61033e-07	8.69967e-06
NR_045146	BC051226	Up in KSHV (-) tumor	46.448	1.61737	0.551246	2.93402	0.00334607	0.0209483
NR_028546	Snora7a	Up in KSHV (-) tumor	443.474	1.59668	0.301276	5.29973	1.15972e-07	1.8561e-06
NR_045187	4833417C18Rik	Up in KSHV (-) tumor	32.4286	1.59403	0.580554	2.7457	0.00603814	0.035888
NR_002896	Snhg1	Up in KSHV (-) tumor	2799.84	1.50614	0.232934	6.46595	1.00665e-10	2.64964e-09
NR_045195	A830082K12Rik	Up in KSHV (-) tumor	54.099	1.47813	0.488735	3.02439	0.00249135	0.0161649
NR_002899	Snora70	Up in KSHV (-) tumor	282.157	1.47547	0.335725	4.39488	1.10834e-05	0.000116693
NR_037961	1600020E01Rik	Up in KSHV (-) tumor	155.832	1.45575	0.336465	4.32659	1.51433e-05	0.000157192
NR_040366	Gm15446	Up in KSHV (-) tumor	56.8016	1.41794	0.477564	2.96912	0.00298659	0.0191401
NR_028560	Scarna17	Up in KSHV (-) tumor	82.3935	1.37413	0.402688	3.41241	0.000643914	0.00493565
NR_002865	Rnu11	Up in KSHV (-) tumor	158.674	1.34029	0.36782	3.64389	0.000268549	0.00232848
NR_030738	2410006H16Rik	Up in KSHV (-) tumor	1511.17	1.32443	0.264087	5.01514	5.29957e-07	7.10143e-06
NR_029440	2010320M18Rik	Up in KSHV (-) tumor	137.494	1.29683	0.393429	3.29624	0.0009799	0.00729481
NR_030703	Snord104	Up in KSHV (-) tumor	219.909	1.23807	0.305135	4.05744	4.96145e-05	0.00048113
NR_030762	Snord17	Up in KSHV (-) tumor	6871.72	1.22447	0.269354	4.54596	5.46849e-06	6.29731e-05
NR_024067	Snhg6	Up in KSHV (-) tumor	727.618	1.19042	0.266786	4.46208	8.11667e-06	8.79704e-05
NR_015602	F730043M19Rik	Up in KSHV (-) tumor	166.246	1.18749	0.381278	3.11449	0.00184262	0.0128114
NR_028079	Snora3	Up in KSHV (-) tumor	163.176	1.18414	0.334215	3.54303	0.000395552	0.00327553
NR_028572	Snora43	Up in KSHV (-) tumor	224.802	1.17645	0.344999	3.41001	0.000649604	0.00493565
NR_002173	Snord15b	Up in KSHV (-) tumor	1047.45	1.17446	0.25113	4.67672	2.91494e-06	3.52182e-05
NR_034049	Snora52	Up in KSHV (-) tumor	161.846	1.16094	0.368167	3.15329	0.00161441	0.0113316
NR_028481	Snora31	Up in KSHV (-) tumor	79.8875	1.11536	0.425806	2.6194	0.0088084	0.0474242
NR_037680	Snora33	Up in KSHV (-) tumor	159.541	1.06562	0.363287	2.93328	0.00335401	0.0209483
NR_026733	3110039M20Rik	Up in KSHV (-) tumor	229.342	0.979269	0.304713	3.21374	0.0013102	0.00928478
NR_034048	Snora81	Up in KSHV (-) tumor	204.148	0.960331	0.337544	2.84506	0.00444035	0.0272711
NR_037957	1300002E11Rik	Up in KSHV (-) tumor	131.207	0.948067	0.35797	2.64845	0.00808616	0.0448083
NR_030484	Mir703	Up in KSHV (-) tumor	351.383	0.943819	0.287863	3.2787	0.00104285	0.00768578
NR_015572	1810014B01Rik	Up in KSHV (-) tumor	120.351	0.930742	0.348136	2.6735	0.00750642	0.0428855
NR_045299	2900076A07Rik	Up in KSHV (-) tumor	143.792	0.928465	0.331057	2.80454	0.0050388	0.0306909
NR_038044	Gm10033	Up in KSHV (-) tumor	295.967	0.863363	0.284847	3.03097	0.00243767	0.0160407
NR_003568	Gpr137b-ps	Up in KSHV (-) tumor	375.737	0.848803	0.280755	3.02329	0.00250041	0.0161649
NR_015467	5530601H04Rik	Up in KSHV (-) tumor	220.441	0.834073	0.303391	2.74917	0.00597471	0.0357997
NR_029468	Snhg12	Up in KSHV (-) tumor	555.208	0.76806	0.263343	2.91658	0.0035389	0.0219174
NR_027943	1110038B12Rik	Up in KSHV (-) tumor	1568.75	0.660007	0.247583	2.6658	0.00768048	0.04321
NR_015519	AI662270	Down in KSHV (-) tumor	2102.88	-0.705159	0.265873	-2.65224	0.00799606	0.0446447
NR_015465	C920009B18Rik	Down in KSHV (-) tumor	291.306	-0.861567	0.322764	-2.66934	0.00759998	0.043086
NR_015459	4933431E20Rik	Down in KSHV (-) tumor	103.484	-1.00667	0.386082	-2.6074	0.00912331	0.0483732
NR_029447	E130317F20Rik	Down in KSHV (-) tumor	73.3311	-1.05891	0.405811	-2.60937	0.00907099	0.0483732
NR_028429	Thap6	Down in KSHV (-) tumor	115.998	-1.13003	0.381076	-2.96538	0.00302314	0.0192073
NR_046001	9130221H12Rik	Down in KSHV (-) tumor	81.7278	-1.23954	0.40392	-3.06878	0.00214937	0.0144008
NR_045042	2700038G22Rik	Down in KSHV (-) tumor	128.77	-1.26333	0.35763	-3.53252	0.000411621	0.00337072
NR_015472	9530082P21Rik	Down in KSHV (-) tumor	711.031	-1.27535	0.301088	-4.23582	2.2772e-05	0.000226797
NR_045069	Gm16576	Down in KSHV (-) tumor	75.9989	-1.31289	0.428876	-3.06123	0.00220431	0.0146358
NR_015556	2610035D17Rik	Down in KSHV (-) tumor	55.8423	-1.43038	0.441423	-3.24037	0.00119373	0.00862529
NR_028550	Snord49a	Down in KSHV (-) tumor	46.6977	-1.52046	0.494543	-3.07447	0.00210874	0.0142582
NR_002321	Tug1	Down in KSHV (-) tumor	3114.19	-1.52722	0.244237	-6.25303	4.02564e-10	8.9906e-09
NR_030670	Gm15760	Down in KSHV (-) tumor	40.7633	-1.58058	0.573733	-2.7549	0.00587095	0.0354663
NR_038090	AI506816	Down in KSHV (-) tumor	897.862	-1.74305	0.31388	-5.55324	2.80416e-08	5.04064e-07
NR_029460	6530402F18Rik	Down in KSHV (-) tumor	163.393	-1.75363	0.474656	-3.69453	0.000220293	0.00197995
NR_028376	A930004D18Rik	Down in KSHV (-) tumor	140.387	-1.76222	0.348332	-5.05901	4.21447e-07	5.9213e-06
NR_002864	Peg13	Down in KSHV (-) tumor	1168.86	-1.77585	0.261203	-6.79876	1.05522e-11	3.88848e-10
NR_003633	Meg3	Down in KSHV (-) tumor	44.8378	-1.8131	0.675786	-2.68295	0.00729749	0.0420176
NR_028421	D430020J02Rik	Down in KSHV (-) tumor	228.684	-2.04906	0.300034	-6.82943	8.52553e-12	3.30701e-10
NR_045436	2700054A10Rik	Down in KSHV (-) tumor	82.563	-2.10722	0.429637	-4.90466	9.35898e-07	1.18924e-05
NR_024329	2900097C17Rik	Down in KSHV (-) tumor	4334.91	-2.16436	0.286295	-7.55989	4.03409e-14	2.28702e-12
NR_045098	Gm2115	Down in KSHV (-) tumor	442.678	-2.2209	0.355448	-6.24817	4.15285e-10	9.00192e-09
NR_028359	5830417I10Rik	Down in KSHV (-) tumor	379.452	-2.30723	0.35353	-6.52624	6.74406e-11	1.84088e-09
NR_160734	Pcdhgb8	Down in KSHV (-) tumor	335.703	-2.37369	0.357562	-6.63855	3.16774e-11	9.33851e-10
NR_015555	4933404O12Rik	Down in KSHV (-) tumor	370.262	-2.46412	0.301805	-8.16461	3.22482e-16	2.97087e-14
NR_160862	B230217C12Rik	Down in KSHV (-) tumor	32.5045	-2.47914	0.630379	-3.93279	8.39664e-05	0.000793375
NR_037977	Gm53	Down in KSHV (-) tumor	90.9472	-2.62164	0.440743	-5.94823	2.71052e-09	5.41335e-08
NR_028577	D030025P21Rik	Down in KSHV (-) tumor	40.0682	-2.98047	0.541409	-5.50503	3.69115e-08	6.47708e-07
NR_045873	Gm11201	Down in KSHV (-) tumor	15.4519	-3.12249	0.872073	-3.58054	0.000342882	0.00293842
NR_015579	2810032G03Rik	Down in KSHV (-) tumor	27.589	-3.35252	0.662941	-5.05704	4.25819e-07	5.9213e-06
NR_028265	Mirg	Down in KSHV (-) tumor	45.6093	-3.4445	0.535511	-6.43217	1.25792e-10	3.14211e-09
NR_029721	Mir196a-1	Down in KSHV (-) tumor	11.137	-3.45066	0.983161	-3.50976	0.00044851	0.00363244
NR_030559	Mir453	Down in KSHV (-) tumor	2.95333	-5.37432	2.0507	-2.62072	0.00877449	0.0474242
NR_029548	Mir134	Down in KSHV (-) tumor	4.70867	-6.04559	1.78651	-3.38403	0.000714293	0.00537178
NR_033583	Spn-ps	Down in KSHV (-) tumor	4.92741	-6.1161	1.76497	-3.46528	0.000529689	0.00419764
NR_029439	1700018A04Rik	Down in KSHV (-) tumor	30.1546	-6.85976	1.16991	-5.86347	4.53287e-09	8.79138e-08
NR_015588	4932441J04Rik	Down in KSHV (-) tumor	8.30264	-6.86751	1.55479	-4.41701	1.00077e-05	0.000106894
NR_033483	U90926	Down in KSHV (-) tumor	45.3066	-7.46278	1.13482	-6.57617	4.82717e-11	1.36832e-09
NR_038166	0610005C13Rik		3.84831	-0.902524	1.40965	-0.640245	0.522013	0.758824
NR_038126	0610009L18Rik		18.3915	0.0853729	0.711437	0.120001	0.904483	0.966092
NR_045760	0610031O16Rik		1.29957	-4.1868	2.78697	-1.50228	0.133026	NA
NR_028125	0610038B21Rik		8.6778	-0.742135	1.00609	-0.737643	0.460731	0.716369
NR_028113	0610039K10Rik		2.1823	0.0861954	1.89531	0.0454783	0.963726	0.985113
NR_040757	0610040F04Rik		0	NA	NA	NA	NA	NA
NR_040640	0610043K17Rik		4.34856	-1.26636	1.49862	-0.84502	0.3981	0.666199
NR_030694	1110002L01Rik		83.7998	0.0191255	0.388134	0.0492755	0.9607	0.983963
NR_027810	1110006O24Rik		14.6279	-0.602695	0.800947	-0.752478	0.451764	0.712333
NR_045272	1110015O18Rik		0	NA	NA	NA	NA	NA
NR_045995	1110019D14Rik		41.0913	0.115528	0.511501	0.22586	0.82131	0.925954
NR_027930	1110020A21Rik		19.8207	-0.0897421	0.678272	-0.13231	0.894739	0.966092
NR_045470	1110028F18Rik		4.11825	5.14689	2.03025	2.5351	0.0112414	0.0583443
NR_015498	1500004A13Rik		39.5141	-1.23909	0.537786	-2.30406	0.0212194	0.0996098
NR_037698	1500009C09Rik		0.437245	1.89227	4.5125	0.41934	0.674968	NA
NR_045814	1500012K07Rik		0	NA	NA	NA	NA	NA
NR_029432	1500015A07Rik		72.9473	-0.0120375	0.403736	-0.0298154	0.976214	0.992372
NR_045817	1500015L24Rik		0	NA	NA	NA	NA	NA
NR_040484	1600002D24Rik		0.437245	1.89227	4.5125	0.41934	0.674968	NA
NR_040481	1600019K03Rik		6.59984	3.35671	1.60493	2.0915	0.0364833	0.151911
NR_073433	1600023N17Rik		2.84647	-0.964254	1.95193	-0.493999	0.621307	0.814774
NR_038168	1600025M17Rik		0.188928	0.841325	4.56207	0.184417	0.853686	NA
NR_033522	1600029O15Rik		0	NA	NA	NA	NA	NA
NR_045475	1700001D01Rik		0.446505	-0.684596	4.47464	-0.152995	0.878402	NA
NR_038077	1700001G11Rik		6.01401	-1.66858	1.20784	-1.38146	0.167138	0.406357
NR_033199	1700001G17Rik		12.0334	0.178697	0.872134	0.204896	0.837653	0.932553
NR_033613	1700001J11Rik		0.455766	-2.6692	4.43856	-0.601367	0.547596	NA
NR_036590	1700001K23Rik		1.6503	-1.37465	2.21677	-0.620114	0.535183	NA
NR_027980	1700001L05Rik		19.0272	-0.465962	0.714073	-0.652542	0.514052	0.756164
NR_045478	1700003C15Rik		0	NA	NA	NA	NA	NA
NR_045477	1700003D09Rik		0.553081	2.26118	4.06706	0.555973	0.578229	NA
NR_029433	1700003G18Rik		0.350451	1.61444	4.53449	0.356036	0.721814	NA
NR_040507	1700003L19Rik		0	NA	NA	NA	NA	NA
NR_040647	1700003M07Rik		3.45676	-1.27784	1.62295	-0.787358	0.431073	0.699457
NR_045982	1700003P14Rik		0	NA	NA	NA	NA	NA
NR_045621	1700006F04Rik		0	NA	NA	NA	NA	NA
NR_045900	1700006H21Rik		0	NA	NA	NA	NA	NA
NR_040538	1700007F19Rik		0	NA	NA	NA	NA	NA
NR_045476	1700007J10Rik		14.9235	-0.810997	0.827734	-0.979779	0.327195	0.602857
NR_045709	1700007L15Rik		50.9849	1.22907	0.525753	2.33772	0.0194016	0.0934572
NR_040554	1700007P06Rik		0	NA	NA	NA	NA	NA
NR_024331	1700008J07Rik		43.4236	-1.26333	0.489959	-2.57845	0.00992452	0.0522455
NR_038141	1700008K24Rik		0	NA	NA	NA	NA	NA
NR_046040	1700009C05Rik		0.350451	1.61444	4.53449	0.356036	0.721814	NA
NR_015547	1700009J07Rik		0	NA	NA	NA	NA	NA
NR_040587	1700010I02Rik		0	NA	NA	NA	NA	NA
NR_040579	1700010J16Rik		0	NA	NA	NA	NA	NA
NR_040512	1700010K23Rik		0	NA	NA	NA	NA	NA
NR_045616	1700011B04Rik		0	NA	NA	NA	NA	NA
NR_073044	1700011M02Rik		0	NA	NA	NA	NA	NA
NR_015573	1700012D14Rik		15.0073	0.000549947	0.791341	0.000694956	0.999446	0.999446
NR_045140	1700012I11Rik		0	NA	NA	NA	NA	NA
NR_164180	1700013D24Rik		0.175226	0.841325	4.56207	0.184417	0.853686	NA
NR_045891	1700016G22Rik		0	NA	NA	NA	NA	NA
NR_040460	1700016L21Rik		0	NA	NA	NA	NA	NA
NR_038149	1700016P04Rik		0	NA	NA	NA	NA	NA
NR_040445	1700017G19Rik		0	NA	NA	NA	NA	NA
NR_040326	1700017J07Rik		0	NA	NA	NA	NA	NA
NR_003617	1700018B24Rik		0	NA	NA	NA	NA	NA
NR_045422	1700018G05Rik		0.455766	-2.6692	4.43856	-0.601367	0.547596	NA
NR_040497	1700019E08Rik		0	NA	NA	NA	NA	NA
NR_040255	1700019G24Rik		0	NA	NA	NA	NA	NA
NR_045979	1700020G17Rik		0	NA	NA	NA	NA	NA
NR_040742	1700020M21Rik		0	NA	NA	NA	NA	NA
NR_027968	1700020N01Rik		0.765899	-0.63318	3.55822	-0.177949	0.858763	NA
NR_026924	1700020N18Rik		0.377856	1.70831	4.52659	0.377394	0.70588	NA
NR_045800	1700021N21Rik		0	NA	NA	NA	NA	NA
NR_003953	1700022A21Rik		0	NA	NA	NA	NA	NA
NR_045509	1700022A22Rik		0	NA	NA	NA	NA	NA
NR_040568	1700022E09Rik		0	NA	NA	NA	NA	NA
NR_045488	1700022H16Rik		2.81931	-1.09702	1.62198	-0.676345	0.498822	0.744193
NR_045909	1700023C21Rik		0	NA	NA	NA	NA	NA
NR_038039	1700023F02Rik		0	NA	NA	NA	NA	NA
NR_045479	1700024B18Rik		0	NA	NA	NA	NA	NA
NR_040310	1700025B11Rik		0	NA	NA	NA	NA	NA
NR_033448	1700025C18Rik		0	NA	NA	NA	NA	NA
NR_040578	1700025F24Rik		0.227883	-1.64728	4.54711	-0.362269	0.717151	NA
NR_045825	1700025K24Rik		0	NA	NA	NA	NA	NA
NR_040687	1700025M24Rik		0	NA	NA	NA	NA	NA
NR_040523	1700025N23Rik		0.566784	2.29189	4.42384	0.518076	0.604405	NA
NR_028286	1700026D11Rik		0	NA	NA	NA	NA	NA
NR_045487	1700026F02Rik		0	NA	NA	NA	NA	NA
NR_038002	1700027A15Rik		0	NA	NA	NA	NA	NA
NR_040681	1700027F09Rik		0	NA	NA	NA	NA	NA
NR_040594	1700027H10Rik		0	NA	NA	NA	NA	NA
NR_040741	1700027I24Rik		0	NA	NA	NA	NA	NA
NR_040581	1700027J07Rik		0.582065	-3.0403	4.27097	-0.711853	0.476556	NA
NR_033605	1700028B04Rik		0.815101	2.80339	3.5015	0.800626	0.423348	NA
NR_045377	1700028D13Rik		0	NA	NA	NA	NA	NA
NR_131166	1700028E10Rik		2.19477	-0.946153	1.94837	-0.485613	0.627242	0.817823
NR_038042	1700028I16Rik		1.23185	-4.11616	2.83862	-1.45006	0.147043	NA
NR_029436	1700028J19Rik		9.51205	-1.01027	0.963736	-1.04829	0.294507	0.565239
NR_036591	1700028M03Rik		0	NA	NA	NA	NA	NA
NR_040509	1700028P15Rik		0	NA	NA	NA	NA	NA
NR_040531	1700029B22Rik		0	NA	NA	NA	NA	NA
NR_040494	1700029J03Rik		0	NA	NA	NA	NA	NA
NR_015613	1700029M20Rik		0	NA	NA	NA	NA	NA
NR_045489	1700029N11Rik		0	NA	NA	NA	NA	NA
NR_045457	1700030A11Rik		0	NA	NA	NA	NA	NA
NR_015521	1700030C10Rik		0	NA	NA	NA	NA	NA
NR_045731	1700030F04Rik		0	NA	NA	NA	NA	NA
NR_040592	1700030L20Rik		1.31174	3.48325	3.26626	1.06643	0.286227	NA
NR_045903	1700030M09Rik		0	NA	NA	NA	NA	NA
NR_045304	1700030N03Rik		0	NA	NA	NA	NA	NA
NR_045345	1700030O20Rik		0	NA	NA	NA	NA	NA
NR_045439	1700031A10Rik		0	NA	NA	NA	NA	NA
NR_015496	1700031M16Rik		0	NA	NA	NA	NA	NA
NR_045910	1700031P21Rik		0	NA	NA	NA	NA	NA
NR_045397	1700034G24Rik		0	NA	NA	NA	NA	NA
NR_030669	1700034H15Rik		3.53009	-2.04211	1.64685	-1.24001	0.214972	0.483031
NR_045380	1700034I23Rik		1.53452	0.703778	2.50587	0.280852	0.778824	NA
NR_040756	1700034K08Rik		0	NA	NA	NA	NA	NA
NR_040462	1700034P13Rik		1.64783	3.83726	2.5724	1.4917	0.135777	NA
NR_040542	1700036G14Rik		0	NA	NA	NA	NA	NA
NR_045315	1700039E22Rik		0	NA	NA	NA	NA	NA
NR_033784	1700041C23Rik		0.175226	0.841325	4.56207	0.184417	0.853686	NA
NR_040573	1700041M19Rik		0	NA	NA	NA	NA	NA
NR_038179	1700042G15Rik		0	NA	NA	NA	NA	NA
NR_045178	1700042O10Rik		5.38163	2.91938	1.54243	1.89271	0.0583962	0.201112
NR_045624	1700044C05Rik		0	NA	NA	NA	NA	NA
NR_033785	1700044K03Rik		0	NA	NA	NA	NA	NA
NR_040649	1700045H11Rik		0	NA	NA	NA	NA	NA
NR_045918	1700046C09Rik		0	NA	NA	NA	NA	NA
NR_073363	1700047E10Rik		0	NA	NA	NA	NA	NA
NR_040447	1700047G03Rik		2.66906	-2.55504	1.96274	-1.30178	0.192993	0.45298
NR_040691	1700047L14Rik		0	NA	NA	NA	NA	NA
NR_015458	1700047M11Rik		0.377856	1.70831	4.52659	0.377394	0.70588	NA
NR_045300	1700048M11Rik		0.993782	-1.28419	2.94388	-0.436221	0.662676	NA
NR_033553	1700048O20Rik		198.229	0.24283	0.313395	0.774837	0.438436	0.70317
NR_033636	1700049E15Rik		0	NA	NA	NA	NA	NA
NR_040525	1700049E22Rik		0	NA	NA	NA	NA	NA
NR_045922	1700051A21Rik		0	NA	NA	NA	NA	NA
NR_033786	1700052I22Rik		0	NA	NA	NA	NA	NA
NR_045320	1700054A03Rik		0	NA	NA	NA	NA	NA
NR_027865	1700054K19Rik		0	NA	NA	NA	NA	NA
NR_045919	1700054M17Rik		0	NA	NA	NA	NA	NA
NR_040726	1700055C04Rik		0	NA	NA	NA	NA	NA
NR_040774	1700057H15Rik		0	NA	NA	NA	NA	NA
NR_045732	1700060C16Rik		0	NA	NA	NA	NA	NA
NR_036606	1700060C20Rik		0	NA	NA	NA	NA	NA
NR_038180	1700061F12Rik		0	NA	NA	NA	NA	NA
NR_038029	1700061I17Rik		0	NA	NA	NA	NA	NA
NR_040467	1700063A18Rik		0	NA	NA	NA	NA	NA
NR_040392	1700063D05Rik		0	NA	NA	NA	NA	NA
NR_045383	1700063O14Rik		0	NA	NA	NA	NA	NA
NR_045348	1700064J06Rik		0	NA	NA	NA	NA	NA
NR_045288	1700064M15Rik		0	NA	NA	NA	NA	NA
NR_108057	1700065I16Rik		0	NA	NA	NA	NA	NA
NR_040526	1700065J11Rik		0	NA	NA	NA	NA	NA
NR_045386	1700065O20Rik		0	NA	NA	NA	NA	NA
NR_040465	1700066B17Rik		0	NA	NA	NA	NA	NA
NR_045924	1700066N21Rik		0	NA	NA	NA	NA	NA
NR_015541	1700066O22Rik		0.683648	-3.25575	3.99955	-0.814031	0.415627	NA
NR_040471	1700067G17Rik		0	NA	NA	NA	NA	NA
NR_160405	1700067P10Rik		0	NA	NA	NA	NA	NA
NR_033216	1700069L16Rik		0.539379	2.22898	4.10519	0.542967	0.587153	NA
NR_040527	1700069P05Rik		0	NA	NA	NA	NA	NA
NR_045445	1700071M16Rik		29.0737	-0.654463	0.595599	-1.09883	0.271842	0.538515
NR_040727	1700072B07Rik		0	NA	NA	NA	NA	NA
NR_138420	1700074H08Rik		0	NA	NA	NA	NA	NA
NR_040500	1700080N15Rik		0	NA	NA	NA	NA	NA
NR_040693	1700081H04Rik		0	NA	NA	NA	NA	NA
NR_045965	1700084F23Rik		0	NA	NA	NA	NA	NA
NR_033608	1700084J12Rik		4.4997	1.53442	1.3988	1.09696	0.272661	0.538515
NR_046045	1700085C21Rik		0	NA	NA	NA	NA	NA
NR_030734	1700086L19Rik		0	NA	NA	NA	NA	NA
NR_015475	1700086O06Rik		142.147	0.739423	0.386985	1.91073	0.0560396	0.197005
NR_073362	1700091H14Rik		0	NA	NA	NA	NA	NA
NR_045467	1700092C02Rik		0	NA	NA	NA	NA	NA
NR_045931	1700092C10Rik		0	NA	NA	NA	NA	NA
NR_045933	1700092E19Rik		0	NA	NA	NA	NA	NA
NR_045930	1700092K14Rik		0	NA	NA	NA	NA	NA
NR_040580	1700094J05Rik		2.03307	2.57582	2.48931	1.03475	0.300784	0.572493
NR_046049	1700094M24Rik		0	NA	NA	NA	NA	NA
NR_045468	1700095A21Rik		0	NA	NA	NA	NA	NA
NR_040675	1700095B10Rik		0	NA	NA	NA	NA	NA
NR_027883	1700096J18Rik		0.377856	1.70831	4.52659	0.377394	0.70588	NA
NR_027388	1700096K18Rik		12.463	-0.358892	0.964261	-0.372194	0.709748	0.869296
NR_045287	1700097N02Rik		0	NA	NA	NA	NA	NA
NR_045934	1700100L14Rik		0.377856	1.70831	4.52659	0.377394	0.70588	NA
NR_045270	1700101I11Rik		3.59739	2.24245	1.95558	1.14669	0.251509	0.522106
NR_045045	1700101O22Rik		0	NA	NA	NA	NA	NA
NR_045302	1700102H20Rik		5.88008	1.58367	1.27221	1.24482	0.213198	0.481789
NR_015485	1700108F19Rik		0.990326	3.08801	3.01871	1.02295	0.306329	NA
NR_015532	1700108J01Rik		0	NA	NA	NA	NA	NA
NR_033788	1700109G14Rik		0.388043	-2.45827	4.4557	-0.551712	0.581146	NA
NR_046197	1700109G15Rik		0	NA	NA	NA	NA	NA
NR_045936	1700109I08Rik		0	NA	NA	NA	NA	NA
NR_045461	1700110C19Rik		2.01773	0.614822	2.31175	0.265955	0.790274	0.911474
NR_038059	1700110I01Rik		0	NA	NA	NA	NA	NA
NR_040728	1700110K17Rik		0.350451	1.61444	4.53449	0.356036	0.721814	NA
NR_033213	1700111N16Rik		0	NA	NA	NA	NA	NA
NR_040472	1700112H15Rik		0.188928	0.841325	4.56207	0.184417	0.853686	NA
NR_077218	1700112J05Rik		0.655868	2.48157	4.18482	0.592992	0.553186	NA
NR_045997	1700113A16Rik		58.8496	-0.74725	0.439349	-1.70081	0.0889783	0.262508
NR_040536	1700119H24Rik		0	NA	NA	NA	NA	NA
[truncated: 1,935 more rows]
